# Supplementary material for: Data set for the proteomic inventory and quantitative analysis of chicken eggshell matrix proteins during the primary events of eggshell mineralization and the active growth phase of calcification
Source: Data Brief. 2015 Jul 7;4:430–6. doi: 10.1016/j.dib.2015.06.019 (PMC4534581; doi:10.1016/j.dib.2015.06.019)
Supplement: Supplementary file 1 — Supplementary data. Supplementary Table 1: Excel file describing the 216 non redundant eggshell matrix proteins. Newly identified proteins are underlined. Supplementary Table 2: Excel file describing the emPAI and quantitative values at each individual stage (5, 6, 7 and 16 hours post ovulation). Supplementary Table 3: Excel file describing eggshell matrix proteins potentially antimicrobials. Supplementary Table 4: Excel file describing eggshell matrix proteins which could not be ascribed to functional role related to mineralization or antimicrobial properties. [file mmc1.zip]

Archive with 4 entries (4 files):
- Supplementary Table 4.xlsx
- Supplementary Table 1 reviewed.xlsx
- Supplementary Table 2 reviewed.xlsx
- Supplementary Table 3.xlsx
