# Supplementary material for: Data set for the proteomic inventory and quantitative analysis of chicken eggshell matrix proteins during the primary events of eggshell mineralization and the active growth phase of calcification
Source: Data Brief. 2015 Jul 7;4:430–6. doi: 10.1016/j.dib.2015.06.019 (PMC4534581; doi:10.1016/j.dib.2015.06.019)
Supplement: Supplementary file 1 — Supplementary data. Supplementary Table 1: Excel file describing the 216 non redundant eggshell matrix proteins. Newly identified proteins are underlined. Supplementary Table 2: Excel file describing the emPAI and quantitative values at each individual stage (5, 6, 7 and 16 hours post ovulation). Supplementary Table 3: Excel file describing eggshell matrix proteins potentially antimicrobials. Supplementary Table 4: Excel file describing eggshell matrix proteins which could not be ascribed to functional role related to mineralization or antimicrobial properties. [file mmc1.zip › Supplementary Table 4.xlsx]

## Sheet: Feuil1
EntrezGene Id	GI numbers	Protein symbol	Description	Cluster
424956	gi|50752381	AHSG	alpha-2-HS-glycoprotein	A
426826	gi|513233665	DMBT1L	deleted in malignant brain tumors 1 protein-like	A
421589	gi|513176270	FNDC1	fibronectin type III domain containing 1	A
423394	gi|363734558	GALC	galactosylceramidase	A
424535	gi|50751384	CTBS	chitobiase, di-N-acetyl-	B
396023	gi|45384102	DKK3	dickkopf homolog 3 (Xenopus laevis)	B
374117	gi|46049078	IGJ	immunoglobulin J polypeptide, linker protein for immunoglobulin alpha and mu polypeptides	B
395161	gi|45383165	OAF	OAF homolog (Drosophila)	B
424893	gi|58696426	APOD	apolipoprotein D	C
426673	gi|82082513	ATP5B	ATP synthase, H+ transporting, mitochondrial F1 complex, beta polypeptide	C
416469	gi|513207942	CHST12	carbohydrate (chondroitin 4) sulfotransferase 12	C
417786	gi|292494926	CNTN1	contactin 1	C
424540	gi|83721996	DNASE2B	deoxyribonuclease II beta	C
422199	gi|513180343	F8	coagulation factor VIII, procoagulant component	C
396492	gi|45382795	GLG1	golgi glycoprotein 1	C
424220	gi|363736300	IGFBP5	insulin-like growth factor binding protein 5	C
422859	gi|118090738	MAN2B2	mannosidase, alpha, class 2B, member 2	C
423353	gi|71894903	NPC2	Niemann-Pick disease, type C2	C
422078	gi|363740900	NPTX1	neuronal pentraxin I	C
419848	gi|153792243	PIGR	polymeric immunoglobulin receptor	C
419681	gi|71895209	PPT1	palmitoyl-protein thioesterase 1	C
418601	gi|118084001	PRDX4	peroxiredoxin 4	C
373914	gi|45383856	QSOX1	quiescin Q6 sulfhydryl oxidase 1	C
421569	gi|87162466	RNASET2	ribonuclease T2	C
425201	gi|513188942	RTN4RL2	reticulon 4 receptor-like 2	C
396140	gi|45382591	ST3GAL1	ST3 beta-galactoside alpha-2,3-sialyltransferase 1	C
378894	gi|45383402	TNFSF10	tumor necrosis factor (ligand) superfamily, member 10	C
	gi|1419546	TNY	tenascin Y	C
	gi|135393	TUBA	tubuline alpha	C
417255	gi|153792017	TUBB2C	tubulin, beta 2C	C
395364	gi|46395491	PIT54	PIT54 protein	D
769237	gi|513161894	ABI3BP	ABI family, member 3 (NESH) binding protein	E
100189558	gi|205361182	ANGPTL3	angiopoietin-like 3	E
422727	gi|57530079	ASAH1	N-acylsphingosine amidohydrolase (acid ceramidase) 1	E
415575	gi|71895625	CASC4	cancer susceptibility candidate 4	E
395779	gi|45384390	COCH	coagulation factor C homolog, cochlin (Limulus polyphemus)	E
427214	gi|513229633	CRHBP	corticotropin releasing hormone binding protein	E
100049058	gi|147902704	DAG1	dystroglycan 1 (dystrophin-associated glycoprotein 1)	E
418527	gi|118083923	FAM3B	family with sequence similarity 3, member B	E
395404	gi|475808547	FETUB	fetuin B	E
424854	gi|476007848	GAL3ST2	galactose-3-O-sulfotransferase 2	E
100857973	gi|513206965	GM2A	GM2 ganglioside activator	E
418469	gi|347800742	HSPA13	heat shock protein 70kDa family, member 13	E
424908	gi|363737411	IL1RAP	interleukin 1 receptor accessory protein	E
419111	gi|513157617	ITIH5	inter-alpha-trypsin inhibitor heavy chain family, member 5	E
415476	gi|513201614;	KIAA1199	KIAA1199	E
	gi|513201617
100859916	gi|513188921	LOC100859916	Mucin-5AC-like	E
395381	gi|363734560	LOC395381	Ovomucin, alpha subunit	E
424461	gi|363736697	OLFM3	olfactomedin 3	E
421131	gi|50737758	PENK	proenkephalin	E
395602	gi|45382219	PSAP	prosaposin	E
420302	gi|118087425	PSCA	prostate stem cell antigen	E
395511	gi|45382077	RDX	radixin	E
	gi|325505052	REN	renin/prorenin receptor	E
374090	gi|45383640	SEMA3C	sema domain, immunoglobulin domain (Ig), short basic domain, secreted, (semaphorin) 3C	E
415945	gi|363738582	SEMA3G	sema domain, immunoglobulin domain (Ig), short basic domain, secreted, (semaphorin) 3G	E
378803	gi|75832156	TNFRSF11B	tumor necrosis factor receptor superfamily, member 11b	E
	gi|313754429	UB	Chain A, Crystal Structure Of The A20 Znf4 And Ubiquitin Complex	E
418728	gi|50730484	UXS1	UDP-glucuronate decarboxylase 1	E
419413	gi|363741828	VWA1	von Willebrand factor A domain containing 1	E
421534	gi|71894831	ACTA1	actin, alpha 1, skeletal muscle	H
396536	gi|45382961	APOA1	apolipoprotein A-I	H
770691	gi|363740281	C8G	complement component 8, gamma polypeptide	H
395638	gi|45382285	FOLR1	folate receptor 1 (adult)	H
427638	gi|253735708	GPX3	glutathione peroxidase 3	H
396232	gi|347921933	HMGB3	high mobility group box 3	H
414878	gi|513188927	MUC6	Mucin 6	H
414140	gi|377520154	AMY2A	amylase, alpha 2A; pancreatic	I
395072	gi|45383307	CHIA	chitinase, acidic	I
395192	gi|45383131	HEP21	HEP21 protein	I
420872	gi|52138689	LY86	lymphocyte antigen 86	I
395220	gi|45383093	ORM1	orosomucoid 1 (ovoglycoprotein)	I
420897	gi|71897377	OVAY	ovalbumin-related protein Y (SERPINB14B)	I
374110	gi|45383612	PTGDS	prostaglandin D2 synthase 21kDa (brain)	I
395096	gi|118100703	TNFRSF6B	tumor necrosis factor receptor superfamily, member 6b, decoy	I
418974	gi|268370086	VMO1	vitelline membrane outer layer 1 homolog (chicken)	I
416652	gi|52138655	HBAA	hemoglobin, alpha 1	J
396485	gi|49169791	HBG2	hemoglobin, gamma G	J
396393	gi|45382221	LCN8	lipocalin 8	J
770103	gi|350537089	TPM3	tropomyosin 3	J
417554	gi|55741616	YWHAE	tyrosine 3-monooxygenase/tryptophan 5-monooxygenase activation protein, epsilon polypeptide	J
