# Supplementary material for: Data set for the proteomic inventory and quantitative analysis of chicken eggshell matrix proteins during the primary events of eggshell mineralization and the active growth phase of calcification
Source: Data Brief. 2015 Jul 7;4:430–6. doi: 10.1016/j.dib.2015.06.019 (PMC4534581; doi:10.1016/j.dib.2015.06.019)
Supplement: Supplementary file 1 — Supplementary data. Supplementary Table 1: Excel file describing the 216 non redundant eggshell matrix proteins. Newly identified proteins are underlined. Supplementary Table 2: Excel file describing the emPAI and quantitative values at each individual stage (5, 6, 7 and 16 hours post ovulation). Supplementary Table 3: Excel file describing eggshell matrix proteins potentially antimicrobials. Supplementary Table 4: Excel file describing eggshell matrix proteins which could not be ascribed to functional role related to mineralization or antimicrobial properties. [file mmc1.zip › Supplementary Table 1 reviewed.xlsx]

## Sheet: Identified proteins
EntrezGene Id	GI numbers	Protein symbol	Description	Previous identification in shell (Mann et al, 2006, 2007; Miksick et al 2007,2010; Rose et al, 2012; Sun et al, 2013)	Previous identification in uterine fluid (Sun et al, 2013; Marie et al, 2014)	p-value	Mean quantitative values				emPAI on each condition*
							5 hours	6 hours	7 hours	16 hours	5 hours	6 hours	7 hours	16 hours
769237	gi|513161894	ABI3BP	ABI family, member 3 (NESH) binding protein	Yes	Yes	3.3e-08	0	0.363	40.096	174.453	0	0.013848	0.36669	9.438
776390	gi|118086124	ACPP	acid phosphatase, prostate	Yes	Yes	0.00031	0	0	6.65147	7.06127	0	0	0.59684	10.826
421534	gi|71894831	ACTA1	actin, alpha 1, skeletal muscle	Yes	Yes	1.9e-07	0	25.67	0	0	n.d.	n.d.	n.d.	n.d.
	gi|63018	Act-beta	beta-actin	Yes	Yes	0.016	0.5674	1.46443	3.60947	1.4768	0.15194	0.74413	1.6744	13.129
424956	gi|50752381	AHSG	alpha-2-HS-glycoprotein	Yes	Yes	7.7e-05	0	8.07217	11.2983	1.46237	0	0.16499	0.80861	3.4571
396197	gi|45383974	ALB	albumin	Yes	Yes	3.6e-05	385.117	585.313	607.677	774.04	2.6278	21.516	145.3	1489.3
414140	gi|377520154	AMY2A	amylase, alpha 2A; pancreatic	Yes	Yes	1e-06	10.5562	0	2.56157	0	0.14488	0	0.1123	0
100189558	gi|205361182	ANGPTL3	angiopoietin-like 3	Yes	No	0.002	0	0	0.510717	19.3096	0	0	0.12271	6.4802
396297	gi|45382533	ANXA2	annexin A2	Yes	Yes	1.7e-07	0	0	0	3.84263	0	0	0	5.1957
428767	gi|71895873	ANXA5	annexin A5	Yes	Yes	0.00018	0	0	1.28078	0	0	0	0.38091	0
396536	gi|45382961	APOA1	apolipoprotein A-I	Yes	Yes	2e-06	57.462	115.657	54.135	25.725	0.75384	6.0975	17.089	39.03
424893	gi|58696426	APOD	apolipoprotein D	Yes	Yes	0.0002	9.9597	33.0123	51.0673	24.8433	0.45944	1.2229	7.6864	19.586
769231	gi|124249432	ARHGDIA	Rho GDP dissociation inhibitor (GDI) alpha	Yes	No	0.074	0.4481	0.363	1.52959	0	0.085141	0.081664	0.99088	0
422727	gi|57530079	ASAH1	N-acylsphingosine amidohydrolase (acid ceramidase) 1	Yes	Yes	0.0075	0	0	0.750267	2.9665	0	0	0.14719	2.8515
426673	gi|82082513	ATP5B	ATP synthase, H+ transporting, mitochondrial F1 complex, beta polypeptide	Yes	No	1.6e-05	0	1.10143	11.0179	0.592667	0	0.032896	1.5091	2.2233
414876	gi|49169808	AVBD11	avian beta defensin 11	Yes	No	6.2e-05	70.193	60.6573	12.8637	13.5883	12.445	11.937	13.691	94.623
771461	gi|513159543	BPIFCB	BPI fold containing family C, member B	Yes	Yes	4.6e-06	1.13483	34.8843	75.406	154.78	0.031428	0.095312	1.5295	26.267
420639	gi|313850985	BTD	biotinidase	Yes	Yes	0.4	0	1.08323	2.32742	1.19737	0	0.031401	0.34978	2.1195
428863	gi|513187176	C1QTNF4	C1q and tumor necrosis factor related protein 4	No	No	0.047	0	0.722133	2.322	0	0	0.038649	0.28097	0
770691	gi|363740281	C8G	complement component 8, gamma polypeptide	Yes	Yes	1.5e-05	0.948033	10.6708	3.08027	2.34251	0.13701	1.4113	1.731	9.6297
396257	gi|46048696	CA2	carbonic anhydrase II	No	Yes	5.2e-05	15.2373	19.865	2.8209	0	0.22751	0.21822	0.76714	0
417647	gi|50758376	CA4	carbonic anhydrase IV	Yes	Yes	0.00011	0	0.363	1.27024	14.7744	0	0.051816	0.18215	7.7954
396519	gi|5382893	CALB1	calbindin 1, 28kDa	Yes	Yes	0.081	0	0	0	3.2877	0	0	0	12.74
395855	gi|49037465	CALM	calmoduline	Yes	Yes	0.00065	0	1.08903	6.95167	1.77313	0	0.25337	1.4754	13.784
	gi|44969651	CALR	calreticuline	Yes	No	0.0011	0	2.56783	3.34883	0.30034	0	0.082508	0.4505	1.309
415575	gi|71895625	CASC4	cancer susceptibility candidate 4	Yes	Yes	0.0055	0	0	2.5603	4.16383	0	0	0.15461	3.0006
415860	gi|115417	CDH1	cadherin 1, type 1, E-cadherin (epithelial)	Yes	Yes	0.0087	13.2496	30.16	19.4383	12.4344	0.083045	0.12357	0.68583	6.4072
414745	gi|48675901	CDH2	cadherin 2, type 1, N-cadherin (neuronal)	Yes	No	1.4e-09	0	0	0.259347	18.9247	0	0	0.064821	6.2135
395072	gi|45383307	CHIA	chitinase, acidic	No	Yes	0.0031	11.3487	5.50257	0.521267	0	0.11893	0.15698	0.12562	0
776036	gi|124249308	CHMP2A	charged multivesicular body protein 2A	No	No	0.01	0	0	1.77969	0	0	0	0.57324	0
395828	gi|45384478	CHRD	chordin	Yes	Yes	7.2e-09	0	0	0	18.3383	0	0	0	4.5039
416469	gi|513207942	CHST12	carbohydrate (chondroitin 4) sulfotransferase 12	Yes	No	0.00012	0	0	6.15797	2.3658	0	0	1.1397	3.9835
395722	gi|45382467	CLU	clusterin	Yes	Yes	6.7e-09	32.0987	262.093	677.98	418.497	0.50904	4.4097	91.323	347.35
417786	gi|292494926	CNTN1	contactin 1	No	No	0.00016	0	1.4807	4.61113	0	0	0.050827	0.11741	0
395779	gi|45384390	COCH	coagulation factor C homolog, cochlin (Limulus polyphemus)	Yes	Yes	5.9e-08	0	0	0.5187	40.127	0	0	0.22643	13.261
100126150	gi|115326	COL10A1	collagen, type X, alpha 1	Yes	Yes	2.5e-08	1.34427	59.68	220.187	30.705	0.059937	0.30849	2.1175	7.4863
396503	gi|513191899	COL17A1	collagen, type XVII, alpha 1	Yes	Yes	0.0064	0	0	1.28078	6.45803	0	0	0.056685	1.0742
395069	gi|45383309	COL2A1	collagen, type II, alpha 1	Yes	No	0.00063	0	4.0726	13.366	7.99203	0	0.031257	0.41175	2.1096
396292	gi|45384382	COL6A2	collagen, type VI, alpha 2	Yes	Yes	1.3e-08	0	0	10.7622	15.6683	0	0	0.31656	2.9574
422424	gi|363733143	CPE	carboxypeptidase E	Yes	Yes	0.0012	0	0	6.662	13.2321	0	0	0.54926	8.2039
427214	gi|513229633	CRHBP	corticotropin releasing hormone binding protein	Yes	No	0.0045	0	1.10533	1.29803	5.63267	0	0.051978	0.38215	7.8231
396497	gi|118195	CST3	cystatin C	Yes	Yes	6.3e-07	301.693	271.517	365.89	614.56	4.0874	7.3182	38.369	358.46
424535	gi|50751384	CTBS	chitobiase, di-N-acetyl-	Yes	Yes	3.6e-05	0.5674	5.54943	20.5363	16.2857	0.048019	0.27075	2.7097	13.539
396329	gi|46195455	CTSB	cathepsin B	Yes	Yes	2.1e-07	0	0.363	13.6127	13.586	0	0.049943	0.80036	7.4772
396090	gi|45384002	CTSD	cathepsin D	Yes	Yes	3.5e-08	0	0	3.33833	20.66	0	0	0.31511	12.498
	gi|211718	CYT	cytotactin precursor	Yes	No	0.057	0	0.7423	1.28875	0	0	0.01869	0.065704	0
100049058	gi|147902704	DAG1	dystroglycan 1 (dystrophin-associated glycoprotein 1)	Yes	Yes	8.8e-08	0	0.361067	3.10929	41.705	0	0.018989	0.28069	6.4239
396023	gi|45384102	DKK3	dickkopf homolog 3 (Xenopus laevis)	Yes	Yes	3.8e-07	1.91167	34.868	152.487	95.2457	0.049818	0.51575	31.687	83.003
426826	gi|513233665	DMBT1L	deleted in malignant brain tumors 1 protein-like	No	Yes	6.2e-08	49.4487	108.8	126.433	2.06947	0.12391	0.22402	1.2138	0.90748
420448	gi|60302762	DNAJB6	DnaJ (Hsp40) homolog, subfamily B, member 6	Yes	Yes	2.6e-06	0	2.20673	6.17107	1.1829	0	0.10696	0.376	1.6807
418787	gi|56605882	DNAJC3	DnaJ (Hsp40) homolog, subfamily C, member 3	Yes	No	4.7e-09	0	0	20.289	27.1667	0	0	1.6858	24.324
424540	gi|83721996	DNASE2B	deoxyribonuclease II beta	Yes	Yes	0.0099	0	0	4.3333	0.289897	0	0	0.72617	0
417297	gi|513211839	DPP7	dipeptidyl-peptidase 7	Yes	No	0.0016	0	0	0.25009	1.47281	0	0	0.12018	2.313
427326	gi|363744794	EDIL3	EGF-like repeats and discoidin I-like domains 3	Yes	Yes	2.9e-10	228.947	887.42	2287.83	2143.1	1.8627	21.787	789.49	3022.9
395306	gi|45382957	F2	coagulation factor II (thrombin)	Yes	Yes	0.43	1.63477	1.4443	0	0	0.028059	0.055101	0	0
422199	gi|513180343	F8	coagulation factor VIII, procoagulant component	Yes	No	3.6e-09	0	34.0527	227.917	8.84877	0	0.18716	1.5921	3.036
416445	gi|513209015	FAM20C	family with sequence similarity 20, member C	Yes	No	0.006	0	0	0	2.6573	0	0	0	2.1195
418527	gi|118083923	FAM3B	family with sequence similarity 3, member B	Yes	No	2.3e-06	0	0.363	1.79151	6.20597	0	0.071157	0.5316	11.254
417758	gi|148238207	FAM3C	family with sequence similarity 3, member C	Yes	Yes	0.093	0	0	0	0.893007	0	0	0	5.3555
416069	gi|513205477	FAM3D	family with sequence similarity 3, member D	Yes	Yes	0.14	9.0045	7.37887	4.60857	3.53587	0.16755	0.16071	0.26492	2.4749
373979	gi|45383790	FBLN1	fibulin 1	Yes	No	0.066	0	0	0	1.48967	0	0	0	1.6481
395404	gi|475808547	FETUB	fetuin B	Yes	Yes	0.00022	0	0	0	2.67017	0	0	0	2.8893
396133	gi|311213923	FN1	fibronectin 1	Yes	Yes	5.9e-08	0	0	27.975	29.885	0	0	0.44434	4.1512
421589	gi|513176270	FNDC1	fibronectin type III domain containing 1	Yes	No	0.00028	0	4.39723	6.15383	0	0	0.022964	0.1223	0
395638	gi|45382285	FOLR1	folate receptor 1 (adult)	Yes	Yes	1.3e-05	5.958	24.2417	11.0522	5.91767	0.13188	0.37093	1.6529	12.182
396119	gi|45383944	FST	follistatin	Yes	No	0.0062	0	0	0	2.66213	0	0	0	7.3276
395349	gi|45382855	FSTL1	follistatin-like 1	Yes	Yes	8e-06	0	0	3.85577	17.1593	0	0	1.2336	17.927
424854	gi|476007848	GAL3ST2	galactose-3-O-sulfotransferase 2	Yes	Yes	7e-05	0	0	0	4.7372	0	0	0	4.0828
423394	gi|363734558	GALC	galactosylceramidase	Yes	Yes	0.00018	0	14.6283	21.2813	3.52784	0	0.10414	0.57355	2.5104
395696	gi|45382425	GC	group-specific component (vitamin D binding protein)	Yes	Yes	0.00089	12.1028	27.5807	8.20083	18.605	0.20475	0.40131	0.38944	15.127
422188	gi|118089381	GLA	galactosidase, alpha	Yes	Yes	0.011	0	0	0.750267	2.67017	0	0	0.29593	1.3347
420720	gi|497241981	GLB1	galactosidase, beta 1	Yes	Yes	0.016	0	1.8437	13.2583	16.7324	0	0.025663	0.60619	4.6122
396492	gi|45382795	GLG1	golgi glycoprotein 1	Yes	Yes	5.9e-07	9.99573	75.7827	159.18	97.865	0.078187	0.27665	3.6605	18.699
100857973	gi|513206965	GM2A	GM2 ganglioside activator	Yes	Yes	2.8e-12	0	0	0	43.4483	0	0	0	43.701
416591	gi|478431015	GNPTG	N-acetylglucosamine-1-phosphate transferase, gamma subunit	Yes	No	0.44	0	0	0.7819	0	0	0	0.39777	0
417829	gi|313760582	GNS	glucosamine (N-acetyl)-6-sulfatase	Yes	No	0.019	0	0	6.63677	3.53987	0	0	0.60118	3.1913
427462	gi|118104131	GOLM1	golgi membrane protein 1	Yes	Yes	0.13	0	2.54767	0.780613	0	0	0.090124	0.31682	0
424770	gi|118094855	GPC1	glypican 1	Yes	No	0.0019	0	0	6.38417	4.14297	0	0	0.46518	2.0594
422234	gi|513180552	GPC4	glypican 4	Yes	Yes	0	0	0	0	200.93	0	0	0	64.648
427638	gi|253735708	GPX3	glutathione peroxidase 3	Yes	Yes	1.9e-07	131.207	326.727	205.93	74.9797	1.5102	2.779	9.7691	39.694
395774	gi|45384386	GSN	gelsolin	Yes	Yes	2.6e-05	0	0	0	17.9843	0	0	0	7.4513
415495	gi|363737594	HAPLN3	hyaluronan and proteoglycan link protein 3	Yes	Yes	1e-05	227.343	284.303	218.3	52.4337	4.9812	7.2995	25.661	50.789
416652	gi|52138655	HBAA	hemoglobin, alpha 1	Yes	Yes	0.00017	28.3137	49.8343	10.9783	3.83064	0.71622	2.8114	4.5602	9.0753
416651	gi|52138645	HBAD	alpha-D-globin	No	Yes	0.027	5.47177	10.6671	6.68053	0	1.3217	1.664	7.5433	0
396485	gi|49169791	HBG2	hemoglobin, gamma G	Yes	Yes	9.2e-05	22.7833	25.6937	8.693	5.8952	0.91441	1.1737	2.218	14.014
395192	gi|45383131	HEP21	HEP21 protein	Yes	No	1.1e-07	106.31	81.95	47.4557	58.1667	3.8193	3.6633	9.5767	89.469
422876	gi|513185002	HGFAC	HGF activator	Yes	Yes	9.1e-10	0	0	0	9.4624	0	0	0	3.0486
417956	gi|119331174	HIST1H2B7	histone cluster 1, H2B-VII (similar to human histone cluster 1, class H2B, member N)	No	Yes	0.08	1.34427	5.8656	1.77173	2.05904	0.16595	0.95747	1.7059	8.3669
396232	gi|347921933	HMGB3	high mobility group box 3	No	No	0.0019	0	5.1031	0	0	0	0.25869	0	0
419076	gi|363729530	HPX	hemopexin	Yes	Yes	2e-05	643.7	303.457	168.49	293.66	2.8724	2.7551	11.537	139.02
423463	gi|157954047	HSP90AA1	heat shock protein 90kDa alpha (cytosolic), class A member 1	Yes	Yes	0.22	0	4.70173	3.87651	0	0	0.093574	0.61073	0
374163	gi|45383562	HSP90B1	heat shock protein 90kDa beta (Grp94), member 1	Yes	No	0.4	0	0.722133	1.02942	0.586233	0	0.02034	0.14557	0.66802
418469	gi|347800742	HSPA13	heat shock protein 70kDa family, member 13	Yes	No	1e-05	0	0	5.1311	7.66593	0	0	0.2597	2.4262
396487	gi|45382769	HSPA5	heat shock 70kDa protein 5 (glucose-regulated protein, 78kDa)	Yes	Yes	0.00017	0	0	12.4305	23.3513	0	0	0.49704	14.592
429806	gi|94536813	HSPG2	heparan sulfate proteoglycan 2	Yes	Yes	1.9e-05	0	0	0	2.06947	0	0	0	0.28081
428251	gi|57528712	HYOU1	hypoxia up-regulated 1	Yes	No	1.3e-05	0	0	5.63927	3.85307	0	0	0.30723	1.0991
	gi|86318	Ig -gamma-heavy	Ig gamma chain (clone 36)	Yes	Yes	0.0061	37.012	61.206	34.7267	28.628	n.d.	n.d.	n.d.	n.d.
	gi|5705960	Ig-alpha-heavy	immunoglobulin alpha heavy chain	No	Yes	1.3e-07	2.01533	24.352	109.363	79.8753	0.031542	0.13102	2.1316	17.964
420790	gi|155371811	IGFBP3	insulin-like growth factor binding protein 3	Yes	No	0.036	0	0	2.04829	0.5798	0	0	0.44639	1.9802
424220	gi|363736300	IGFBP5	insulin-like growth factor binding protein 5	Yes	No	2e-08	0	0	22.8703	0	0	0	3.679	2.0549
422620	gi|363733410	IGFBP7	insulin-like growth factor binding protein 7	Yes	Yes	3e-07	3.47893	0.363	10.012	49.347	0.12343	0.056398	0.41619	21.121
374117	gi|46049078	IGJ	immunoglobulin J polypeptide, linker protein for immunoglobulin alpha and mu polypeptides	Yes	Yes	4e-08	0	2.223	16.9127	16.248	0	0.3819	7.339	54.831
	gi|13990883	Ig-lambda-1	immunoglobulin lambda chain, partial	Yes	Yes	0.0032	1.91167	3.63867	10.274	4.14697	0.1777	0.17044	2.3902	5.5976
	gi|16902172	Ig-lambda-2	immunoglobulin lambda light chain	Yes	Yes	7.2e-06	7.19863	15.8343	53.1253	10.6227	n.d.	n.d.	n.d.	n.d.
	gi|104728	Ig-light-1	Ig light chain precursor V-J region - chicken (fragment)	Yes	Yes	1.2e-05	7.26413	19.5143	42.1533	19.8177	0.96496	2.8517	13.847	45.998
	gi|460417553	Ig-light-2	Chain L, Crystal Structure Of A Humanised 3d6 Fab Bound To Amyloid Beta Peptide	No	No	0.0013	8.3695	0	0	0	n.d.	n.d.	n.d.	n.d.
	gi|127513	Ig-mu-heavy	Ig mu chain C region	Yes	Yes	6.6e-05	1.91167	19.759	83.5037	44.115	0.08353	0.53056	4.5483	17.425
424908	gi|363737411	IL1RAP	interleukin 1 receptor accessory protein	Yes	Yes	0.0014	4.68127	2.9289	1.28078	13.0333	0.078845	0.075625	0.26585	5.2977
419111	gi|513157617	ITIH5	inter-alpha-trypsin inhibitor heavy chain family, member 5	Yes	Yes	0.00072	0	0	0	2.35293	0	0	0	1.7535
415476	gi|513201614;gi|513201617	KIAA1199	KIAA1199	Yes	Yes	2.3e-05	0	0	0	40.9777	0	0	0	6.7811
396393	gi|45382221	LCN8	lipocalin 8	Yes	Yes	0.00014	291.297	284.48	234.363	172.15	6.3824	11.823	67.16	280.36
423418	gi|50748618	LGMN	legumain	Yes	No	0.017	0	0	4.91007	2.68303	0	0	0.27501	2.5692
100859439	gi|513218360	LOC100859439	syntenin-2-like	No	Yes	0.00063	0	0	0	5.02063	0	0	0	3.9731
100859916	gi|513188921	LOC100859916	mucin-5AC-like	Yes	Yes	0.00075	0.4481	17.5311	13.6047	38.08	0.0053626	0.031568	0.16875	2.3193
395381	gi|363734560	LOC395381	ovomucin, alpha subunit	Yes	Yes	1e-06	0	2.17227	1.28078	13.2943	0	0.024042	0.084516	1.8945
423629	gi|50749164	LOC423629	uncharacterized LOC423629	Yes	Yes	0.22	3.54643	4.0505	3.06977	2.0735	0.080768	0.07747	0.58179	2.5443
428451	gi|363730245	LOC428451	prostatic acid phosphatase-like	Yes	Yes	4.7e-09	3.53077	29.1487	285.74	58.6563	0.044325	0.88328	33.772	36.407
771972	gi|513218610	LOC771972	uncharacterized LOC771972	Yes	Yes	3.8e-07	77.4667	255.087	225.25	260.67	0.71426	1.293	6.519	42.465
419533	gi|363742086	LOXL2	lysyl oxidase-like 2	Yes	Yes	4.6e-11	1708.83	883.113	621.307	30.1563	7.5678	4.4564	23.558	11.507
420872	gi|52138689	LY86	lymphocyte antigen 86	Yes	Yes	0.00048	27.807	0	0	7.95427	0.39519	0	0	18.226
	gi|14278670	LYZ	lysozyme	Yes	Yes	1.2e-05	55.3237	31.6147	14.1233	22.8133	12894	9999.9	12147	13537
421726	gi|513177407	MAN1A1	mannosidase, alpha, class 1A, member 1	Yes	No	0.013	0	0.740367	5.85103	0.882563	0	0.032007	0.48952	1.0512
422859	gi|118090738	MAN2B2	mannosidase, alpha, class 2B, member 2	Yes	No	6.4e-06	0	3.67703	48.387	1.76271	0	0.031615	1.3434	1.0383
417332	gi|513213723	METRNL	meteorin, glial cell differentiation regulator-like	Yes	No	0.23	3.0152	5.85783	3.3396	2.08233	0.20518	0.27651	0.97206	6.4633
415494	gi|459683842	MFGE8	milk fat globule-EGF factor 8 protein	Yes	Yes	2.2e-05	16.4693	67.1763	197.137	88.925	0.1629	1.027	13.743	37.01
396127	gi|45383930	MFI2	antigen p97 (melanoma associated) identified by monoclonal antibodies 133.2 and 96.5	Yes	Yes	0.0022	0	1.86193	7.41767	3.5294	0.023939	0.022961	0.34296	3.2041
395356	gi|45382849	MINPP1	multiple inositol-polyphosphate phosphatase 1	Yes	Yes	0.06	0	0	0	2.05503	0	0	0	2.5217
414878	gi|513188927	MUC6	mucin 6 oligomeric mucus/gel-forming (ovomucin, beta subunint)	No	No	8.8e-09	1.56723	35.3223	11.5603	0	0.010147	0.093835	0.21427	0
417309	gi|61657934	MYH1A	myosin, heavy chain 1A, skeletal muscle (similar to human myosin, heavy chain 1, skeletal muscle, adult)	No	No	0.015	0	1.82553	0	0	0	0.025186	0	0
395531	gi|363731606	NID1	nidogen 1	Yes	Yes	0.0039	0	0	0	4.1245	0	0	0	0.90009
423353	gi|71894903	NPC2	Niemann-Pick disease, type C2	Yes	Yes	2.7e-07	2.2923	51.2073	69.039	30.4253	0.12336	2.0116	13.995	39.384
422535	gi|363733174	NPNT	nephronectin	Yes	Yes	1.2e-08	0	0	1.02942	111.927	0	0	0.3186	20.446
422078	gi|363740900	NPTX1	neuronal pentraxin I	No	No	0.00018	0	0	1.28078	0	0	0	0.27308	0
423071	gi|57530004	NUCB2	nucleobindin 2	Yes	Yes	8.1e-10	0	20.9747	101.659	100.209	0.036163	0.58862	23.51	138.76
395161	gi|45383165	OAF	OAF homolog (Drosophila)	Yes	Yes	7.1e-05	0	1.10337	12.059	13.2891	0	0.061638	1.7077	9.5119
395256	gi|45383041	OC-116	ovocleidin-116	Yes	Yes	3.7e-09	447.743	653.603	1965.27	8722.43	1.017	1.4978	58.706	7167.8
100313508	gi|32699622	OC-17	ovocléidine-17	Yes	Yes	0.00023	4028.3	4931.53	4066.03	3378.63	191.9	409.39	1757.2	3315
419515	gi|50759498	OCX21	gastrokine 2	Yes	Yes	0.00026	0.5674	1.48263	5.86957	118.003	0.094951	0.091073	2.8756	92.385
	gi|257357680	OCX32	ovocalyxin-32	Yes	Yes	3.3e-07	15.4852	155.233	242.767	89.764	0.13496	0.59714	9.4305	23.747
419289	gi|71894947	OCX36	Ovocalyxin-36	Yes	Yes	2.9e-06	0	0	1.28078	363.213	0	0	0.13461	34.308
416235	gi|1708509	OIH	ovoinhibiteur	Yes	Yes	2.4e-07	184.62	185.363	63.1273	162.343	0.98888	1.7621	2.438	122.68
424461	gi|363736697	OLFM3	olfactomedin 3	Yes	No	1.3e-05	0	0	1.02014	2.95607	0	0	0.12428	2.3943
395220	gi|45383093	ORM1	orosomucoid 1 (ovoglycoprotein)	Yes	Yes	0.0096	109.243	76.0897	30.7103	44.9363	0.59702	0.57264	1.4912	9.6906
	gi|28566340	OVAL	ovalbumine	Yes	Yes	1.9e-09	1455.9	3150.13	5689.63	1467.1	13.656	80.051	4705.4	368.48
420898	gi|448824824	OVAX	ovalbumin-related protein X (SERPINB14C)	Yes	Yes	0.00034	130.48	108.87	87.098	68.0207	0.93154	1.5339	4.8744	22.85
420897	gi|71897377	OVAY	ovalbumin-related protein Y (SERPINB14B)	Yes	Yes	4.5e-07	158.06	136.333	77.208	40.1303	n.d.	n.d.	n.d.	n.d.
416236	gi|223464	OVM	ovomucoid	Yes	Yes	1.8e-09	1231	849.333	328.72	114.13	21.8378	15.4605	34.5346	42.6325
	gi|385145527	OVOG2	ovoglobulinG2 type AA	Yes	Yes	3.5e-06	1.0155	0.3793	1.29134	8.26907	0.084965	0.039384	0.28649	2.6765
	gi|83754919	OVOT	ovotransferrine	Yes	Yes	6.6e-09	7143.57	5482	2232.03	1527.77	928.565	1482.5	1006.37	2514.5
396151	gi|1171932	OVST	ovostatin	Yes	Yes	2.3e-08	7.2191	42.9353	195.62	0	0.074071	0.17977	1.8965	0
425757	gi|513161272	OVSTL	ovostatin-like	Yes	Yes	0.047	0	0.361067	1.04125	3.5447	0	0.010904	0.038333	0.72312
374091	gi|30923135	P4HB	prolyl 4-hydroxylase, beta polypeptide	Yes	No	0.0065	0	0	3.35937	1.7836	0	0	0.35474	2.1487
373899	gi|45383890	PDIA3	protein disulfide isomerase family A, member 3	No	No	0.001	0	0	0	2.3658	0	0	0	2.2416
421131	gi|50737758	PENK	proenkephalin	Yes	Yes	4.8e-06	0	0	0	4.4393	0	0	0	6.868
419848	gi|153792243	PIGR	polymeric immunoglobulin receptor	Yes	Yes	0.00013	138.78	266.343	311.977	241.84	0.2985	0.65986	3.1779	18.175
395364	gi|46395491	PIT54	PIT54 protein	Yes	Yes	5e-05	17.8093	75.141	72.173	62.7097	0.16843	0.79578	2.5068	23.419
417967	gi|513158924	PLBD1	phospholipase B domain containing 1	No	No	0.013	4.9269	5.54943	6.42243	1.17648	0.059218	0.0568	0.79055	0.91051
419485	gi|54111425	PLOD1	procollagen-lysine, 2-oxoglutarate 5-dioxygenase 1	Yes	Yes	3.4e-09	0	17.567	122.173	92.7587	0	0.11894	3.1683	13.111
424882	gi|513199422	PLOD2	procollagen-lysine, 2-oxoglutarate 5-dioxygenase 2	Yes	Yes	9.8e-05	0	3.2919	30.9917	19.2323	0	0.037647	1.2341	8.7604
396447	gi|45382027	PPIB	peptidylprolyl isomerase B (cyclophilin B)	Yes	Yes	7.7e-06	10.7342	15.1063	46.21	55.532	0.43952	0.42157	6.0005	67.176
768427	gi|363744942	PPIC	peptidylprolyl isomerase C (cyclophilin C)	No	No	0.00021	0.499933	15.4367	11.293	2.62837	0.079653	0.26138	0.91886	5.3555
419681	gi|71895209	PPT1	palmitoyl-protein thioesterase 1	Yes	No	0.0038	0	3.7096	9.0037	5.60777	0	0.11591	0.89804	5.9921
418601	gi|118084001	PRDX4	peroxiredoxin 4	Yes	Yes	7e-05	0	0.363	9.478	2.9705	0	0.063527	1.3956	6.9845
418430	gi|118083662	PROS1	protein S (alpha)	Yes	No	0.0011	0	0	0.510717	3.2355	0	0	0.088169	3.5193
395602	gi|45382219	PSAP	prosaposin	Yes	Yes	1.2e-09	0	0.361067	0.779327	69.193	0	0.032382	0.11384	29.21
420302	gi|118087425	PSCA	prostate stem cell antigen	Yes	Yes	8.3e-08	0	7.72933	19.9807	44.5897	0	0.55622	4.2326	54.408
374110	gi|45383612	PTGDS	prostaglandin D2 synthase 21kDa (brain)	Yes	Yes	0.00031	7.45777	2.94903	0.509437	2.95764	0.094951	0.19674	0.32016	2.991
418125	gi|444741724	PTN	pleiotrophin	Yes	Yes	0.4	6.19653	17.8664	5.4326	7.97197	0.38374	0.7379	1.2939	32.002
424568	gi|125381302	PTPRF	protein tyrosine phosphatase, receptor type, F	Yes	Yes	8.3e-08	0	0	21.5657	57.986	0	0	0.46337	5.0788
373914	gi|45383856	QSOX1	quiescin Q6 sulfhydryl oxidase 1	Yes	Yes	1.6e-08	22.889	126.287	337.793	135.577	0.047502	0.36984	3.2402	13.357
420366	gi|477507238	RARRES2	retinoic acid receptor responder (tazarotene induced) 2	Yes	Yes	0.2	3.0465	1.8294	0.521267	0.30034	0.39227	0.2291	0.36869	7.5243
396166	gi|45382541	RBP4	retinol binding protein 4, plasma	Yes	Yes	0.11	1.3961	3.2919	1.29259	0.586233	0.18845	0.18075	1.0253	2.7636
395511	gi|45382077	RDX	radixin	Yes	Yes	2.8e-06	0	0	0.25009	13.8597	0	0	0.092362	1.7656
	gi|325505052	REN	renin/prorenin receptor	Yes	Yes	0.004	2.031	7.75433	13.1388	19.8653	0.16136	0.21522	1.2363	14.075
395214	gi|45383101	RGMA	RGM domain family, member A	Yes	No	0.061	0	0	1.54939	1.4688	0	0	0.28439	1.2843
	gi|352173	RIBO	protein,riboflavin binding	Yes	No	2.5e-06	201.637	414.957	147.997	16.5043	2.3969	3.5971	8.0819	20.731
421569	gi|87162466	RNASET2	ribonuclease T2	No	No	0.00027	0	0	2.8104	0.590237	0	0	0.44639	1.9802
425201	gi|513188942	RTN4RL2	reticulon 4 receptor-like 2	Yes	No	0.0047	0	0	7.4754	3.24193	0	0	1.7044	2.0212
418228	gi|513160618	SCUBE1	signal peptide, CUB domain, EGF-like 1	Yes	Yes	0.032	0	0	0	4.74453	0	0	0	2.2963
419423	gi|239977113	SDF4	stromal cell derived factor 4	Yes	Yes	9.9e-06	0	3.32253	13.881	21.3093	0	0.2826	3.2654	26.693
374090	gi|45383640	SEMA3C	sema domain, immunoglobulin domain (Ig), short basic domain, secreted, (semaphorin) 3C	Yes	Yes	9.2e-07	0	0	2.5603	3.84263	0	0	0.15568	1.4544
415945	gi|363738582	SEMA3G	sema domain, immunoglobulin domain (Ig), short basic domain, secreted, (semaphorin) 3G	Yes	Yes	1.7e-10	3.8077	0	6.17233	111.13	0.04803	0	0.16195	20.471
395877	gi|118098359	SERPIND1	serpin peptidase inhibitor, clade D (heparin cofactor), member 1	Yes	Yes	9.7e-14	0	0	1.54013	0	0	0	0.24143	0
424805	gi|145046232	SERPINE2	serpin peptidase inhibitor, clade E (nexin, plasminogen activator inhibitor type 1), member 2	Yes	Yes	0.00019	0	0	0	26.1993	0	0	0	21.797
417561	gi|381342463	SERPINF1	pigment epithelium-derived factor precursor	Yes	Yes	2e-08	2.08287	4.06873	7.95203	29.526	0.086668	0.083128	1.2237	18.27
100857105	gi|363741117	SERPINF2	serpin peptidase inhibitor, clade F (alpha-2 antiplasmin, pigment epithelium derived factor), member 2	Yes	Yes	2.8e-07	31.3827	221.587	353.977	233.99	0.1486	1.7327	12.154	65.852
423132	gi|363734612	SERPING1	serpin peptidase inhibitor, clade G (C1 inhibitor), member 1	No	Yes	0.0005	6.39047	14.2387	21.2693	29.526	0.035641	0.23853	1.0091	7.8339
425002	gi|52138719	SERPINI1	serpin peptidase inhibitor, clade I (neuroserpin), member 1	Yes	Yes	3.6e-08	0	7.74187	34.416	88.0037	0	0.083128	3.5634	29.863
386571	gi|45383337	SPARC	secreted protein, acidic, cysteine-rich (osteonectin)	Yes	No	0.0005	0	6.27353	6.92803	0.8697	0	0.25449	1.175	1.8092
395210	gi|1352651	SPP1	osteopontin	Yes	Yes	1.7e-07	0	10.6525	17.493	141.4	0	0.13691	0.76382	7.1359
419731	gi|513222084	ST14	suppression of tumorigenicity 14 (colon carcinoma)	Yes	Yes	0.11	0	1.08513	2.31147	5.056	0	0.020167	0.070895	4.3435
396140	gi|45382591	ST3GAL1	ST3 beta-galactoside alpha-2,3-sialyltransferase 1	Yes	Yes	1.5e-06	0	0	9.4933	0.586233	0	0	0.98353	1.5559
396169	gi|45382551	ST6GAL1	ST6 beta-galactosamide alpha-2,6-sialyltranferase 1	Yes	Yes	0.03	0	0	2.32999	0.5798	0	0	0.61405	2.6765
418534	gi|50729997	TFF2	trefoil factor 2	No	No	0.11	6.8229	3.67317	3.10003	4.7292	0.55594	0.31518	0.49315	17.513
420585	gi|513168549	THSD7A	thrombospondin, type I, domain containing 7A	Yes	No	0.022	0	1.46253	3.08027	0.897003	0	0.010039	0.071205	0.3297
374178	gi|45383544	TIMP2	TIMP metallopeptidase inhibitor 2	Yes	Yes	0.012	0	1.10143	6.72137	11.8859	0	0.16632	1.3404	27.169
428320	gi|513226479	TMPRSS9	transmembrane protease, serine 9	Yes	No	0.0009	0.4481	8.4438	2.52996	0	0.016893	0.032869	0.11555	0
378803	gi|75832156	TNFRSF11B	tumor necrosis factor receptor superfamily, member 11b	Yes	No	8.4e-09	0	0	0	24.2087	0	0	0	11.603
395096	gi|118100703	TNFRSF6B	tumor necrosis factor receptor superfamily, member 6b, decoy	No	Yes	0.002	13.4832	8.03803	2.03777	0.596677	0.12299	0.056207	0.19759	1.8459
378894	gi|45383402	TNFSF10	tumor necrosis factor (ligand) superfamily, member 10	No	No	9.3e-05	0	1.8437	20.3603	1.4768	0	0.17854	1.4524	3.7288
	gi|1419546	TNY	tenascin Y	Yes	Yes	0.00071	0	0	4.9021	0	0	0	0.19613	0
417191	gi|513212482	TOR1B	torsin family 1, member B (torsin B)	Yes	Yes	5.6e-08	0	0	1.54013	4.13253	0	0	0.33989	8.979
770103	gi|350537089	TPM3	tropomyosin 3	No	No	0.0014	8.6084	9.19007	5.6498	0	0.068325	0.13862	0.77387	0
419088	gi|52694646	TSKU	tsukushi small leucine rich proteoglycan homolog (Xenopus laevis)	Yes	Yes	6.3e-07	0	0	0	32.22	0	0	0	8.8635
396277	gi|45384444	TTR	Chain A, Transthyretin (Formerly Known As Prealbumin)	Yes	Yes	0.42	3.202	1.08513	1.27153	2.97693	0.14265	0.30657	1.0777	4.4935
	gi|135393	TUBA	tubuline alpha	Yes	Yes	0.00018	0	0	4.1215	0.590237	0	0	0.57488	2.5159
417255	gi|153792017	TUBB2C	tubulin, beta 2C	Yes	Yes	5.4e-05	0	0	14.3127	4.13253	0	0	2.8808	5.424
	gi|313754429	UB	Chain A, Crystal Structure Of The A20 Znf4 And Ubiquitin Complex	Yes	Yes	0.00017	0	0	0	2.9456	0	0	0	33.46
418728	gi|50730484	UXS1	UDP-glucuronate decarboxylase 1	Yes	No	0.0015	0	0	2.04829	5.58843	0	0	0.44254	7.3875
418974	gi|268370086	VMO1	vitelline membrane outer layer 1 homolog (chicken)	Yes	Yes	2.7e-05	62.2537	37.7133	7.4611	22.179	1.4274	2.0642	1.6911	28.164
424547	gi|52138705	VTG1	vitellogenin 1	Yes	Yes	0.009	23.634	0	0	0.88014	0.098041	0	0	0.288
424533	gi|71896765	VTG2	vitellogenin 2	Yes	Yes	1.1e-07	41.4163	9.55113	0	3.24997	0.11195	0.046514	0	1.2124
395935	gi|46048795	VTN	vitronectin	Yes	Yes	0.00026	0.499933	12.5125	9.00107	9.47523	0.03766	0.1154	0.7209	3.7899
419413	gi|363741828	VWA1	von Willebrand factor A domain containing 1	Yes	Yes	1.1e-05	0	0	0	3.53587	0	0	0	2.3032
417554	gi|55741616	YWHAE	tyrosine 3-monooxygenase/tryptophan 5-monooxygenase activation protein, epsilon polypeptide	Yes	Yes	8.4e-05	4.49443	5.1376	4.881	0	0.067262	0.064515	1.0736	0
425619	gi|71897035	YWHAZ	tyrosine 3-monooxygenase/tryptophan 5-monooxygenase activation protein, zeta polypeptide	Yes	Yes	0.4	1.79237	2.1866	2.83813	0	0.070844	0.22919	1.1409	0
	* n.d. Not Determined

## Sheet: Peptide report
	Peptide Thresholds: 95.0% minimum
	Protein Thresholds: 95.0% minimum and 2 peptides minimum
	Peptide FDR: 0.0% (Decoy)
	Protein FDR: 0.4% (Decoy)
Biological sample category	Biological sample name	Protein name	Protein accession numbers	Protein molecular weight (Da)	Protein identification probability	Exclusive unique peptide count	Exclusive spectrum count	Percentage sequence coverage	Peptide sequence	Previous amino acid	Next amino acid	Best Peptide identification probability	Best Mascot Ion score	Calculated +1H Peptide Mass (AMU)	Peptide start index	Peptide stop index
1 5h	5h 1	prostaglandin-H2 D-isomerase precursor [Gallus gallus]	gi|45383612	20844.2	0.983	1	6	0.0703	STGSSNMVLLYSR	K	T	0.997	60	1430.69	133	145
1 5h	5h 1	dickkopf-related protein 3 precursor [Gallus gallus]	gi|45384102	39208.4	0.936	1	3	0.0657	ELLFPVCTPLPEEGEPCHDPSNR	K	L	0.991	48.7	2693.23	217	239
1 5h	5h 1	kappa casein [Bos taurus]	gi|125489161,gi|14572699,gi|156144998,gi|162811,gi|166078544,gi|166078546,gi|193089915,gi|193089919,gi|193089923,gi|22552661,gi|22552663,gi|226020,gi|229416,gi|27881412,gi|296486476,gi|300459,gi|315143026,gi|36988716,gi|392937496,gi|40311084,gi|440904989,gi|4887004,gi|4887006,gi|7528205,gi|8099320,gi|8099322,gi|8099324	17863.3	0.996	1	2	0.0625	YIPIQYVLSR	K	Y	0.976	41	1251.71	16	25
1 5h	5h 1	PREDICTED: uncharacterized protein LOC101044508 [Saimiri boliviensis boliviensis]	gi|403308699	147290	0.936	1	2	0.00657	AGLQFPVGR	R	V	0.997	64.6	944.531	1131	1139
1 5h	5h 1	apolipoprotein A-I [Gallus gallus]	gi|211159,gi|227016,gi|45382961	28808.8	1	7	43	0.284	DAIAQFESSAVGK	K	Q	0.997	59.8	1322.66	33	45
1 5h	5h 1	apolipoprotein A-I [Gallus gallus]	gi|211159,gi|227016,gi|45382961	28808.8	1	7	43	0.284	GIPQASEYQAK	K	V	0.992	50.8	1191.6	190	200
1 5h	5h 1	apolipoprotein A-I [Gallus gallus]	gi|211159,gi|227016,gi|45382961	28808.8	1	7	43	0.284	LADNLDTLSAAAAK	K	L	0.997	103	1373.73	51	64
1 5h	5h 1	apolipoprotein A-I [Gallus gallus]	gi|211159,gi|227016,gi|45382961	28808.8	1	7	43	0.284	LISFLDELQK	R	S	0.959	39.6	1205.68	234	243
1 5h	5h 1	apolipoprotein A-I [Gallus gallus]	gi|211159,gi|227016,gi|45382961	28808.8	1	7	43	0.284	MTPLVQEFR	K	E	0.946	39.5	1136.58	212	220
1 5h	5h 1	apolipoprotein A-I [Gallus gallus]	gi|211159,gi|227016,gi|45382961	28808.8	1	7	43	0.284	VMEQLSNIR	K	E	0.997	64.6	1105.57	201	209
1 5h	5h 1	apolipoprotein A-I [Gallus gallus]	gi|211159,gi|227016,gi|45382961	28808.8	1	7	43	0.284	WTEELEQYR	K	Q	0.997	55.7	1253.58	113	121
1 5h	5h 1	IgL, partial [Gallus gallus]	gi|212120,gi|212126,gi|212128,gi|212134,gi|212138,gi|555456,gi|555457,gi|555458,gi|555459,gi|555460,gi|555461,gi|555462,gi|555463	10575.5	0.936	1	2	0.225	APGSAPVTVIYDNTNRPSNIPSR	K	F	0.972	44	2426.24	34	56
1 5h	5h 1	Chain A, Crystallographic Study Of Turkey Egg-White Lysozyme And Its Complex With A Disaccharide	gi|157831911	14237.3	0.999	1	1	0.24	NLCNIPCSALLSSDITASVNCAKK	R	I	0.96	41.8	2636.28	74	97
1 5h	5h 1	Chain A, Crystallographic Study Of Turkey Egg-White Lysozyme And Its Complex With A Disaccharide	gi|157831911	14237.3	0.999	1	1	0.24	WWCDNGR	R	T	0.986	34.6	993.4	62	68
1 5h	5h 1	Chain A, Hen Egg White Lysozyme Mutant With Alanine Substituted For Glycine	gi|10120552	14327.3	0.997	2	3	0.527	CKATDVQAWIR	R	G	0.946	38.9	1347.68	115	125
1 5h	5h 1	Chain A, Hen Egg White Lysozyme Mutant With Alanine Substituted For Glycine	gi|10120552	14327.3	0.997	2	3	0.527	HGLDNYRGYSLGNWVCAAKFESNFNTQATNR	R	N	0.994	48.1	3590.66	15	45
1 5h	5h 1	Chain A, Hen Egg White Lysozyme Mutant With Alanine Substituted For Glycine	gi|10120552	14327.3	0.997	2	3	0.527	NLCNIPCSALLSSDITASVNCAKK	R	I	0.96	41.8	2636.28	74	97
1 5h	5h 1	Chain A, Hen Egg White Lysozyme Mutant With Alanine Substituted For Glycine	gi|10120552	14327.3	0.997	2	3	0.527	NRCKATDVQAWIR	R	G	0.983	46.8	1617.83	113	125
1 5h	5h 1	PREDICTED: renin receptor-like [Meleagris gallopavo]	gi|326913436	39381.4	0.989	1	2	0.0339	DASQILVDTLQK	K	F	0.984	47.1	1330.72	240	251
1 5h	5h 1	PREDICTED: alpha-2-antiplasmin-like [Gallus gallus]	gi|363741117	56975	1	4	23	0.0895	ELQDLPDATDDNEYTMPK	K	-	0.997	82.7	2110.91	497	514
1 5h	5h 1	PREDICTED: alpha-2-antiplasmin-like [Gallus gallus]	gi|363741117	56975	1	4	23	0.0895	EVPTTVKIPK	K	I	0.991	42.5	1111.67	381	390
1 5h	5h 1	PREDICTED: alpha-2-antiplasmin-like [Gallus gallus]	gi|363741117	56975	1	4	23	0.0895	FSTDLLR	R	E	0.964	40.6	851.462	141	147
1 5h	5h 1	PREDICTED: alpha-2-antiplasmin-like [Gallus gallus]	gi|363741117	56975	1	4	23	0.0895	LAGATLSLASR	R	V	0.997	80.6	1059.62	207	217
1 5h	5h 1	PREDICTED: prostatic acid phosphatase-like [Gallus gallus]	gi|363730245	43943.1	0.998	1	2	0.0214	LQGGLLLK	R	A	0.989	44.4	841.551	257	264
1 5h	5h 1	alpha S1 casein, partial [Bos taurus]	gi|159793187,gi|159793191,gi|159793193,gi|159793197,gi|225632,gi|30794348,gi|440900746	24529.4	1	3	16	0.273	FFVAPFPEVFGK	R	E	0.992	48.7	1384.73	38	49
1 5h	5h 1	alpha S1 casein, partial [Bos taurus]	gi|159793187,gi|159793191,gi|159793193,gi|159793197,gi|225632,gi|30794348,gi|440900746	24529.4	1	3	16	0.273	HIQKEDVPSER	K	Y	0.979	43.9	1337.68	95	105
1 5h	5h 1	alpha S1 casein, partial [Bos taurus]	gi|159793187,gi|159793191,gi|159793193,gi|159793197,gi|225632,gi|30794348,gi|440900746	24529.4	1	3	16	0.273	YLGYLEQLLR	R	L	0.991	46.6	1267.7	106	115
1 5h	5h 1	vitelline membrane outer layer protein 1 precursor [Gallus gallus]	gi|268370086,gi|576329	20234.3	1	4	47	0.284	CSDEAVLVGDGLSWGR	R	F	0.997	69.1	1720.8	130	145
1 5h	5h 1	vitelline membrane outer layer protein 1 precursor [Gallus gallus]	gi|268370086,gi|576329	20234.3	1	4	47	0.284	SEKSQGGGDDTAANNIQFR	R	C	0.997	93.6	1994.92	111	129
1 5h	5h 1	vitelline membrane outer layer protein 1 precursor [Gallus gallus]	gi|268370086,gi|576329	20234.3	1	4	47	0.284	SQGGGDDTAANNIQFR	K	C	0.997	111	1650.75	114	129
1 5h	5h 1	vitelline membrane outer layer protein 1 precursor [Gallus gallus]	gi|268370086,gi|576329	20234.3	1	4	47	0.284	VESPQGLRDDTALNNVR	K	F	0.994	54	1883.96	162	178
1 5h	5h 1	hCG1984476, isoform CRA_b [Homo sapiens]	gi|119607495,gi|297683156,gi|332821456,gi|386782111,gi|397489633,gi|397522538,gi|403298875,gi|4557581	15123.4	0.998	2	3	0.191	ATVQQLEGR	M	W	0.964	39.5	1043.55	2	10
1 5h	5h 1	hCG1984476, isoform CRA_b [Homo sapiens]	gi|119607495,gi|297683156,gi|332821456,gi|386782111,gi|397489633,gi|397522538,gi|403298875,gi|4557581	15123.4	0.998	2	3	0.191	MGAMAKPDCIITCDGK	K	N	0.974	39.4	1799.78	35	50
1 5h	5h 1	Chain A, Analysis Of The Stabilization Of Hen Lysozyme With The Helix Dipole And Charged Side Chains	gi|157831654	14313.2	0.994	1	1	0.426	GYSLGDWVCAAK	R	F	0.997	54.8	1326.61	22	33
1 5h	5h 1	Chain A, Analysis Of The Stabilization Of Hen Lysozyme With The Helix Dipole And Charged Side Chains	gi|157831654	14313.2	0.994	1	1	0.426	GYSLGDWVCAAKFESNFNTQATNR	R	N	0.997	73.4	2736.25	22	45
1 5h	5h 1	Chain A, Analysis Of The Stabilization Of Hen Lysozyme With The Helix Dipole And Charged Side Chains	gi|157831654	14313.2	0.994	1	1	0.426	HGLNNYRGYSLGDWVCAAKFESNFNTQATNR	R	N	0.994	48.1	3590.66	15	45
1 5h	5h 1	Chain A, Analysis Of The Stabilization Of Hen Lysozyme With The Helix Dipole And Charged Side Chains	gi|157831654	14313.2	0.994	1	1	0.426	NLCNIPCSALLSSDITASVNCAKK	R	I	0.96	41.8	2636.28	74	97
1 5h	5h 1	PREDICTED: complement component C8 gamma chain [Gallus gallus]	gi|363740281	14636.3	0.991	1	1	0.0853	MEVVVGEADPR	K	S	0.991	48	1217.58	50	60
1 5h	5h 1	Hep21 protein [Gallus gallus]	gi|316995812,gi|45383131	11971.7	1	6	77	0.467	CAIIKTSLGK	R	V	0.997	54.5	1090.63	49	58
1 5h	5h 1	Hep21 protein [Gallus gallus]	gi|316995812,gi|45383131	11971.7	1	6	77	0.467	LTSRYSCCETDLCNEKWDDDPTD	R	-	0.997	67.4	2880.14	85	107
1 5h	5h 1	Hep21 protein [Gallus gallus]	gi|316995812,gi|45383131	11971.7	1	6	77	0.467	TSLGKVTLYYQQGCTSALNCGR	K	E	0.976	44.7	2477.19	54	75
1 5h	5h 1	Hep21 protein [Gallus gallus]	gi|316995812,gi|45383131	11971.7	1	6	77	0.467	VTLYYQQGCTSALNCGR	K	E	0.997	126	1990.91	59	75
1 5h	5h 1	Hep21 protein [Gallus gallus]	gi|316995812,gi|45383131	11971.7	1	6	77	0.467	YSCCETDLCNEK	R	W	0.997	51.3	1578.59	89	100
1 5h	5h 1	Hep21 protein [Gallus gallus]	gi|316995812,gi|45383131	11971.7	1	6	77	0.467	YSCCETDLCNEKWDDDPTD	R	-	0.997	63.7	2422.87	89	107
1 5h	5h 1	retinol-binding protein 4 precursor [Gallus gallus]	gi|18655833,gi|326923741,gi|45382541	22528.8	1	2	2	0.0918	QIDLCLDR	R	K	0.99	48.5	1032.51	177	184
1 5h	5h 1	retinol-binding protein 4 precursor [Gallus gallus]	gi|18655833,gi|326923741,gi|45382541	22528.8	1	2	2	0.0918	YSGTWYAMAK	R	K	0.965	37.9	1193.53	41	50
1 5h	5h 1	retinoic acid receptor responder protein 2 precursor [Gallus gallus]	gi|477507238	18231	0.99	1	3	0.0494	SNVQFLFR	R	E	0.987	46.1	1010.54	38	45
1 5h	5h 1	PREDICTED: tumor necrosis factor receptor superfamily member 6B [Gallus gallus]	gi|118100703	33438.1	0.936	1	12	0.0606	VTCQQCPPGTFVAQHCTK	R	E	0.997	56.6	2118.95	46	63
1 5h	5h 1	epididymal secretory protein E1 precursor [Gallus gallus]	gi|71894903	16220.1	0.936	1	4	0.0878	GHSYSYLNKLPVK	K	S	0.996	55.7	1505.81	103	115
1 5h	5h 1	alpha 1-acid glycoprotein [Gallus gallus]	gi|155624218,gi|45383093	22321.3	1	4	113	0.158	CHGFKLEEAFITSPK	R	D	0.997	63.5	1763.88	166	180
1 5h	5h 1	alpha 1-acid glycoprotein [Gallus gallus]	gi|155624218,gi|45383093	22321.3	1	4	113	0.158	EQLEEFEAQLR	K	C	0.991	50.2	1391.68	155	165
1 5h	5h 1	alpha 1-acid glycoprotein [Gallus gallus]	gi|155624218,gi|45383093	22321.3	1	4	113	0.158	LEEAFITSPK	K	D	0.997	68.4	1134.6	171	180
1 5h	5h 1	alpha 1-acid glycoprotein [Gallus gallus]	gi|155624218,gi|45383093	22321.3	1	4	113	0.158	TAEVTKEQLEEFEAQLR	R	C	0.997	123	2021.02	149	165
1 5h	5h 1	clusterin precursor [Gallus gallus]	gi|45382467	51348.9	1	4	17	0.125	MLDGGHGAWDHLLGGFESESR	R	N	0.995	51.3	2287.02	254	274
1 5h	5h 1	clusterin precursor [Gallus gallus]	gi|45382467	51348.9	1	4	17	0.125	QLEELLNR	R	S	0.984	44.9	1014.56	135	142
1 5h	5h 1	clusterin precursor [Gallus gallus]	gi|45382467	51348.9	1	4	17	0.125	SSPFSIWVNGER	R	I	0.991	48.8	1378.67	143	154
1 5h	5h 1	clusterin precursor [Gallus gallus]	gi|45382467	51348.9	1	4	17	0.125	VYSKICHSGSGLVGR	R	Q	0.997	65.4	1619.83	120	134
1 5h	5h 1	vitamin D-binding protein precursor [Gallus gallus]	gi|45382425	53687.3	1	3	11	0.0826	HTNVPDVFLGK	R	L	0.997	60.8	1226.65	355	365
1 5h	5h 1	vitamin D-binding protein precursor [Gallus gallus]	gi|45382425	53687.3	1	3	11	0.0826	LCLAALEHPPR	K	Q	0.994	52.7	1276.68	122	132
1 5h	5h 1	vitamin D-binding protein precursor [Gallus gallus]	gi|45382425	53687.3	1	3	11	0.0826	QTRPDASPELLTQLTDQR	R	A	0.997	60.4	2069.06	430	447
1 5h	5h 1	hemoglobin subunit alpha-A [Gallus gallus]	gi|52138655	15429	0.998	2	16	0.254	IAGHAEEYGAETLER	K	M	0.997	81.7	1645.78	18	32
1 5h	5h 1	hemoglobin subunit alpha-A [Gallus gallus]	gi|52138655	15429	0.998	2	16	0.254	VVAALIEAANHIDDIAGTLSK	K	L	0.981	43.8	2121.16	63	83
1 5h	5h 1	PREDICTED: LOW QUALITY PROTEIN: alpha-amylase 1 isoform 2 [Pongo abelii]	gi|395730162	58324.7	0.998	2	8	0.0543	ALVFVDNHDNQR	R	G	0.99	48.2	1427.7	312	323
1 5h	5h 1	PREDICTED: LOW QUALITY PROTEIN: alpha-amylase 1 isoform 2 [Pongo abelii]	gi|395730162	58324.7	0.998	2	8	0.0543	TGSGDIENYNDATQVR	K	D	0.997	85.6	1739.78	163	178
1 5h	5h 1	Chain A, The Three-Dimensional Structure Of Pheasant And Guinea-Fowl Egg Lysozymes	gi|157831333	14310.1	0.998	2	7	0.132	IVSDGDGMNAWVAWRK	K	H	0.997	56.7	1820.88	98	113
1 5h	5h 1	Chain A, The Three-Dimensional Structure Of Pheasant And Guinea-Fowl Egg Lysozymes	gi|157831333	14310.1	0.998	2	7	0.132	KIVSDGDGMNAWVAWRK	K	H	0.991	50.8	1948.97	97	113
1 5h	5h 1	folate receptor alpha precursor [Gallus gallus]	gi|45382285	31317.6	1	2	6	0.0657	GWNWATGTNR	K	C	0.978	42.2	1162.54	155	164
1 5h	5h 1	folate receptor alpha precursor [Gallus gallus]	gi|45382285	31317.6	1	2	6	0.0657	ILHVPLCK	R	E	0.977	37.7	979.576	125	132
1 5h	5h 1	PREDICTED: IgGFc-binding protein-like, partial [Gallus gallus]	gi|363746098	22044.1	0.999	1	12	0.0743	DALGEVLAAYDAACR	R	Q	0.997	95.5	1594.75	144	158
1 5h	5h 1	extracellular fatty acid-binding protein precursor [Gallus gallus]	gi|45382221	20127.4	1	10	232	0.404	ERNYTDEMVAVLPSQEECSVDEV	R	-	0.992	45.2	2715.18	156	178
1 5h	5h 1	extracellular fatty acid-binding protein precursor [Gallus gallus]	gi|45382221	20127.4	1	10	232	0.404	EVSPTAMAIFR	R	K	0.997	60.7	1237.62	141	151
1 5h	5h 1	extracellular fatty acid-binding protein precursor [Gallus gallus]	gi|45382221	20127.4	1	10	232	0.404	EVSPTAMAIFRK	R	L	0.993	51.6	1365.72	141	152
1 5h	5h 1	extracellular fatty acid-binding protein precursor [Gallus gallus]	gi|45382221	20127.4	1	10	232	0.404	KTSDDGEVYYSEEAEK	K	T	0.997	106	1849.8	89	104
1 5h	5h 1	extracellular fatty acid-binding protein precursor [Gallus gallus]	gi|45382221	20127.4	1	10	232	0.404	SREVSPTAMAIFR	R	K	0.994	51.8	1480.76	139	151
1 5h	5h 1	extracellular fatty acid-binding protein precursor [Gallus gallus]	gi|45382221	20127.4	1	10	232	0.404	SREVSPTAMAIFRK	R	L	0.98	45.4	1608.85	139	152
1 5h	5h 1	extracellular fatty acid-binding protein precursor [Gallus gallus]	gi|45382221	20127.4	1	10	232	0.404	SYAVIFATR	K	V	0.997	61.1	1027.56	115	123
1 5h	5h 1	extracellular fatty acid-binding protein precursor [Gallus gallus]	gi|45382221	20127.4	1	10	232	0.404	TSDDGEVYYSEEAEK	K	T	0.997	93.3	1721.7	90	104
1 5h	5h 1	extracellular fatty acid-binding protein precursor [Gallus gallus]	gi|45382221	20127.4	1	10	232	0.404	TSDDGEVYYSEEAEKTVEVLDTDYK	K	S	0.997	58.9	2885.27	90	114
1 5h	5h 1	extracellular fatty acid-binding protein precursor [Gallus gallus]	gi|45382221	20127.4	1	10	232	0.404	TVEVLDTDYK	K	S	0.997	56.9	1182.59	105	114
1 5h	5h 1	PREDICTED: plasma protease C1 inhibitor-like [Gallus gallus]	gi|363734612	54482.6	0.936	1	6	0.0258	ALDPPTFLALLQR	R	A	0.997	62.5	1454.84	377	389
1 5h	5h 1	14-3-3 protein epsilon [Rattus norvegicus]	gi|13928824,gi|26344914,gi|291405401,gi|296201052,gi|332262653,gi|355568053,gi|374074366,gi|449479732,gi|449479736,gi|470607137,gi|5803225	29189	0.996	1	4	0.0431	EAAENSLVAYK	K	A	0.997	58	1194.6	143	153
1 5h	5h 1	RecName: Full=Ovoinhibitor; Flags: Precursor	gi|1708509	51918.2	1	11	132	0.335	CFFCNAYVQSNR	R	T	0.997	54.6	1565.66	451	462
1 5h	5h 1	RecName: Full=Ovoinhibitor; Flags: Precursor	gi|1708509	51918.2	1	11	132	0.335	CREEVPELDCSKYK	R	T	0.991	47.9	1812.83	347	360
1 5h	5h 1	RecName: Full=Ovoinhibitor; Flags: Precursor	gi|1708509	51918.2	1	11	132	0.335	CRQEIPEIDCDQYPTR	K	K	0.997	67.3	2079.92	216	231
1 5h	5h 1	RecName: Full=Ovoinhibitor; Flags: Precursor	gi|1708509	51918.2	1	11	132	0.335	CRQEIPEIDCDQYPTRK	K	T	0.994	52.5	2208.02	216	232
1 5h	5h 1	RecName: Full=Ovoinhibitor; Flags: Precursor	gi|1708509	51918.2	1	11	132	0.335	ILLPVCGTDGFTYDNECGICAHNAQHGTEVK	R	K	0.997	50.8	3476.57	245	275
1 5h	5h 1	RecName: Full=Ovoinhibitor; Flags: Precursor	gi|1708509	51918.2	1	11	132	0.335	ILSPVCGTDGFTYDNECGICAHNAEQR	R	T	0.997	92.6	3084.32	179	205
1 5h	5h 1	RecName: Full=Ovoinhibitor; Flags: Precursor	gi|1708509	51918.2	1	11	132	0.335	NLKPVCGTDGSTYSNECGICLYNR	R	E	0.997	59.1	2778.23	48	71
1 5h	5h 1	RecName: Full=Ovoinhibitor; Flags: Precursor	gi|1708509	51918.2	1	11	132	0.335	QEIPEIDCDQYPTR	R	K	0.995	51.9	1763.79	218	231
1 5h	5h 1	RecName: Full=Ovoinhibitor; Flags: Precursor	gi|1708509	51918.2	1	11	132	0.335	QEIPEIDCDQYPTRK	R	T	0.997	60.2	1891.89	218	232
1 5h	5h 1	RecName: Full=Ovoinhibitor; Flags: Precursor	gi|1708509	51918.2	1	11	132	0.335	TLNLVSMAAC	R	-	0.992	47.9	1095.52	463	472
1 5h	5h 1	RecName: Full=Ovoinhibitor; Flags: Precursor	gi|1708509	51918.2	1	11	132	0.335	VSPICTMEYVPHCGSDGVTYSNR	K	C	0.997	60.9	2645.14	428	450
1 5h	5h 1	Chain A, Structure Of N59d Hen Egg-White Lysozyme In Complex With (Glcnac)3	gi|262367842	14314.2	1	3	107	0.605	FESNFNTQATNRNTDGSTDYGILQIDSR	K	W	0.997	81.5	3164.45	34	61
1 5h	5h 1	Chain A, Structure Of N59d Hen Egg-White Lysozyme In Complex With (Glcnac)3	gi|262367842	14314.2	1	3	107	0.605	HGLDNYRGYSLGNWVCAAKFESNFNTQATNR	R	N	0.994	48.1	3590.66	15	45
1 5h	5h 1	Chain A, Structure Of N59d Hen Egg-White Lysozyme In Complex With (Glcnac)3	gi|262367842	14314.2	1	3	107	0.605	NLCNIPCSALLSSDITASVNCAKK	R	I	0.96	41.8	2636.28	74	97
1 5h	5h 1	Chain A, Structure Of N59d Hen Egg-White Lysozyme In Complex With (Glcnac)3	gi|262367842	14314.2	1	3	107	0.605	NTDGSTDYGILQIDSR	R	W	0.997	112	1754.82	46	61
1 5h	5h 1	Chain A, Structure Of N59d Hen Egg-White Lysozyme In Complex With (Glcnac)3	gi|262367842	14314.2	1	3	107	0.605	NTDGSTDYGILQIDSRWWCNDGR	R	T	0.997	58	2729.2	46	68
1 5h	5h 1	PREDICTED: histone H2B type 1-B-like [Ceratotherium simum simum]	gi|478515717,gi|478535378	25286.4	0.936	1	3	0.0655	AMGIMNSFVNDIFER	K	I	0.997	92	1775.81	59	73
1 5h	5h 1	pigment epithelium-derived factor precursor [Gallus gallus]	gi|381342463	46507.2	0.936	1	1	0.0288	LQSLFTSPDFTK	R	I	0.972	42.5	1383.72	332	343
1 5h	5h 1	PREDICTED: rho GDP-dissociation inhibitor 1 [Taeniopygia guttata]	gi|224074434,gi|326930769,gi|483522510	23262.8	0.987	1	1	0.157	AEQEPTAEQLAQIAAENEEDEHSVNYKPPAQK	M	S	0.997	57.7	3606.68	2	33
1 5h	5h 1	lipocalin-1 isoform 1 precursor [Homo sapiens]	gi|4504963,gi|56554584	19250.4	0.998	2	6	0.125	GLSTESILIPR	R	Q	0.997	68.1	1185.68	156	166
1 5h	5h 1	lipocalin-1 isoform 1 precursor [Homo sapiens]	gi|4504963,gi|56554584	19250.4	0.998	2	6	0.125	NNLEALEDFEK	K	A	0.99	47.8	1321.63	140	150
1 5h	5h 1	RecName: Full=Ig mu chain C region	gi|127513	48172.1	0.936	1	3	0.0291	VITPSFVDIFISK	R	S	0.996	51.5	1465.83	219	231
1 5h	5h 1	PREDICTED: protein FAM3D-like [Gallus gallus]	gi|50754487	25155	1	2	9	0.0841	ALFSALGSR	R	Y	0.997	74.3	921.515	162	170
1 5h	5h 1	PREDICTED: protein FAM3D-like [Gallus gallus]	gi|50754487	25155	1	2	9	0.0841	GLNIALVNGK	R	S	0.987	44.5	998.599	102	111
1 5h	5h 1	carbonic anhydrase II [Gallus gallus]	gi|1289219,gi|1334630,gi|46048696,gi|833606	29007.2	1	3	11	0.142	GLCFSAENEPVCR	R	M	0.989	43.9	1538.67	227	239
1 5h	5h 1	carbonic anhydrase II [Gallus gallus]	gi|1289219,gi|1334630,gi|46048696,gi|833606	29007.2	1	3	11	0.142	SVLQGGALDGVYR	K	L	0.997	67.7	1334.71	77	89
1 5h	5h 1	carbonic anhydrase II [Gallus gallus]	gi|1289219,gi|1334630,gi|46048696,gi|833606	29007.2	1	3	11	0.142	VVDALNSIQTK	K	G	0.997	60.5	1187.66	159	169
1 5h	5h 1	ovalbumin [Gallus gallus]	gi|28566340	42905.4	1	21	1086	0.663	ADHPFLFCIK	R	H	0.982	44.7	1247.62	361	370
1 5h	5h 1	ovalbumin [Gallus gallus]	gi|28566340	42905.4	1	21	1086	0.663	AFKDEDTQAMPFR	K	V	0.997	72.1	1571.72	188	200
1 5h	5h 1	ovalbumin [Gallus gallus]	gi|28566340	42905.4	1	21	1086	0.663	DILNQITKPNDVYSFSLASR	R	L	0.997	90	2281.18	86	105
1 5h	5h 1	ovalbumin [Gallus gallus]	gi|28566340	42905.4	1	21	1086	0.663	ELINSWVESQCNGIIR	R	N	0.983	46.3	1860.93	144	159
1 5h	5h 1	ovalbumin [Gallus gallus]	gi|28566340	42905.4	1	21	1086	0.663	ELYRGGLEPINFQTAADQAR	K	E	0.997	63	2249.13	124	143
1 5h	5h 1	ovalbumin [Gallus gallus]	gi|28566340	42905.4	1	21	1086	0.663	EVVGSAEAGVDAASVSEEFR	R	A	0.997	140	2008.95	341	360
1 5h	5h 1	ovalbumin [Gallus gallus]	gi|28566340	42905.4	1	21	1086	0.663	EVVGSAEAGVDAASVSEEFRADHPFLFCIK	R	H	0.983	46.4	3237.55	341	370
1 5h	5h 1	ovalbumin [Gallus gallus]	gi|28566340	42905.4	1	21	1086	0.663	FDKLPGFGDSIEAQCGTSVNVHSSLR	R	D	0.997	70.3	2821.36	60	85
1 5h	5h 1	ovalbumin [Gallus gallus]	gi|28566340	42905.4	1	21	1086	0.663	GGLEPINFQTAADQAR	R	E	0.997	96.7	1687.84	128	143
1 5h	5h 1	ovalbumin [Gallus gallus]	gi|28566340	42905.4	1	21	1086	0.663	GLWEKAFKDEDTQAMPFR	K	V	0.995	54.3	2185.04	183	200
1 5h	5h 1	ovalbumin [Gallus gallus]	gi|28566340	42905.4	1	21	1086	0.663	GSIGAASMEFCFDVFK	M	E	0.997	109	1823.8	2	17
1 5h	5h 1	ovalbumin [Gallus gallus]	gi|28566340	42905.4	1	21	1086	0.663	GSIGAASMEFCFDVFKELK	M	V	0.997	82	2194.02	2	20
1 5h	5h 1	ovalbumin [Gallus gallus]	gi|28566340	42905.4	1	21	1086	0.663	HIATNAVLFFGR	K	C	0.997	81.5	1345.74	371	382
1 5h	5h 1	ovalbumin [Gallus gallus]	gi|28566340	42905.4	1	21	1086	0.663	ISQAVHAAHAEINEAGR	K	E	0.997	107	1773.9	324	340
1 5h	5h 1	ovalbumin [Gallus gallus]	gi|28566340	42905.4	1	21	1086	0.663	LTEWTSSNVMEER	K	K	0.997	89.8	1597.72	265	277
1 5h	5h 1	ovalbumin [Gallus gallus]	gi|28566340	42905.4	1	21	1086	0.663	LTEWTSSNVMEERK	K	I	0.997	66.4	1725.81	265	278
1 5h	5h 1	ovalbumin [Gallus gallus]	gi|28566340	42905.4	1	21	1086	0.663	LYAEERYPILPEYLQCVK	R	E	0.997	63.8	2284.17	106	123
1 5h	5h 1	ovalbumin [Gallus gallus]	gi|28566340	42905.4	1	21	1086	0.663	LYAEERYPILPEYLQCVKELYR	R	G	0.997	64.2	2845.46	106	127
1 5h	5h 1	ovalbumin [Gallus gallus]	gi|28566340	42905.4	1	21	1086	0.663	VHHANENIFYCPIAIMSALAMVYLGAK	K	D	0.997	71	3065.5	21	47
1 5h	5h 1	ovalbumin [Gallus gallus]	gi|28566340	42905.4	1	21	1086	0.663	VTEQESKPVQMMYQIGLFR	R	V	0.997	70.4	2316.14	201	219
1 5h	5h 1	ovalbumin [Gallus gallus]	gi|28566340	42905.4	1	21	1086	0.663	YPILPEYLQCVKELYR	R	G	0.971	43.7	2084.09	112	127
1 5h	5h 1	PREDICTED: deleted in malignant brain tumors 1 protein-like [Gallus gallus]	gi|363745076	60860.1	1	4	36	0.0939	GSDPIWLDDVMCK	R	G	0.997	55.9	1551.68	98	110
1 5h	5h 1	PREDICTED: deleted in malignant brain tumors 1 protein-like [Gallus gallus]	gi|363745076	60860.1	1	4	36	0.0939	LVNGPNLCTGR	R	V	0.975	43.3	1200.62	366	376
1 5h	5h 1	PREDICTED: deleted in malignant brain tumors 1 protein-like [Gallus gallus]	gi|363745076	60860.1	1	4	36	0.0939	QLGCGAALSAPGSAR	R	F	0.997	110	1415.71	404	418
1 5h	5h 1	PREDICTED: deleted in malignant brain tumors 1 protein-like [Gallus gallus]	gi|363745076	60860.1	1	4	36	0.0939	QLGCGEAISTPGSAR	R	F	0.997	87.2	1503.72	296	310
1 5h	5h 1	Chain A, Hydrogen And Hydration Of Hen Egg-White Lysozyme Determined By Neutron Diffraction	gi|157878404	14296	0.998	2	6	0.535	HGLDNYRGYSLGNWVCAAKFESNFNTQATNR	R	N	0.994	48.1	3590.66	15	45
1 5h	5h 1	Chain A, Hydrogen And Hydration Of Hen Egg-White Lysozyme Determined By Neutron Diffraction	gi|157878404	14296	0.998	2	6	0.535	NLCNIPCSALLSSDITASVNCAKK	R	I	0.96	41.8	2636.28	74	97
1 5h	5h 1	Chain A, Hydrogen And Hydration Of Hen Egg-White Lysozyme Determined By Neutron Diffraction	gi|157878404	14296	0.998	2	6	0.535	XVFGRCELAAAMKR	-	H	0.997	59.9	1677.79	1	14
1 5h	5h 1	PREDICTED: insulin-like growth factor binding protein 7 [Gallus gallus]	gi|363733410	33321.2	0.994	1	3	0.0625	SRYPVCGSDGLTYGSGCQLR	K	A	0.973	41.3	2233.01	153	172
1 5h	5h 1	PREDICTED: transmembrane protease serine 9 [Gallus gallus]	gi|363743642	114331	0.936	1	1	0.0113	AAVNVIGDQDCK	K	K	0.993	49.5	1289.62	973	984
1 5h	5h 1	vitellogenin-1 precursor [Gallus gallus]	gi|52138705	210631	1	3	8	0.0246	ATAVSLLEWQR	K	S	0.997	64.3	1273.69	1874	1884
1 5h	5h 1	vitellogenin-1 precursor [Gallus gallus]	gi|52138705	210631	1	3	8	0.0246	LNRNPTIDGEESTCYSVDPVLK	K	C	0.997	64.1	2507.21	1830	1851
1 5h	5h 1	vitellogenin-1 precursor [Gallus gallus]	gi|52138705	210631	1	3	8	0.0246	VAGNVQAQITPSPR	K	S	0.997	61.3	1437.78	813	826
1 5h	5h 1	lymphocyte antigen 86 precursor [Gallus gallus]	gi|297787768,gi|52138689	17054	1	2	13	0.162	CSDVTTHTFDIR	R	A	0.997	67.3	1451.66	37	48
1 5h	5h 1	lymphocyte antigen 86 precursor [Gallus gallus]	gi|297787768,gi|52138689	17054	1	2	13	0.162	SCDPQQDFAFSIDR	K	C	0.997	67.8	1685.72	23	36
1 5h	5h 1	gallinacin-11 precursor [Gallus gallus]	gi|49169808	11649.9	1	7	63	0.615	CLEEQLGLCPLKR	R	W	0.997	65.3	1615.83	85	97
1 5h	5h 1	gallinacin-11 precursor [Gallus gallus]	gi|49169808	11649.9	1	7	63	0.615	CVGYHGYCIR	R	S	0.974	37.6	1284.56	30	39
1 5h	5h 1	gallinacin-11 precursor [Gallus gallus]	gi|49169808	11649.9	1	7	63	0.615	QKTCCVDTTSDFHTCQDK	R	G	0.996	46.2	2230.92	57	74
1 5h	5h 1	gallinacin-11 precursor [Gallus gallus]	gi|49169808	11649.9	1	7	63	0.615	QKTCCVDTTSDFHTCQDKGGHCVSPK	R	I	0.95	30.6	3053.3	57	82
1 5h	5h 1	gallinacin-11 precursor [Gallus gallus]	gi|49169808	11649.9	1	7	63	0.615	TCCVDTTSDFHTCQDK	K	G	0.997	97.7	1974.76	59	74
1 5h	5h 1	gallinacin-11 precursor [Gallus gallus]	gi|49169808	11649.9	1	7	63	0.615	TCCVDTTSDFHTCQDKGGHCVSPK	K	I	0.997	52	2797.14	59	82
1 5h	5h 1	gallinacin-11 precursor [Gallus gallus]	gi|49169808	11649.9	1	7	63	0.615	VCPKPFAAFGTCSWR	K	Q	0.959	40.5	1783.84	42	56
1 5h	5h 1	Chain A, Structural Changes Of The Active Site Cleft And Different Saccharide Binding Modes In Human Lysozyme Co-Crystallized With Hexa-N-Acetyl- Chitohexaose At Ph 4.0	gi|1065033,gi|11513929,gi|11513933,gi|11513935,gi|11513937,gi|12084272,gi|12084401,gi|12084402,gi|12084403,gi|13399625,gi|13399626,gi|13399627,gi|14278472,gi|14278473,gi|14278474,gi|157829561,gi|157829563,gi|157830185,gi|157831551,gi|157831552,gi|157831821,gi|157831823,gi|157831825,gi|157831853,gi|157831908,gi|157831913,gi|157831914,gi|157832581,gi|157832582,gi|157832583,gi|157832585,gi|157832586…	14687.5	0.999	2	41	0.162	ATNYNAGDRSTDYGIFQINSR	R	Y	0.997	59.5	2363.1	42	62
1 5h	5h 1	Chain A, Structural Changes Of The Active Site Cleft And Different Saccharide Binding Modes In Human Lysozyme Co-Crystallized With Hexa-N-Acetyl- Chitohexaose At Ph 4.0	gi|1065033,gi|11513929,gi|11513933,gi|11513935,gi|11513937,gi|12084272,gi|12084401,gi|12084402,gi|12084403,gi|13399625,gi|13399626,gi|13399627,gi|14278472,gi|14278473,gi|14278474,gi|157829561,gi|157829563,gi|157830185,gi|157831551,gi|157831552,gi|157831821,gi|157831823,gi|157831825,gi|157831853,gi|157831908,gi|157831913,gi|157831914,gi|157832581,gi|157832582,gi|157832583,gi|157832585,gi|157832586…	14687.5	0.999	2	41	0.162	STDYGIFQINSR	R	Y	0.997	85.7	1400.68	51	62
1 5h	5h 1	polymeric immunoglobulin receptor precursor [Gallus gallus]	gi|153792243	70571.8	1	6	90	0.157	AANISPELLDLEASNAAAAPDEAVPQGR	K	A	0.997	104	2790.39	463	490
1 5h	5h 1	polymeric immunoglobulin receptor precursor [Gallus gallus]	gi|153792243	70571.8	1	6	90	0.157	IIDNTGFLPGPYEGR	R	V	0.997	87.1	1648.83	294	308
1 5h	5h 1	polymeric immunoglobulin receptor precursor [Gallus gallus]	gi|153792243	70571.8	1	6	90	0.157	IVEGECGLTGKEEVQAEVGSR	K	V	0.997	61.5	2247.09	353	373
1 5h	5h 1	polymeric immunoglobulin receptor precursor [Gallus gallus]	gi|153792243	70571.8	1	6	90	0.157	NIIDTYGKIDSDFQGR	R	I	0.997	86.5	1841.9	183	198
1 5h	5h 1	polymeric immunoglobulin receptor precursor [Gallus gallus]	gi|153792243	70571.8	1	6	90	0.157	SCLTVVSTSGYR	R	A	0.997	84.6	1329.65	71	82
1 5h	5h 1	polymeric immunoglobulin receptor precursor [Gallus gallus]	gi|153792243	70571.8	1	6	90	0.157	VDLTCSYPCK	R	Y	0.997	58.8	1242.55	374	383
1 5h	5h 1	hemoglobin subunit beta [Gallus gallus]	gi|399861,gi|4699641,gi|49169791	16335.1	1	3	14	0.299	FFASFGNLSSPTAILGNPMVR	R	A	0.997	74.9	2242.13	41	61
1 5h	5h 1	hemoglobin subunit beta [Gallus gallus]	gi|399861,gi|4699641,gi|49169791	16335.1	1	3	14	0.299	LLIVYPWTQR	R	F	0.997	53.9	1288.74	31	40
1 5h	5h 1	hemoglobin subunit beta [Gallus gallus]	gi|399861,gi|4699641,gi|49169791	16335.1	1	3	14	0.299	VNVAECGAEALAR	K	L	0.997	79.5	1359.67	18	30
1 5h	5h 1	PREDICTED: uncharacterized protein LOC423629 [Gallus gallus]	gi|50749164	24487.2	0.936	1	3	0.0452	YSTCFPEVAK	K	K	0.994	49.2	1201.56	51	60
1 5h	5h 1	ovoglobulinG2 type AA [Gallus gallus]	gi|385145527,gi|385145529	47415.6	0.936	1	1	0.0478	ITQVGSLYHEDLPITLSAALR	K	S	0.967	41	2297.25	281	301
1 5h	5h 1	pancreatic adenocarcinoma upregulated factor [Homo sapiens]	gi|124256270,gi|189053131,gi|297697890,gi|313754208,gi|332833273,gi|37183160,gi|397465298,gi|426380867,gi|441659250,gi|94536866	22739.4	0.998	2	8	0.0867	LGDSWDVK	K	L	0.997	60.3	919.452	93	100
1 5h	5h 1	pancreatic adenocarcinoma upregulated factor [Homo sapiens]	gi|124256270,gi|189053131,gi|297697890,gi|313754208,gi|332833273,gi|37183160,gi|397465298,gi|426380867,gi|441659250,gi|94536866	22739.4	0.998	2	8	0.0867	VSVGLLLVK	R	S	0.98	33.8	927.624	79	87
1 5h	5h 1	cell adhesion molecule [Gallus gallus]	gi|115417,gi|211418,gi|471270244	97784.5	1	3	10	0.053	FKVNGDGVVSTK	R	R	0.962	39.5	1250.67	82	93
1 5h	5h 1	cell adhesion molecule [Gallus gallus]	gi|115417,gi|211418,gi|471270244	97784.5	1	3	10	0.053	KISFTIYAQDAMGKR	R	H	0.993	52.2	1744.91	102	116
1 5h	5h 1	cell adhesion molecule [Gallus gallus]	gi|115417,gi|211418,gi|471270244	97784.5	1	3	10	0.053	VSFAACSGRPWAVYVPTDTR	R	F	0.986	48.5	2240.09	62	81
1 5h	5h 1	PREDICTED: phospholipase B domain containing 1 [Gallus gallus]	gi|363727776	67069	0.999	1	4	0.0204	QVVPESLFAWQR	K	V	0.997	55.4	1459.77	310	321
1 5h	5h 1	PREDICTED: semaphorin-3G [Gallus gallus]	gi|363738582	82208.5	0.998	2	5	0.033	TALEVLGGEQLAR	K	A	0.995	51.7	1356.75	623	635
1 5h	5h 1	PREDICTED: semaphorin-3G [Gallus gallus]	gi|363738582	82208.5	0.998	2	5	0.033	VLQTEQGLLFR	R	Q	0.997	61.1	1303.74	587	597
1 5h	5h 1	RecName: Full=Ovomucoid	gi|54037456	5851.4	0.998	2	157	0.407	CDFCNAVVESNGTLTLSHFGK	K	-	0.997	65.6	2356.07	33	53
1 5h	5h 1	RecName: Full=Ovomucoid	gi|54037456	5851.4	0.998	2	157	0.407	CDFCNAVVESNGTLTLSHFGKC	K	-	0.997	93.3	2516.1	33	54
1 5h	5h 1	PREDICTED: UPF0762 protein C6orf58 homolog [Ovis aries]	gi|426235151	40943.1	0.999	2	9	0.062	DVSFYSSETER	R	D	0.989	42.4	1319.57	241	251
1 5h	5h 1	PREDICTED: UPF0762 protein C6orf58 homolog [Ovis aries]	gi|426235151	40943.1	0.999	2	9	0.062	SNFCYSVEECR	R	A	0.997	70.6	1450.57	171	181
1 5h	5h 1	sulfhydryl oxidase 1 precursor [Gallus gallus]	gi|45383856	83080	1	2	19	0.0336	IAHPTATVADLR	R	R	0.969	41.5	1264.7	147	158
1 5h	5h 1	sulfhydryl oxidase 1 precursor [Gallus gallus]	gi|45383856	83080	1	2	19	0.0336	LAGGDTEDPQFPK	R	L	0.997	85	1374.65	498	510
1 5h	5h 1	Chain A, Structural Consequences Of Reductive Methylation Of Lysine Residues In Hen Egg White Lysozyme: An X-Ray Analysis At 1.8 Angstroms Resolution	gi|157829560	14227.2	1	6	60	0.566	HGLDNYRGYSLGNWVCAAXFESNFNTQATNR	R	N	0.984	42.5	3573.57	15	45
1 5h	5h 1	Chain A, Structural Consequences Of Reductive Methylation Of Lysine Residues In Hen Egg White Lysozyme: An X-Ray Analysis At 1.8 Angstroms Resolution	gi|157829560	14227.2	1	6	60	0.566	NLCNIPCSALLSSDITASVNCAXK	R	I	0.997	90.2	2562.17	74	97
1 5h	5h 1	Chain A, Structural Consequences Of Reductive Methylation Of Lysine Residues In Hen Egg White Lysozyme: An X-Ray Analysis At 1.8 Angstroms Resolution	gi|157829560	14227.2	1	6	60	0.566	NRCXGTDVQAWIR	R	G	0.991	51.2	1586.72	113	125
1 5h	5h 1	Chain A, Structural Consequences Of Reductive Methylation Of Lysine Residues In Hen Egg White Lysozyme: An X-Ray Analysis At 1.8 Angstroms Resolution	gi|157829560	14227.2	1	6	60	0.566	TPGSRNLCNIPCSALLSSDITASVNCAXK	R	I	0.997	74.6	3060.42	69	97
1 5h	5h 1	PREDICTED: meteorin, glial cell differentiation regulator-like [Gallus gallus]	gi|326930687,gi|50757665	33020.1	1	1	1	0.042	VFQLTGESGNWR	K	G	0.996	54.3	1393.69	227	238
1 5h	5h 1	PREDICTED: collagen alpha-1(X) chain-like [Gallus gallus]	gi|115326,gi|326916027,gi|363732053	66386.1	1	2	3	0.0579	AGANQALTGMPVSAFTVILSK	K	A	0.997	55.4	2092.11	534	554
1 5h	5h 1	PREDICTED: collagen alpha-1(X) chain-like [Gallus gallus]	gi|115326,gi|326916027,gi|363732053	66386.1	1	2	3	0.0579	AYPGATVPIKFDKILYNR	K	Q	0.945	36.5	2066.14	555	572
1 5h	5h 1	apolipoprotein D precursor [Gallus gallus]	gi|58696426	21705.8	1	3	13	0.259	GSCVQANYSLK	K	E	0.951	37.7	1226.58	59	69
1 5h	5h 1	apolipoprotein D precursor [Gallus gallus]	gi|58696426	21705.8	1	3	13	0.259	SPDMHPDTVEHLKSMLR	R	T	0.97	40.8	2024.95	152	168
1 5h	5h 1	apolipoprotein D precursor [Gallus gallus]	gi|58696426	21705.8	1	3	13	0.259	TYKIDTDKMMPTDQLNCPAEM	R	-	0.993	45.7	2550.09	169	189
1 5h	5h 1	PREDICTED: putative gastrointestinal growth factor xP4 [Gallus gallus]	gi|50729997	13816.2	1	2	6	0.11	NCGPPGISAADCR	R	R	0.997	65.1	1374.59	40	52
1 5h	5h 1	PREDICTED: putative gastrointestinal growth factor xP4 [Gallus gallus]	gi|50729997	13816.2	1	2	6	0.11	RNCGPPGISAADCR	R	R	0.962	38.3	1530.69	39	52
1 5h	5h 1	beta-lactoglobulin [Bubalus bubalis]	gi|110612608,gi|162748,gi|195957138,gi|2194088,gi|296482162,gi|347447467,gi|49259423,gi|520,gi|6729725,gi|6980895,gi|7245834,gi|87196497	18375.8	1	3	6	0.157	LSFNPTQLEEQCHI	R	-	0.991	48.2	1715.81	149	162
1 5h	5h 1	beta-lactoglobulin [Bubalus bubalis]	gi|110612608,gi|162748,gi|195957138,gi|2194088,gi|296482162,gi|347447467,gi|49259423,gi|520,gi|6729725,gi|6980895,gi|7245834,gi|87196497	18375.8	1	3	6	0.157	TPEVDDEALEK	R	F	0.992	48.3	1245.58	125	135
1 5h	5h 1	beta-lactoglobulin [Bubalus bubalis]	gi|110612608,gi|162748,gi|195957138,gi|2194088,gi|296482162,gi|347447467,gi|49259423,gi|520,gi|6729725,gi|6980895,gi|7245834,gi|87196497	18375.8	1	3	6	0.157	TPEVDDEALEKFDK	R	A	0.947	38.4	1635.78	125	138
1 5h	5h 1	PREDICTED: interleukin-1 receptor accessory protein [Gallus gallus]	gi|363737411	76847.4	1	2	3	0.025	LVIGVVR	K	S	0.977	35.2	755.514	201	207
1 5h	5h 1	PREDICTED: interleukin-1 receptor accessory protein [Gallus gallus]	gi|363737411	76847.4	1	2	3	0.025	VAFPLEVVPK	K	D	0.979	40.5	1098.66	127	136
1 5h	5h 1	immunoglobulin lambda chain [Gallus gallus]	gi|13990883	11416.6	0.936	1	3	0.136	SPGSAPVTVIYDNTK	K	R	0.989	48.4	1548.79	41	55
1 5h	5h 1	vitellogenin [Gallus gallus]	gi|212881,gi|71896765	204810	1	6	27	0.0351	LEWPKVPSNVR	K	S	0.97	39.9	1324.74	1472	1482
1 5h	5h 1	vitellogenin [Gallus gallus]	gi|212881,gi|71896765	204810	1	6	27	0.0351	LPLSLPVGPR	R	I	0.977	36.9	1048.65	1543	1552
1 5h	5h 1	vitellogenin [Gallus gallus]	gi|212881,gi|71896765	204810	1	6	27	0.0351	MVVALTSPR	R	T	0.997	64.6	989.545	1515	1523
1 5h	5h 1	vitellogenin [Gallus gallus]	gi|212881,gi|71896765	204810	1	6	27	0.0351	NAVSFGHSWILEEAPCR	K	G	0.979	44.7	1972.93	1740	1756
1 5h	5h 1	vitellogenin [Gallus gallus]	gi|212881,gi|71896765	204810	1	6	27	0.0351	QQLTLVEVR	R	S	0.988	45.8	1085.63	260	268
1 5h	5h 1	vitellogenin [Gallus gallus]	gi|212881,gi|71896765	204810	1	6	27	0.0351	VSTELVTGR	K	F	0.975	43.5	961.531	1453	1461
1 5h	5h 1	lysozyme	gi|229157	14314.2	0.999	2	15	0.558	HGLDNYRGYSLGNWVCAAKFESNFNTQATNR	R	N	0.994	48.1	3590.66	15	45
1 5h	5h 1	lysozyme	gi|229157	14314.2	0.999	2	15	0.558	IVSDGDGMNAWVAWRNR	K	C	0.995	54.8	1962.92	98	114
1 5h	5h 1	lysozyme	gi|229157	14314.2	0.999	2	15	0.558	KIVSDGDGMNAWVAWRNR	K	C	0.996	53.4	2091.02	97	114
1 5h	5h 1	lysozyme	gi|229157	14314.2	0.999	2	15	0.558	NLCNIPCSALLSSDITASVNCAKK	R	I	0.96	41.8	2636.28	74	97
1 5h	5h 1	PREDICTED: hemopexin [Gallus gallus]	gi|363729530	43046.3	1	15	405	0.444	ADAAFTCPGSAELYVITGDR	K	M	0.997	119	2113.99	292	311
1 5h	5h 1	PREDICTED: hemopexin [Gallus gallus]	gi|363729530	43046.3	1	15	405	0.444	ALQEELGVPK	R	A	0.997	67.8	1083.6	282	291
1 5h	5h 1	PREDICTED: hemopexin [Gallus gallus]	gi|363729530	43046.3	1	15	405	0.444	CSGEPFQAITSDDSGR	R	I	0.997	100	1726.73	195	210
1 5h	5h 1	PREDICTED: hemopexin [Gallus gallus]	gi|363729530	43046.3	1	15	405	0.444	CSGEPFQAITSDDSGRIYAFR	R	G	0.997	62.5	2377.09	195	215
1 5h	5h 1	PREDICTED: hemopexin [Gallus gallus]	gi|363729530	43046.3	1	15	405	0.444	DVAELLAAHPPADPPSIAVDLFHCAQ	R	-	0.972	44	2754.36	358	383
1 5h	5h 1	PREDICTED: hemopexin [Gallus gallus]	gi|363729530	43046.3	1	15	405	0.444	ERPWLDAGPCDAALR	K	W	0.997	92.4	1726.83	124	138
1 5h	5h 1	PREDICTED: hemopexin [Gallus gallus]	gi|363729530	43046.3	1	15	405	0.444	FRPHSWEVLPGYPR	R	D	0.997	59.1	1740.9	154	167
1 5h	5h 1	PREDICTED: hemopexin [Gallus gallus]	gi|363729530	43046.3	1	15	405	0.444	GGHQLVEGYPR	R	A	0.997	60.3	1212.61	271	281
1 5h	5h 1	PREDICTED: hemopexin [Gallus gallus]	gi|363729530	43046.3	1	15	405	0.444	HADEPQPLPYDGVDGAMCTADGIYLLR	R	G	0.997	80.4	2990.37	323	349
1 5h	5h 1	PREDICTED: hemopexin [Gallus gallus]	gi|363729530	43046.3	1	15	405	0.444	HADEPQPLPYDGVDGAMCTADGIYLLRGDR	R	Y	0.993	46.8	3318.52	323	352
1 5h	5h 1	PREDICTED: hemopexin [Gallus gallus]	gi|363729530	43046.3	1	15	405	0.444	HADEPQPLPYDGVDGAMCTADGIYLLRGDRYHR	R	H	0.997	55.8	3774.74	323	355
1 5h	5h 1	PREDICTED: hemopexin [Gallus gallus]	gi|363729530	43046.3	1	15	405	0.444	HRDVAELLAAHPPADPPSIAVDLFHCAQ	R	-	0.985	44.8	3047.52	356	383
1 5h	5h 1	PREDICTED: hemopexin [Gallus gallus]	gi|363729530	43046.3	1	15	405	0.444	VTKERPWLDAGPCDAALR	R	W	0.997	63	2055.04	121	138
1 5h	5h 1	PREDICTED: hemopexin [Gallus gallus]	gi|363729530	43046.3	1	15	405	0.444	WLERYYCLQGTQFYR	R	F	0.964	42	2082.99	139	153
1 5h	5h 1	PREDICTED: hemopexin [Gallus gallus]	gi|363729530	43046.3	1	15	405	0.444	YYCLQGTQFYR	R	F	0.997	57.7	1498.68	143	153
1 5h	5h 1	PIT 54 protein precursor [Gallus gallus]	gi|46395491	50819.3	1	3	7	0.0894	QLGCGTALSALPESK	K	Y	0.996	53.8	1531.78	289	303
1 5h	5h 1	PIT 54 protein precursor [Gallus gallus]	gi|46395491	50819.3	1	3	7	0.0894	QLGCGTALSSPK	R	K	0.996	54.5	1218.61	69	80
1 5h	5h 1	PIT 54 protein precursor [Gallus gallus]	gi|46395491	50819.3	1	3	7	0.0894	QVGCGSPLSALGSAR	K	Y	0.997	64.4	1459.73	399	413
1 5h	5h 1	Chain A, Structural And Thermodynamic Analysis Of Compensating Mutations Within The Core Of Chicken Egg White Lysozyme	gi|157831313	14327.3	0.936	1	1	0.419	HGLDNYRGYSLGNWVCAAKFESNFNTQATNR	R	N	0.994	48.1	3590.66	15	45
1 5h	5h 1	Chain A, Structural And Thermodynamic Analysis Of Compensating Mutations Within The Core Of Chicken Egg White Lysozyme	gi|157831313	14327.3	0.936	1	1	0.419	NLCNIPCSALLSSDITATVNCAK	R	K	0.997	55.4	2522.2	74	96
1 5h	5h 1	lactadherin isoform 2 precursor [Gallus gallus]	gi|459683842	52450.5	1	3	18	0.0577	CPSPFFGK	K	T	0.997	56.8	939.439	135	142
1 5h	5h 1	lactadherin isoform 2 precursor [Gallus gallus]	gi|459683842	52450.5	1	3	18	0.0577	LSGVITQGAR	R	R	0.997	59.8	1001.57	216	225
1 5h	5h 1	lactadherin isoform 2 precursor [Gallus gallus]	gi|459683842	52450.5	1	3	18	0.0577	RVGKAEYVR	R	A	0.972	40.4	1077.62	226	234
1 5h	5h 1	serum albumin precursor [Gallus gallus]	gi|45383974	69918.7	1	22	235	0.485	CVANEDAPECSKPLPSIILDEICQVEK	K	L	0.997	79.5	3114.48	80	106
1 5h	5h 1	serum albumin precursor [Gallus gallus]	gi|45383974	69918.7	1	22	235	0.485	FVHDSIGVHKECCEGDMVECMDDMAR	K	M	0.971	28.7	3175.24	262	287
1 5h	5h 1	serum albumin precursor [Gallus gallus]	gi|45383974	69918.7	1	22	235	0.485	GYESLLEK	K	C	0.989	45	938.483	380	387
1 5h	5h 1	serum albumin precursor [Gallus gallus]	gi|45383974	69918.7	1	22	235	0.485	IAKGYESLLEK	R	C	0.997	61.3	1250.7	377	387
1 5h	5h 1	serum albumin precursor [Gallus gallus]	gi|45383974	69918.7	1	22	235	0.485	KMPQVPTDLLLETGKK	K	M	0.995	51.4	1814.01	442	457
1 5h	5h 1	serum albumin precursor [Gallus gallus]	gi|45383974	69918.7	1	22	235	0.485	LLINLIK	K	R	0.997	51	826.576	556	562
1 5h	5h 1	serum albumin precursor [Gallus gallus]	gi|45383974	69918.7	1	22	235	0.485	LLINLIKR	K	K	0.98	30.5	982.677	556	563
1 5h	5h 1	serum albumin precursor [Gallus gallus]	gi|45383974	69918.7	1	22	235	0.485	LVKDVVDLAQK	K	C	0.997	64.9	1227.73	69	79
1 5h	5h 1	serum albumin precursor [Gallus gallus]	gi|45383974	69918.7	1	22	235	0.485	MMSNLCSQQDVFSGK	R	I	0.997	98.2	1763.74	288	302
1 5h	5h 1	serum albumin precursor [Gallus gallus]	gi|45383974	69918.7	1	22	235	0.485	MPQVPTDLLLETGKK	K	M	0.995	53.8	1685.91	443	457
1 5h	5h 1	serum albumin precursor [Gallus gallus]	gi|45383974	69918.7	1	22	235	0.485	MTTIGTK	K	C	0.96	39.5	767.397	458	464
1 5h	5h 1	serum albumin precursor [Gallus gallus]	gi|45383974	69918.7	1	22	235	0.485	QLIYLSQKYPK	R	A	0.997	63.5	1380.79	243	253
1 5h	5h 1	serum albumin precursor [Gallus gallus]	gi|45383974	69918.7	1	22	235	0.485	QSDINTCFGEEGANLIVQSR	K	A	0.997	95.9	2238.05	589	608
1 5h	5h 1	serum albumin precursor [Gallus gallus]	gi|45383974	69918.7	1	22	235	0.485	RHPEFSIQLIMR	R	I	0.997	68.3	1542.82	365	376
1 5h	5h 1	serum albumin precursor [Gallus gallus]	gi|45383974	69918.7	1	22	235	0.485	RPCFTAMGVDTK	R	Y	0.996	52.1	1398.65	513	524
1 5h	5h 1	serum albumin precursor [Gallus gallus]	gi|45383974	69918.7	1	22	235	0.485	SQCIMEAEFDEKPADLPSLVEK	R	Y	0.996	55.6	2552.19	315	336
1 5h	5h 1	serum albumin precursor [Gallus gallus]	gi|45383974	69918.7	1	22	235	0.485	TDNPAECYANAQEQLNQHIK	K	E	0.997	57.7	2344.06	391	410
1 5h	5h 1	serum albumin precursor [Gallus gallus]	gi|45383974	69918.7	1	22	235	0.485	TIADGFTAMVDK	K	C	0.997	68.1	1284.61	574	585
1 5h	5h 1	serum albumin precursor [Gallus gallus]	gi|45383974	69918.7	1	22	235	0.485	TNCDLLHDHGEADFLK	K	S	0.982	44	1884.85	418	433
1 5h	5h 1	serum albumin precursor [Gallus gallus]	gi|45383974	69918.7	1	22	235	0.485	VSQPDFVQPYQRPASDVICQEYQDNR	K	V	0.994	52.5	3139.45	134	159
1 5h	5h 1	serum albumin precursor [Gallus gallus]	gi|45383974	69918.7	1	22	235	0.485	YNDLKEETFK	R	A	0.997	56.8	1286.63	38	47
1 5h	5h 1	serum albumin precursor [Gallus gallus]	gi|45383974	69918.7	1	22	235	0.485	YVPPPFNPDMFSFDEK	K	L	0.997	80.2	1945.87	525	540
1 5h	5h 1	Chain A, Analysis Of The Stabilization Of Hen Lysozyme With The Helix Dipole And Charged Side Chains	gi|157831653	14314.2	1	6	53	0.434	GYSLGDWVCAAK	R	F	0.997	54.8	1326.61	22	33
1 5h	5h 1	Chain A, Analysis Of The Stabilization Of Hen Lysozyme With The Helix Dipole And Charged Side Chains	gi|157831653	14314.2	1	6	53	0.434	GYSLGDWVCAAKFESNFNTQATNR	R	N	0.997	73.4	2736.25	22	45
1 5h	5h 1	Chain A, Analysis Of The Stabilization Of Hen Lysozyme With The Helix Dipole And Charged Side Chains	gi|157831653	14314.2	1	6	53	0.434	HGLDNYRGYSLGDWVCAAK	R	F	0.995	51.8	2182.01	15	33
1 5h	5h 1	Chain A, Analysis Of The Stabilization Of Hen Lysozyme With The Helix Dipole And Charged Side Chains	gi|157831653	14314.2	1	6	53	0.434	HGLDNYRGYSLGDWVCAAKFESNFNTQATNR	R	N	0.997	77.5	3591.65	15	45
1 5h	5h 1	Chain A, Analysis Of The Stabilization Of Hen Lysozyme With The Helix Dipole And Charged Side Chains	gi|157831653	14314.2	1	6	53	0.434	NLCNIPCSALLSSDITASVNCAKK	R	I	0.96	41.8	2636.28	74	97
1 5h	5h 1	Chain A, Analysis Of The Stabilization Of Hen Lysozyme With The Helix Dipole And Charged Side Chains	gi|157831653	14314.2	1	6	53	0.434	RHGLDNYRGYSLGDWVCAAK	K	F	0.992	47.2	2338.11	14	33
1 5h	5h 1	ovalbumin-related protein X [Gallus gallus]	gi|448824824	43629.1	1	7	81	0.237	ADHPFLFLIK	R	H	0.973	43.1	1200.68	363	372
1 5h	5h 1	ovalbumin-related protein X [Gallus gallus]	gi|448824824	43629.1	1	7	81	0.237	AGLETVNFK	R	T	0.997	63	978.525	128	136
1 5h	5h 1	ovalbumin-related protein X [Gallus gallus]	gi|448824824	43629.1	1	7	81	0.237	AGLETVNFKTASDQAR	R	Q	0.997	70.5	1707.87	128	143
1 5h	5h 1	ovalbumin-related protein X [Gallus gallus]	gi|448824824	43629.1	1	7	81	0.237	ALHFDSIAGLGGSTQTK	K	C	0.997	62.5	1702.88	57	73
1 5h	5h 1	ovalbumin-related protein X [Gallus gallus]	gi|448824824	43629.1	1	7	81	0.237	HNPTNTIVYFGR	K	Y	0.997	86	1418.72	373	384
1 5h	5h 1	ovalbumin-related protein X [Gallus gallus]	gi|448824824	43629.1	1	7	81	0.237	QLINSWVEK	R	Q	0.966	42.9	1116.6	144	152
1 5h	5h 1	ovalbumin-related protein X [Gallus gallus]	gi|448824824	43629.1	1	7	81	0.237	SRPILPIYLK	K	C	0.97	34.5	1199.75	111	120
1 5h	5h 1	ovalbumin-related protein X [Gallus gallus]	gi|448824824	43629.1	1	7	81	0.237	TINFEKLTEWTNPNTMEK	K	R	0.972	43.9	2212.06	259	276
1 5h	5h 1	RecName: Full=Cystatin; AltName: Full=Egg-white cystatin; Flags: Precursor	gi|118195,gi|319655747	16293.8	1	6	224	0.41	ALQFAMAEYNR	R	A	0.997	60.1	1329.63	59	69
1 5h	5h 1	RecName: Full=Cystatin; AltName: Full=Egg-white cystatin; Flags: Precursor	gi|118195,gi|319655747	16293.8	1	6	224	0.41	LLGAPVPVDENDEGLQR	R	A	0.997	75.2	1821.93	42	58
1 5h	5h 1	RecName: Full=Cystatin; AltName: Full=Egg-white cystatin; Flags: Precursor	gi|118195,gi|319655747	16293.8	1	6	224	0.41	LLGAPVPVDENDEGLQRALQFAMAEYNR	R	A	0.996	55.7	3132.54	42	69
1 5h	5h 1	RecName: Full=Cystatin; AltName: Full=Egg-white cystatin; Flags: Precursor	gi|118195,gi|319655747	16293.8	1	6	224	0.41	SRLLGAPVPVDENDEGLQR	R	A	0.997	68.5	2065.07	40	58
1 5h	5h 1	RecName: Full=Cystatin; AltName: Full=Egg-white cystatin; Flags: Precursor	gi|118195,gi|319655747	16293.8	1	6	224	0.41	SSGDLQSCEFHDEPEMAK	K	Y	0.997	73.2	2082.84	109	126
1 5h	5h 1	RecName: Full=Cystatin; AltName: Full=Egg-white cystatin; Flags: Precursor	gi|118195,gi|319655747	16293.8	1	6	224	0.41	YILQVEIGR	K	T	0.981	43.4	1090.63	95	103
1 5h	5h 1	protein,riboflavin binding	gi|352173	25057.6	1	7	175	0.228	FEALQQEEGEE	K	-	0.997	88.1	1308.56	209	219
1 5h	5h 1	protein,riboflavin binding	gi|352173	25057.6	1	7	175	0.228	KLLKFEALQQEEGEE	K	-	0.997	66.7	1790.92	205	219
1 5h	5h 1	protein,riboflavin binding	gi|352173	25057.6	1	7	175	0.228	LLKFEALQQEEGEE	K	-	0.997	90.3	1662.82	206	219
1 5h	5h 1	protein,riboflavin binding	gi|352173	25057.6	1	7	175	0.228	SCEDFTK	K	K	0.994	42.3	886.361	63	69
1 5h	5h 1	protein,riboflavin binding	gi|352173	25057.6	1	7	175	0.228	SCEDFTKKIECFYR	K	C	0.992	48.5	1882.85	63	76
1 5h	5h 1	protein,riboflavin binding	gi|352173	25057.6	1	7	175	0.228	VSESSCLCLQMNK	K	K	0.997	86.3	1571.69	162	174
1 5h	5h 1	protein,riboflavin binding	gi|352173	25057.6	1	7	175	0.228	VSNSYWNR	K	C	0.997	56.4	1025.48	49	56
1 5h	5h 1	RecName: Full=Lysozyme C; AltName: Full=1,4-beta-N-acetylmuramidase C	gi|47117006	14476.5	1	3	89	0.31	GYSLGNWVCAAKYESNFNTQATNR	R	N	0.965	40.8	2751.26	22	45
1 5h	5h 1	RecName: Full=Lysozyme C; AltName: Full=1,4-beta-N-acetylmuramidase C	gi|47117006	14476.5	1	3	89	0.31	NTDGSTDYGILEINSR	R	W	0.997	85.5	1754.82	46	61
1 5h	5h 1	RecName: Full=Lysozyme C; AltName: Full=1,4-beta-N-acetylmuramidase C	gi|47117006	14476.5	1	3	89	0.31	YESNFNTQATNR	K	N	0.997	83.4	1444.64	34	45
1 5h	5h 1	RecName: Full=Ovostatin; AltName: Full=Ovomacroglobulin; Flags: Precursor	gi|1171932,gi|45382565	166357	1	4	8	0.0299	LISPEDDGCVCAK	K	I	0.973	39.5	1463.65	848	860
1 5h	5h 1	RecName: Full=Ovostatin; AltName: Full=Ovomacroglobulin; Flags: Precursor	gi|1171932,gi|45382565	166357	1	4	8	0.0299	MLSGFVPVK	K	S	0.954	39.6	993.544	1382	1390
1 5h	5h 1	RecName: Full=Ovostatin; AltName: Full=Ovomacroglobulin; Flags: Precursor	gi|1171932,gi|45382565	166357	1	4	8	0.0299	SSSNMVIIDVK	R	M	0.956	40.3	1208.62	1371	1381
1 5h	5h 1	RecName: Full=Ovostatin; AltName: Full=Ovomacroglobulin; Flags: Precursor	gi|1171932,gi|45382565	166357	1	4	8	0.0299	TIGYLVSGYQK	K	Q	0.961	39.7	1228.66	1012	1022
1 5h	5h 1	ovocleidin-116 precursor [Gallus gallus]	gi|45383041	76967	0.973	15	344	0.21	AQQEVAPVPSMVVETVAPER	R	H	0.987	47.8	2153.09	530	549
1 5h	5h 1	ovocleidin-116 precursor [Gallus gallus]	gi|45383041	76967	0.973	15	344	0.21	AQQEVAPVPSMVVETVAPERHR	R	A	0.979	43	2446.25	530	551
1 5h	5h 1	ovocleidin-116 precursor [Gallus gallus]	gi|45383041	76967	0.973	15	344	0.21	ARTQPEVASAPSTVGK	R	A	0.995	54	1598.85	505	520
1 5h	5h 1	ovocleidin-116 precursor [Gallus gallus]	gi|45383041	76967	0.973	15	344	0.21	GGRGTASSGLTTGDCSTAASTPSR	R	K	0.997	77.7	2255.03	408	431
1 5h	5h 1	ovocleidin-116 precursor [Gallus gallus]	gi|45383041	76967	0.973	15	344	0.21	GNCPGQHQILLK	R	G	0.997	59.5	1364.71	29	40
1 5h	5h 1	ovocleidin-116 precursor [Gallus gallus]	gi|45383041	76967	0.973	15	344	0.21	GQDGETHISPEDEVK	R	I	0.997	65.8	1640.74	266	280
1 5h	5h 1	ovocleidin-116 precursor [Gallus gallus]	gi|45383041	76967	0.973	15	344	0.21	GTASSGLTTGDCSTAASTPSR	R	K	0.997	111	1984.89	411	431
1 5h	5h 1	ovocleidin-116 precursor [Gallus gallus]	gi|45383041	76967	0.973	15	344	0.21	GTASSGLTTGDCSTAASTPSRK	R	G	0.997	71.9	2112.98	411	432
1 5h	5h 1	ovocleidin-116 precursor [Gallus gallus]	gi|45383041	76967	0.973	15	344	0.21	GVVGGMVVPEGHR	R	A	0.997	68	1309.67	468	480
1 5h	5h 1	ovocleidin-116 precursor [Gallus gallus]	gi|45383041	76967	0.973	15	344	0.21	LGGLTEMEHSRQVEQVR	R	H	0.946	40.1	1984.99	660	676
1 5h	5h 1	ovocleidin-116 precursor [Gallus gallus]	gi|45383041	76967	0.973	15	344	0.21	LGQAARPEVAPAPSTGGR	R	I	0.997	67.7	1734.92	561	578
1 5h	5h 1	ovocleidin-116 precursor [Gallus gallus]	gi|45383041	76967	0.973	15	344	0.21	TQPEVASAPSTVGK	R	A	0.997	66.9	1371.71	507	520
1 5h	5h 1	ovocleidin-116 precursor [Gallus gallus]	gi|45383041	76967	0.973	15	344	0.21	TQPEVASAPSTVGKAAPERHR	R	N	0.981	43.3	2189.14	507	527
1 5h	5h 1	ovocleidin-116 precursor [Gallus gallus]	gi|45383041	76967	0.973	15	344	0.21	VQQEVAPARGVVGGMVVPEGHR	R	A	0.997	59.3	2288.19	459	480
1 5h	5h 1	ovocleidin-116 precursor [Gallus gallus]	gi|45383041	76967	0.973	15	344	0.21	VQQEVAPARGVVGGMVVPEGHRAR	R	V	0.972	38.5	2515.33	459	482
1 5h	5h 1	RecName: Full=Ovocleidin-17; Short=OC-17	gi|32699622	15300.2	1	14	3034	0.873	AESFCRRWGPGSHLAAVR	R	S	0.97	41.1	2057.02	29	46
1 5h	5h 1	RecName: Full=Ovocleidin-17; Short=OC-17	gi|32699622	15300.2	1	14	3034	0.873	CAALRDEEAFTSWAARPCTER	R	N	0.997	67.4	2497.13	113	133
1 5h	5h 1	RecName: Full=Ovocleidin-17; Short=OC-17	gi|32699622	15300.2	1	14	3034	0.873	DEEAFTSWAARPCTER	R	N	0.997	64.3	1925.84	118	133
1 5h	5h 1	RecName: Full=Ovocleidin-17; Short=OC-17	gi|32699622	15300.2	1	14	3034	0.873	DEEAFTSWAARPCTERNAFVCK	R	A	0.986	45.1	2645.19	118	139
1 5h	5h 1	RecName: Full=Ovocleidin-17; Short=OC-17	gi|32699622	15300.2	1	14	3034	0.873	DPDGCGPGWVPTPGGCLGFFSR	-	E	0.997	87.4	2336.02	1	22
1 5h	5h 1	RecName: Full=Ovocleidin-17; Short=OC-17	gi|32699622	15300.2	1	14	3034	0.873	DPDGCGPGWVPTPGGCLGFFSRELSWSR	-	A	0.963	39.5	3094.39	1	28
1 5h	5h 1	RecName: Full=Ovocleidin-17; Short=OC-17	gi|32699622	15300.2	1	14	3034	0.873	ELSWSRAESFCR	R	R	0.958	38.6	1527.7	23	34
1 5h	5h 1	RecName: Full=Ovocleidin-17; Short=OC-17	gi|32699622	15300.2	1	14	3034	0.873	LLAELLNASR	R	G	0.997	78.6	1099.65	53	62
1 5h	5h 1	RecName: Full=Ovocleidin-17; Short=OC-17	gi|32699622	15300.2	1	14	3034	0.873	LLAELLNASRGGDGSGEGADGR	R	V	0.997	87.9	2115.04	53	74
1 5h	5h 1	RecName: Full=Ovocleidin-17; Short=OC-17	gi|32699622	15300.2	1	14	3034	0.873	RWGPGSHLAAVR	R	S	0.997	76.5	1306.71	35	46
1 5h	5h 1	RecName: Full=Ovocleidin-17; Short=OC-17	gi|32699622	15300.2	1	14	3034	0.873	SWRWSDGTAPR	R	F	0.997	79.5	1318.63	87	97
1 5h	5h 1	RecName: Full=Ovocleidin-17; Short=OC-17	gi|32699622	15300.2	1	14	3034	0.873	VWIGLHRPAGSR	R	S	0.978	42.5	1348.76	75	86
1 5h	5h 1	RecName: Full=Ovocleidin-17; Short=OC-17	gi|32699622	15300.2	1	14	3034	0.873	WGPGSHLAAVR	R	S	0.997	106	1150.61	36	46
1 5h	5h 1	RecName: Full=Ovocleidin-17; Short=OC-17	gi|32699622	15300.2	1	14	3034	0.873	WGPGSHLAAVRSAAELR	R	L	0.993	50.8	1777.95	36	52
1 5h	5h 1	Chain A, Crystal Structure Of Aluminum-Bound Ovotransferrin At 2.15 Angstrom Resolution	gi|83754919	75856.4	1	83	5245	0.783	ADWAKNLQMDDFELLCTDGR	K	R	0.994	50.2	2414.08	555	574
1 5h	5h 1	Chain A, Crystal Structure Of Aluminum-Bound Ovotransferrin At 2.15 Angstrom Resolution	gi|83754919	75856.4	1	83	5245	0.783	ADWAKNLQMDDFELLCTDGRR	K	A	0.99	48.4	2570.18	555	575
1 5h	5h 1	Chain A, Crystal Structure Of Aluminum-Bound Ovotransferrin At 2.15 Angstrom Resolution	gi|83754919	75856.4	1	83	5245	0.783	AIANNEADAISLDGGQVFEAGLAPYK	K	L	0.997	149	2634.3	48	73
1 5h	5h 1	Chain A, Crystal Structure Of Aluminum-Bound Ovotransferrin At 2.15 Angstrom Resolution	gi|83754919	75856.4	1	83	5245	0.783	ANVMDYRECNLAEVPTHAVVVRPEK	R	A	0.997	66.7	2913.43	576	600
1 5h	5h 1	Chain A, Crystal Structure Of Aluminum-Bound Ovotransferrin At 2.15 Angstrom Resolution	gi|83754919	75856.4	1	83	5245	0.783	ANVMDYRECNLAEVPTHAVVVRPEKANK	R	I	0.997	62	3226.61	576	603
1 5h	5h 1	Chain A, Crystal Structure Of Aluminum-Bound Ovotransferrin At 2.15 Angstrom Resolution	gi|83754919	75856.4	1	83	5245	0.783	ATYLDCIK	K	A	0.979	42.9	983.487	40	47
1 5h	5h 1	Chain A, Crystal Structure Of Aluminum-Bound Ovotransferrin At 2.15 Angstrom Resolution	gi|83754919	75856.4	1	83	5245	0.783	CDRWSVVSNGDVECTVVDETKDCIIK	K	I	0.997	57.1	3084.41	358	383
1 5h	5h 1	Chain A, Crystal Structure Of Aluminum-Bound Ovotransferrin At 2.15 Angstrom Resolution	gi|83754919	75856.4	1	83	5245	0.783	CLVEKGDVAFIQHSTVEENTGGK	R	N	0.997	89	2518.22	530	552
1 5h	5h 1	Chain A, Crystal Structure Of Aluminum-Bound Ovotransferrin At 2.15 Angstrom Resolution	gi|83754919	75856.4	1	83	5245	0.783	CLVEKGDVAFIQHSTVEENTGGKNK	R	A	0.997	78.4	2760.36	530	554
1 5h	5h 1	Chain A, Crystal Structure Of Aluminum-Bound Ovotransferrin At 2.15 Angstrom Resolution	gi|83754919	75856.4	1	83	5245	0.783	CNNLRDLTQQER	K	I	0.997	63.1	1546.74	20	31
1 5h	5h 1	Chain A, Crystal Structure Of Aluminum-Bound Ovotransferrin At 2.15 Angstrom Resolution	gi|83754919	75856.4	1	83	5245	0.783	CVASSHEKYFGYTGALR	K	C	0.997	117	1945.92	513	529
1 5h	5h 1	Chain A, Crystal Structure Of Aluminum-Bound Ovotransferrin At 2.15 Angstrom Resolution	gi|83754919	75856.4	1	83	5245	0.783	DDNKVEDIWSFLSK	R	A	0.997	71.1	1695.82	256	269
1 5h	5h 1	Chain A, Crystal Structure Of Aluminum-Bound Ovotransferrin At 2.15 Angstrom Resolution	gi|83754919	75856.4	1	83	5245	0.783	DEYELLCLDGSR	K	Q	0.997	69.4	1469.66	222	233
1 5h	5h 1	Chain A, Crystal Structure Of Aluminum-Bound Ovotransferrin At 2.15 Angstrom Resolution	gi|83754919	75856.4	1	83	5245	0.783	DGKGDVAFVK	K	H	0.994	52.7	1035.55	200	209
1 5h	5h 1	Chain A, Crystal Structure Of Aluminum-Bound Ovotransferrin At 2.15 Angstrom Resolution	gi|83754919	75856.4	1	83	5245	0.783	DLLFKDLTK	K	C	0.997	54.8	1092.63	634	642
1 5h	5h 1	Chain A, Crystal Structure Of Aluminum-Bound Ovotransferrin At 2.15 Angstrom Resolution	gi|83754919	75856.4	1	83	5245	0.783	DLLFKDLTKCLFK	K	V	0.996	52.2	1640.91	634	646
1 5h	5h 1	Chain A, Crystal Structure Of Aluminum-Bound Ovotransferrin At 2.15 Angstrom Resolution	gi|83754919	75856.4	1	83	5245	0.783	DLLFKDSAIMLK	K	R	0.997	70.1	1409.77	297	308
1 5h	5h 1	Chain A, Crystal Structure Of Aluminum-Bound Ovotransferrin At 2.15 Angstrom Resolution	gi|83754919	75856.4	1	83	5245	0.783	DLLFKDSAIMLKR	K	V	0.997	58.2	1549.88	297	309
1 5h	5h 1	Chain A, Crystal Structure Of Aluminum-Bound Ovotransferrin At 2.15 Angstrom Resolution	gi|83754919	75856.4	1	83	5245	0.783	DLTKCLFKVR	K	E	0.981	44.2	1279.72	639	648
1 5h	5h 1	Chain A, Crystal Structure Of Aluminum-Bound Ovotransferrin At 2.15 Angstrom Resolution	gi|83754919	75856.4	1	83	5245	0.783	DLTQQERISLTCVQK	R	A	0.997	71.2	1818.94	25	39
1 5h	5h 1	Chain A, Crystal Structure Of Aluminum-Bound Ovotransferrin At 2.15 Angstrom Resolution	gi|83754919	75856.4	1	83	5245	0.783	DPVLKDLLFK	K	D	0.997	56.2	1187.7	292	301
1 5h	5h 1	Chain A, Crystal Structure Of Aluminum-Bound Ovotransferrin At 2.15 Angstrom Resolution	gi|83754919	75856.4	1	83	5245	0.783	DPVLKDLLFKDSAIMLK	K	R	0.997	48.7	1962.1	292	308
1 5h	5h 1	Chain A, Crystal Structure Of Aluminum-Bound Ovotransferrin At 2.15 Angstrom Resolution	gi|83754919	75856.4	1	83	5245	0.783	DSNVNWNNLK	K	G	0.997	60.6	1203.58	440	449
1 5h	5h 1	Chain A, Crystal Structure Of Aluminum-Bound Ovotransferrin At 2.15 Angstrom Resolution	gi|83754919	75856.4	1	83	5245	0.783	DSNVNWNNLKGK	K	K	0.997	60.2	1388.69	440	451
1 5h	5h 1	Chain A, Crystal Structure Of Aluminum-Bound Ovotransferrin At 2.15 Angstrom Resolution	gi|83754919	75856.4	1	83	5245	0.783	DSNVNWNNLKGKK	K	S	0.992	50.4	1516.79	440	452
1 5h	5h 1	Chain A, Crystal Structure Of Aluminum-Bound Ovotransferrin At 2.15 Angstrom Resolution	gi|83754919	75856.4	1	83	5245	0.783	ECNLAEVPTHAVVVRPEK	R	A	0.997	91.2	2048.06	583	600
1 5h	5h 1	Chain A, Crystal Structure Of Aluminum-Bound Ovotransferrin At 2.15 Angstrom Resolution	gi|83754919	75856.4	1	83	5245	0.783	ECNLAEVPTHAVVVRPEKANK	R	I	0.997	87	2361.23	583	603
1 5h	5h 1	Chain A, Crystal Structure Of Aluminum-Bound Ovotransferrin At 2.15 Angstrom Resolution	gi|83754919	75856.4	1	83	5245	0.783	ECNLAEVPTHAVVVRPEKANKIR	R	D	0.981	43.9	2630.42	583	605
1 5h	5h 1	Chain A, Crystal Structure Of Aluminum-Bound Ovotransferrin At 2.15 Angstrom Resolution	gi|83754919	75856.4	1	83	5245	0.783	EFLGDKFYTVISSLK	K	T	0.997	86.6	1746.93	655	669
1 5h	5h 1	Chain A, Crystal Structure Of Aluminum-Bound Ovotransferrin At 2.15 Angstrom Resolution	gi|83754919	75856.4	1	83	5245	0.783	EGTTYKEFLGDKFYTVISSLK	R	T	0.997	83.7	2426.25	649	669
1 5h	5h 1	Chain A, Crystal Structure Of Aluminum-Bound Ovotransferrin At 2.15 Angstrom Resolution	gi|83754919	75856.4	1	83	5245	0.783	ENRIQWCAVGKDEK	R	S	0.997	71	1732.84	342	355
1 5h	5h 1	Chain A, Crystal Structure Of Aluminum-Bound Ovotransferrin At 2.15 Angstrom Resolution	gi|83754919	75856.4	1	83	5245	0.783	FFSASCVPGATIEQK	K	L	0.997	103	1641.79	155	169
1 5h	5h 1	Chain A, Crystal Structure Of Aluminum-Bound Ovotransferrin At 2.15 Angstrom Resolution	gi|83754919	75856.4	1	83	5245	0.783	FFSASCVPGATIEQKLCR	K	Q	0.997	112	2071.01	155	172
1 5h	5h 1	Chain A, Crystal Structure Of Aluminum-Bound Ovotransferrin At 2.15 Angstrom Resolution	gi|83754919	75856.4	1	83	5245	0.783	FMMFESQNKDLLFKDLTK	K	C	0.997	57.4	2251.11	625	642
1 5h	5h 1	Chain A, Crystal Structure Of Aluminum-Bound Ovotransferrin At 2.15 Angstrom Resolution	gi|83754919	75856.4	1	83	5245	0.783	FYTVISSLK	K	T	0.952	38.2	1057.59	661	669
1 5h	5h 1	Chain A, Crystal Structure Of Aluminum-Bound Ovotransferrin At 2.15 Angstrom Resolution	gi|83754919	75856.4	1	83	5245	0.783	GAIEWEGIESGSVEQAVAK	R	F	0.997	130	1959.97	136	154
1 5h	5h 1	Chain A, Crystal Structure Of Aluminum-Bound Ovotransferrin At 2.15 Angstrom Resolution	gi|83754919	75856.4	1	83	5245	0.783	GDVAFIQHSTVEENTGGK	K	N	0.997	82.1	1888.9	535	552
1 5h	5h 1	Chain A, Crystal Structure Of Aluminum-Bound Ovotransferrin At 2.15 Angstrom Resolution	gi|83754919	75856.4	1	83	5245	0.783	GDVAFIQHSTVEENTGGKNK	K	A	0.958	41.2	2131.04	535	554
1 5h	5h 1	Chain A, Crystal Structure Of Aluminum-Bound Ovotransferrin At 2.15 Angstrom Resolution	gi|83754919	75856.4	1	83	5245	0.783	GTEFTVNDLQGK	K	T	0.997	87.2	1308.64	101	112
1 5h	5h 1	Chain A, Crystal Structure Of Aluminum-Bound Ovotransferrin At 2.15 Angstrom Resolution	gi|83754919	75856.4	1	83	5245	0.783	GTEFTVNDLQGKTSCHTGLGR	K	S	0.997	101	2278.09	101	121
1 5h	5h 1	Chain A, Crystal Structure Of Aluminum-Bound Ovotransferrin At 2.15 Angstrom Resolution	gi|83754919	75856.4	1	83	5245	0.783	HTTVNENAPDQKDEYELLCLDGSR	K	Q	0.997	68.6	2804.28	210	233
1 5h	5h 1	Chain A, Crystal Structure Of Aluminum-Bound Ovotransferrin At 2.15 Angstrom Resolution	gi|83754919	75856.4	1	83	5245	0.783	HTTVNENAPDQKDEYELLCLDGSRQPVDNYK	K	T	0.997	92.6	3648.69	210	240
1 5h	5h 1	Chain A, Crystal Structure Of Aluminum-Bound Ovotransferrin At 2.15 Angstrom Resolution	gi|83754919	75856.4	1	83	5245	0.783	IQWCAVGKDEK	R	S	0.99	49.1	1333.66	345	355
1 5h	5h 1	Chain A, Crystal Structure Of Aluminum-Bound Ovotransferrin At 2.15 Angstrom Resolution	gi|83754919	75856.4	1	83	5245	0.783	IQWCAVGKDEKSK	R	C	0.997	70.2	1548.78	345	357
1 5h	5h 1	Chain A, Crystal Structure Of Aluminum-Bound Ovotransferrin At 2.15 Angstrom Resolution	gi|83754919	75856.4	1	83	5245	0.783	ISLTCVQK	R	A	0.996	54.2	948.518	32	39
1 5h	5h 1	Chain A, Crystal Structure Of Aluminum-Bound Ovotransferrin At 2.15 Angstrom Resolution	gi|83754919	75856.4	1	83	5245	0.783	ISLTCVQKATYLDCIK	R	A	0.997	90.4	1912.99	32	47
1 5h	5h 1	Chain A, Crystal Structure Of Aluminum-Bound Ovotransferrin At 2.15 Angstrom Resolution	gi|83754919	75856.4	1	83	5245	0.783	KCNNLRDLTQQER	K	I	0.997	55.1	1674.83	19	31
1 5h	5h 1	Chain A, Crystal Structure Of Aluminum-Bound Ovotransferrin At 2.15 Angstrom Resolution	gi|83754919	75856.4	1	83	5245	0.783	KDPVLKDLLFK	K	D	0.997	55.2	1315.8	291	301
1 5h	5h 1	Chain A, Crystal Structure Of Aluminum-Bound Ovotransferrin At 2.15 Angstrom Resolution	gi|83754919	75856.4	1	83	5245	0.783	KDSNVNWNNLK	R	G	0.997	74.8	1331.67	439	449
1 5h	5h 1	Chain A, Crystal Structure Of Aluminum-Bound Ovotransferrin At 2.15 Angstrom Resolution	gi|83754919	75856.4	1	83	5245	0.783	KDSNVNWNNLKGK	R	K	0.997	73.1	1516.79	439	451
1 5h	5h 1	Chain A, Crystal Structure Of Aluminum-Bound Ovotransferrin At 2.15 Angstrom Resolution	gi|83754919	75856.4	1	83	5245	0.783	KGTEFTVNDLQGK	K	T	0.997	97.5	1436.74	100	112
1 5h	5h 1	Chain A, Crystal Structure Of Aluminum-Bound Ovotransferrin At 2.15 Angstrom Resolution	gi|83754919	75856.4	1	83	5245	0.783	KGTEFTVNDLQGKTSCHTGLGR	K	S	0.997	91.1	2406.18	100	121
1 5h	5h 1	Chain A, Crystal Structure Of Aluminum-Bound Ovotransferrin At 2.15 Angstrom Resolution	gi|83754919	75856.4	1	83	5245	0.783	LCQLCQGSGGIPPEK	R	C	0.997	97.8	1643.79	498	512
1 5h	5h 1	Chain A, Crystal Structure Of Aluminum-Bound Ovotransferrin At 2.15 Angstrom Resolution	gi|83754919	75856.4	1	83	5245	0.783	LCQLCQGSGGIPPEKCVASSHEK	R	Y	0.997	66.2	2542.18	498	520
1 5h	5h 1	Chain A, Crystal Structure Of Aluminum-Bound Ovotransferrin At 2.15 Angstrom Resolution	gi|83754919	75856.4	1	83	5245	0.783	LCQLCQGSGGIPPEKCVASSHEKYFGYTGALR	R	C	0.997	94.5	3570.69	498	529
1 5h	5h 1	Chain A, Crystal Structure Of Aluminum-Bound Ovotransferrin At 2.15 Angstrom Resolution	gi|83754919	75856.4	1	83	5245	0.783	NAPYSGYSGAFHCLK	R	D	0.997	59	1671.76	185	199
1 5h	5h 1	Chain A, Crystal Structure Of Aluminum-Bound Ovotransferrin At 2.15 Angstrom Resolution	gi|83754919	75856.4	1	83	5245	0.783	NAPYSGYSGAFHCLKDGK	R	G	0.997	92.1	1971.9	185	202
1 5h	5h 1	Chain A, Crystal Structure Of Aluminum-Bound Ovotransferrin At 2.15 Angstrom Resolution	gi|83754919	75856.4	1	83	5245	0.783	NAPYSGYSGAFHCLKDGKGDVAFVK	R	H	0.995	54.8	2688.29	185	209
1 5h	5h 1	Chain A, Crystal Structure Of Aluminum-Bound Ovotransferrin At 2.15 Angstrom Resolution	gi|83754919	75856.4	1	83	5245	0.783	NLQMDDFELLCTDGR	K	R	0.997	91.6	1842.8	560	574
1 5h	5h 1	Chain A, Crystal Structure Of Aluminum-Bound Ovotransferrin At 2.15 Angstrom Resolution	gi|83754919	75856.4	1	83	5245	0.783	NLQMDDFELLCTDGRR	K	A	0.997	64	1998.9	560	575
1 5h	5h 1	Chain A, Crystal Structure Of Aluminum-Bound Ovotransferrin At 2.15 Angstrom Resolution	gi|83754919	75856.4	1	83	5245	0.783	QPVDNYKTCNWAR	R	V	0.992	49.3	1651.76	234	246
1 5h	5h 1	Chain A, Crystal Structure Of Aluminum-Bound Ovotransferrin At 2.15 Angstrom Resolution	gi|83754919	75856.4	1	83	5245	0.783	RANVMDYRECNLAEVPTHAVVVRPEK	R	A	0.995	50	3069.54	575	600
1 5h	5h 1	Chain A, Crystal Structure Of Aluminum-Bound Ovotransferrin At 2.15 Angstrom Resolution	gi|83754919	75856.4	1	83	5245	0.783	SAGWNIPIGTLIHR	R	G	0.997	60.7	1534.85	122	135
1 5h	5h 1	Chain A, Crystal Structure Of Aluminum-Bound Ovotransferrin At 2.15 Angstrom Resolution	gi|83754919	75856.4	1	83	5245	0.783	SDFHLFGPPGK	K	K	0.997	55.5	1201.6	280	290
1 5h	5h 1	Chain A, Crystal Structure Of Aluminum-Bound Ovotransferrin At 2.15 Angstrom Resolution	gi|83754919	75856.4	1	83	5245	0.783	SDFHLFGPPGKK	K	D	0.992	50.2	1329.7	280	291
1 5h	5h 1	Chain A, Crystal Structure Of Aluminum-Bound Ovotransferrin At 2.15 Angstrom Resolution	gi|83754919	75856.4	1	83	5245	0.783	SDFHLFGPPGKKDPVLK	K	D	0.991	48.9	1882.02	280	296
1 5h	5h 1	Chain A, Crystal Structure Of Aluminum-Bound Ovotransferrin At 2.15 Angstrom Resolution	gi|83754919	75856.4	1	83	5245	0.783	SKFMMFESQNK	K	D	0.997	54.2	1408.62	623	633
1 5h	5h 1	Chain A, Crystal Structure Of Aluminum-Bound Ovotransferrin At 2.15 Angstrom Resolution	gi|83754919	75856.4	1	83	5245	0.783	SKFMMFESQNKDLLFK	K	D	0.991	51.4	2008.99	623	638
1 5h	5h 1	Chain A, Crystal Structure Of Aluminum-Bound Ovotransferrin At 2.15 Angstrom Resolution	gi|83754919	75856.4	1	83	5245	0.783	SVIRWCTISSPEEK	K	K	0.997	64	1691.84	5	18
1 5h	5h 1	Chain A, Crystal Structure Of Aluminum-Bound Ovotransferrin At 2.15 Angstrom Resolution	gi|83754919	75856.4	1	83	5245	0.783	SVIRWCTISSPEEKK	K	C	0.973	44.2	1819.94	5	19
1 5h	5h 1	Chain A, Crystal Structure Of Aluminum-Bound Ovotransferrin At 2.15 Angstrom Resolution	gi|83754919	75856.4	1	83	5245	0.783	TAGWVIPMGLIHNR	R	T	0.997	59.7	1580.84	461	474
1 5h	5h 1	Chain A, Crystal Structure Of Aluminum-Bound Ovotransferrin At 2.15 Angstrom Resolution	gi|83754919	75856.4	1	83	5245	0.783	TCNPSDILQMCSFLEGK	K	-	0.997	121	1999.89	670	686
1 5h	5h 1	Chain A, Crystal Structure Of Aluminum-Bound Ovotransferrin At 2.15 Angstrom Resolution	gi|83754919	75856.4	1	83	5245	0.783	TDERPASYFAVAVAR	K	K	0.995	55	1652.84	424	438
1 5h	5h 1	Chain A, Crystal Structure Of Aluminum-Bound Ovotransferrin At 2.15 Angstrom Resolution	gi|83754919	75856.4	1	83	5245	0.783	TDERPASYFAVAVARK	K	D	0.982	44.1	1780.93	424	439
1 5h	5h 1	Chain A, Crystal Structure Of Aluminum-Bound Ovotransferrin At 2.15 Angstrom Resolution	gi|83754919	75856.4	1	83	5245	0.783	TDERPASYFAVAVARKDSNVNWNNLK	K	G	0.996	52.6	2965.49	424	449
1 5h	5h 1	Chain A, Crystal Structure Of Aluminum-Bound Ovotransferrin At 2.15 Angstrom Resolution	gi|83754919	75856.4	1	83	5245	0.783	TGTCNFDEYFSEGCAPGSPPNSR	R	L	0.997	115	2550.03	475	497
1 5h	5h 1	Chain A, Crystal Structure Of Aluminum-Bound Ovotransferrin At 2.15 Angstrom Resolution	gi|83754919	75856.4	1	83	5245	0.783	TGTCNFDEYFSEGCAPGSPPNSRLCQLCQGSGGIPPEK	R	C	0.997	65.9	4174.8	475	512
1 5h	5h 1	Chain A, Crystal Structure Of Aluminum-Bound Ovotransferrin At 2.15 Angstrom Resolution	gi|83754919	75856.4	1	83	5245	0.783	TSCHTGLGR	K	S	0.997	57.6	988.463	113	121
1 5h	5h 1	Chain A, Crystal Structure Of Aluminum-Bound Ovotransferrin At 2.15 Angstrom Resolution	gi|83754919	75856.4	1	83	5245	0.783	VEDIWSFLSK	K	A	0.997	59.7	1223.63	260	269
1 5h	5h 1	Chain A, Crystal Structure Of Aluminum-Bound Ovotransferrin At 2.15 Angstrom Resolution	gi|83754919	75856.4	1	83	5245	0.783	WCTISSPEEK	R	K	0.997	60	1236.56	9	18
1 5h	5h 1	Chain A, Crystal Structure Of Aluminum-Bound Ovotransferrin At 2.15 Angstrom Resolution	gi|83754919	75856.4	1	83	5245	0.783	WCTISSPEEKK	R	C	0.997	69.6	1364.65	9	19
1 5h	5h 1	Chain A, Crystal Structure Of Aluminum-Bound Ovotransferrin At 2.15 Angstrom Resolution	gi|83754919	75856.4	1	83	5245	0.783	WCTISSPEEKKCNNLR	R	D	0.997	76.7	2021.95	9	24
1 5h	5h 1	Chain A, Crystal Structure Of Aluminum-Bound Ovotransferrin At 2.15 Angstrom Resolution	gi|83754919	75856.4	1	83	5245	0.783	YDDESQCSKTDERPASYFAVAVAR	R	K	0.997	68.3	2765.25	415	438
1 5h	5h 1	lysozyme	gi|742827,gi|8928169	14302.3	0.936	1	1	0.186	NLCNIPCSALLSSDTIASVNCAKK	R	I	0.96	41.8	2636.28	74	97
1 5h	5h 1	Ig light chain precursor V-J region - chicken (fragment)	gi|104728	22497.7	0.998	2	4	0.108	SPGSAPVTVIYSNDK	K	R	0.997	57.3	1534.77	41	55
1 5h	5h 1	Ig light chain precursor V-J region - chicken (fragment)	gi|104728	22497.7	0.998	2	4	0.108	SPGSAPVTVIYSNDKRPSDIPSR	K	F	0.978	45	2443.26	41	63
1 5h	5h 1	PREDICTED: EGF-like repeats and discoidin I-like domains 3 [Gallus gallus]	gi|363744794	53769	1	13	166	0.25	CSGPLGIEGGIVSNQQITASSTHR	R	A	0.997	91.2	2469.22	158	181
1 5h	5h 1	PREDICTED: EGF-like repeats and discoidin I-like domains 3 [Gallus gallus]	gi|363744794	53769	1	13	166	0.25	DKVFQGNFDNDTHR	K	K	0.997	71.2	1692.77	430	443
1 5h	5h 1	PREDICTED: EGF-like repeats and discoidin I-like domains 3 [Gallus gallus]	gi|363744794	53769	1	13	166	0.25	DKVFQGNFDNDTHRK	K	N	0.988	45.8	1820.87	430	444
1 5h	5h 1	PREDICTED: EGF-like repeats and discoidin I-like domains 3 [Gallus gallus]	gi|363744794	53769	1	13	166	0.25	GDTFIGYVCK	R	C	0.991	46.4	1159.55	97	106
1 5h	5h 1	PREDICTED: EGF-like repeats and discoidin I-like domains 3 [Gallus gallus]	gi|363744794	53769	1	13	166	0.25	GNVDNNTPYANSFTPPIK	R	S	0.997	74.8	1948.94	273	290
1 5h	5h 1	PREDICTED: EGF-like repeats and discoidin I-like domains 3 [Gallus gallus]	gi|363744794	53769	1	13	166	0.25	GNVDNNTPYANSFTPPIKSQYIR	R	L	0.997	61.2	2596.28	273	295
1 5h	5h 1	PREDICTED: EGF-like repeats and discoidin I-like domains 3 [Gallus gallus]	gi|363744794	53769	1	13	166	0.25	ITLRSELLGCTEQD	R	-	0.989	48.5	1634.81	467	480
1 5h	5h 1	PREDICTED: EGF-like repeats and discoidin I-like domains 3 [Gallus gallus]	gi|363744794	53769	1	13	166	0.25	KNVIDPPIYAR	R	H	0.997	55.1	1285.73	444	454
1 5h	5h 1	PREDICTED: EGF-like repeats and discoidin I-like domains 3 [Gallus gallus]	gi|363744794	53769	1	13	166	0.25	NVIDPPIYAR	K	H	0.959	40.7	1157.63	445	454
1 5h	5h 1	PREDICTED: EGF-like repeats and discoidin I-like domains 3 [Gallus gallus]	gi|363744794	53769	1	13	166	0.25	RIGSPEYVKSYK	K	I	0.972	42.3	1426.77	236	247
1 5h	5h 1	PREDICTED: EGF-like repeats and discoidin I-like domains 3 [Gallus gallus]	gi|363744794	53769	1	13	166	0.25	SELLGCTEQD	R	-	0.997	56.3	1151.49	471	480
1 5h	5h 1	PREDICTED: EGF-like repeats and discoidin I-like domains 3 [Gallus gallus]	gi|363744794	53769	1	13	166	0.25	TLNMDMFAWEPR	R	K	0.997	61	1542.67	343	354
1 5h	5h 1	PREDICTED: EGF-like repeats and discoidin I-like domains 3 [Gallus gallus]	gi|363744794	53769	1	13	166	0.25	VFQGNFDNDTHR	K	K	0.997	54.2	1449.65	432	443
1 5h	5h 1	Chain E, A Crystal Structure Of Trypsin Complexed With Bpti (Bovine Pancreatic Trypsin Inhibitor) By X-RayNEUTRON JOINT REFINEMENT	gi|320089849	23299.8	1	10	1844	0.691	LGEDNINVVEGNEQFISASK	R	S	0.997	106	2163.06	50	69
1 5h	5h 1	Chain E, A Crystal Structure Of Trypsin Complexed With Bpti (Bovine Pancreatic Trypsin Inhibitor) By X-RayNEUTRON JOINT REFINEMENT	gi|320089849	23299.8	1	10	1844	0.691	LQGIVSWGSGCAQK	K	N	0.997	87.2	1490.74	187	200
1 5h	5h 1	Chain E, A Crystal Structure Of Trypsin Complexed With Bpti (Bovine Pancreatic Trypsin Inhibitor) By X-RayNEUTRON JOINT REFINEMENT	gi|320089849	23299.8	1	10	1844	0.691	SAASLNSR	K	V	0.997	61.2	805.416	92	99
1 5h	5h 1	Chain E, A Crystal Structure Of Trypsin Complexed With Bpti (Bovine Pancreatic Trypsin Inhibitor) By X-RayNEUTRON JOINT REFINEMENT	gi|320089849	23299.8	1	10	1844	0.691	SAYPGQITSNMFCAGYLEGGK	K	D	0.997	98.1	2251.02	150	170
1 5h	5h 1	Chain E, A Crystal Structure Of Trypsin Complexed With Bpti (Bovine Pancreatic Trypsin Inhibitor) By X-RayNEUTRON JOINT REFINEMENT	gi|320089849	23299.8	1	10	1844	0.691	SGIQVR	K	L	0.991	54	659.384	44	49
1 5h	5h 1	Chain E, A Crystal Structure Of Trypsin Complexed With Bpti (Bovine Pancreatic Trypsin Inhibitor) By X-RayNEUTRON JOINT REFINEMENT	gi|320089849	23299.8	1	10	1844	0.691	SIVHPSYNSNTLNNDIMLIK	K	L	0.997	90.1	2289.15	70	89
1 5h	5h 1	Chain E, A Crystal Structure Of Trypsin Complexed With Bpti (Bovine Pancreatic Trypsin Inhibitor) By X-RayNEUTRON JOINT REFINEMENT	gi|320089849	23299.8	1	10	1844	0.691	SIVHPSYNSNTLNNDIMLIKLK	K	S	0.997	62.2	2530.33	70	91
1 5h	5h 1	Chain E, A Crystal Structure Of Trypsin Complexed With Bpti (Bovine Pancreatic Trypsin Inhibitor) By X-RayNEUTRON JOINT REFINEMENT	gi|320089849	23299.8	1	10	1844	0.691	SSGTSYPDVLK	K	C	0.997	88.2	1153.57	126	136
1 5h	5h 1	Chain E, A Crystal Structure Of Trypsin Complexed With Bpti (Bovine Pancreatic Trypsin Inhibitor) By X-RayNEUTRON JOINT REFINEMENT	gi|320089849	23299.8	1	10	1844	0.691	VCNYVSWIK	K	Q	0.997	57.7	1168.58	209	217
1 5h	5h 1	Chain E, A Crystal Structure Of Trypsin Complexed With Bpti (Bovine Pancreatic Trypsin Inhibitor) By X-RayNEUTRON JOINT REFINEMENT	gi|320089849	23299.8	1	10	1844	0.691	XVGGYTCGANTVPYQVSLNSGYHFCGGSLINSQWVVSAAHCYK	-	S	0.98	40.8	4648.08	1	43
1 5h	5h 1	PREDICTED: mucin-5AC-like [Gallus gallus]	gi|363734288	358516	0.978	1	1	0.00337	SPGGEMPFQIR	R	S	0.996	54	1234.59	968	978
1 5h	5h 1	PREDICTED: lysyl oxidase homolog 2 [Gallus gallus]	gi|363742086	86792.9	1	33	1254	0.415	AFAPSSHSGFR	R	K	0.997	65.2	1163.56	305	315
1 5h	5h 1	PREDICTED: lysyl oxidase homolog 2 [Gallus gallus]	gi|363742086	86792.9	1	33	1254	0.415	ASFCLEDTECEADVQK	K	Q	0.997	90.7	1901.79	653	668
1 5h	5h 1	PREDICTED: lysyl oxidase homolog 2 [Gallus gallus]	gi|363742086	86792.9	1	33	1254	0.415	CNVPAMGFQNQLR	R	L	0.997	87.2	1550.72	423	435
1 5h	5h 1	PREDICTED: lysyl oxidase homolog 2 [Gallus gallus]	gi|363742086	86792.9	1	33	1254	0.415	CSGTEMSLAHCRHDGADVSCPR	K	G	0.997	56.6	2519.03	510	531
1 5h	5h 1	PREDICTED: lysyl oxidase homolog 2 [Gallus gallus]	gi|363742086	86792.9	1	33	1254	0.415	ELGFGSAKEAITGAR	R	L	0.997	85.1	1506.79	365	379
1 5h	5h 1	PREDICTED: lysyl oxidase homolog 2 [Gallus gallus]	gi|363742086	86792.9	1	33	1254	0.415	ELGYVEAVSWLPSSK	R	Y	0.997	109	1664.85	98	112
1 5h	5h 1	PREDICTED: lysyl oxidase homolog 2 [Gallus gallus]	gi|363742086	86792.9	1	33	1254	0.415	ELGYVEAVSWLPSSKYGKGEGK	R	I	0.997	60.3	2384.21	98	119
1 5h	5h 1	PREDICTED: lysyl oxidase homolog 2 [Gallus gallus]	gi|363742086	86792.9	1	33	1254	0.415	FDNSLLNQIENMNIQVEDIR	K	I	0.997	57.9	2421.17	167	186
1 5h	5h 1	PREDICTED: lysyl oxidase homolog 2 [Gallus gallus]	gi|363742086	86792.9	1	33	1254	0.415	FNMESQGCNHEEDAAVR	K	C	0.98	34.9	2009.81	406	422
1 5h	5h 1	PREDICTED: lysyl oxidase homolog 2 [Gallus gallus]	gi|363742086	86792.9	1	33	1254	0.415	FSSQIHNNGQSDFRPK	R	N	0.997	65.6	1861.89	598	613
1 5h	5h 1	PREDICTED: lysyl oxidase homolog 2 [Gallus gallus]	gi|363742086	86792.9	1	33	1254	0.415	GGANTGEGRVEVLK	K	N	0.972	42.9	1386.73	329	342
1 5h	5h 1	PREDICTED: lysyl oxidase homolog 2 [Gallus gallus]	gi|363742086	86792.9	1	33	1254	0.415	HAWVWHDCHR	R	H	0.995	50.6	1403.62	617	626
1 5h	5h 1	PREDICTED: lysyl oxidase homolog 2 [Gallus gallus]	gi|363742086	86792.9	1	33	1254	0.415	HDGADVSCPR	R	G	0.989	41.6	1113.47	522	531
1 5h	5h 1	PREDICTED: lysyl oxidase homolog 2 [Gallus gallus]	gi|363742086	86792.9	1	33	1254	0.415	HTEDVGVVCSEK	K	R	0.997	82.3	1359.62	149	160
1 5h	5h 1	PREDICTED: lysyl oxidase homolog 2 [Gallus gallus]	gi|363742086	86792.9	1	33	1254	0.415	HTEDVGVVCSEKR	K	I	0.997	73	1515.72	149	161
1 5h	5h 1	PREDICTED: lysyl oxidase homolog 2 [Gallus gallus]	gi|363742086	86792.9	1	33	1254	0.415	IRPILATYR	R	K	0.997	49.2	1102.67	187	195
1 5h	5h 1	PREDICTED: lysyl oxidase homolog 2 [Gallus gallus]	gi|363742086	86792.9	1	33	1254	0.415	IRPILATYRK	R	R	0.997	46.2	1230.77	187	196
1 5h	5h 1	PREDICTED: lysyl oxidase homolog 2 [Gallus gallus]	gi|363742086	86792.9	1	33	1254	0.415	IWMYNCHTGGSFSDETEQK	R	F	0.993	43.2	2305.95	740	758
1 5h	5h 1	PREDICTED: lysyl oxidase homolog 2 [Gallus gallus]	gi|363742086	86792.9	1	33	1254	0.415	KQHYWAYSMDCTGNEAHISSCK	R	L	0.997	68.2	2689.12	254	275
1 5h	5h 1	PREDICTED: lysyl oxidase homolog 2 [Gallus gallus]	gi|363742086	86792.9	1	33	1254	0.415	KRVPVTEGYVEVK	R	D	0.992	48.5	1503.85	196	208
1 5h	5h 1	PREDICTED: lysyl oxidase homolog 2 [Gallus gallus]	gi|363742086	86792.9	1	33	1254	0.415	LGNHLNVDTEK	K	N	0.982	46	1239.63	276	286
1 5h	5h 1	PREDICTED: lysyl oxidase homolog 2 [Gallus gallus]	gi|363742086	86792.9	1	33	1254	0.415	LGQGMGPIHLNEIDCTGFEK	R	S	0.997	99	2232.04	380	399
1 5h	5h 1	PREDICTED: lysyl oxidase homolog 2 [Gallus gallus]	gi|363742086	86792.9	1	33	1254	0.415	LKGGANTGEGR	R	V	0.978	44.1	1059.55	327	337
1 5h	5h 1	PREDICTED: lysyl oxidase homolog 2 [Gallus gallus]	gi|363742086	86792.9	1	33	1254	0.415	LKGGANTGEGRVEVLK	R	N	0.997	52.8	1627.91	327	342
1 5h	5h 1	PREDICTED: lysyl oxidase homolog 2 [Gallus gallus]	gi|363742086	86792.9	1	33	1254	0.415	QHYWAYSMDCTGNEAHISSCK	K	L	0.997	55.7	2561.03	255	275
1 5h	5h 1	PREDICTED: lysyl oxidase homolog 2 [Gallus gallus]	gi|363742086	86792.9	1	33	1254	0.415	RKQHYWAYSMDCTGNEAHISSCK	R	L	0.997	55.9	2845.22	253	275
1 5h	5h 1	PREDICTED: lysyl oxidase homolog 2 [Gallus gallus]	gi|363742086	86792.9	1	33	1254	0.415	RPADVPKIQLR	R	L	0.997	81.1	1292.78	48	58
1 5h	5h 1	PREDICTED: lysyl oxidase homolog 2 [Gallus gallus]	gi|363742086	86792.9	1	33	1254	0.415	RVPVTEGYVEVK	K	D	0.995	52.5	1375.76	197	208
1 5h	5h 1	PREDICTED: lysyl oxidase homolog 2 [Gallus gallus]	gi|363742086	86792.9	1	33	1254	0.415	RVPVTEGYVEVKDEGTWK	K	Q	0.997	80.9	2092.07	197	214
1 5h	5h 1	PREDICTED: lysyl oxidase homolog 2 [Gallus gallus]	gi|363742086	86792.9	1	33	1254	0.415	SLTDCKFNMESQGCNHEEDAAVR	K	C	0.997	69.6	2714.12	400	422
1 5h	5h 1	PREDICTED: lysyl oxidase homolog 2 [Gallus gallus]	gi|363742086	86792.9	1	33	1254	0.415	VPVTEGYVEVK	R	D	0.997	68.2	1219.66	198	208
1 5h	5h 1	PREDICTED: lysyl oxidase homolog 2 [Gallus gallus]	gi|363742086	86792.9	1	33	1254	0.415	VPVTEGYVEVKDEGTWK	R	Q	0.997	94.8	1935.97	198	214
1 5h	5h 1	PREDICTED: lysyl oxidase homolog 2 [Gallus gallus]	gi|363742086	86792.9	1	33	1254	0.415	VVCGMFGFPSER	R	K	0.997	57	1401.63	228	239
1 5h	5h 1	PREDICTED: uncharacterized protein LOC771972 isoform 1 [Gallus gallus]	gi|363741677	23622	1	4	77	0.276	SVLPEKDDFHPR	R	T	0.994	50.5	1439.73	38	49
1 5h	5h 1	PREDICTED: uncharacterized protein LOC771972 isoform 1 [Gallus gallus]	gi|363741677	23622	1	4	77	0.276	TDTDPTTNCVNNCRDDGNCR	R	G	0.997	54.2	2384.93	50	69
1 5h	5h 1	PREDICTED: uncharacterized protein LOC771972 isoform 1 [Gallus gallus]	gi|363741677	23622	1	4	77	0.276	TYCYACIPALR	R	S	0.991	46.6	1387.65	166	176
1 5h	5h 1	PREDICTED: uncharacterized protein LOC771972 isoform 1 [Gallus gallus]	gi|363741677	23622	1	4	77	0.276	VFVHSSCGGNANNFR	R	T	0.997	73.7	1665.75	180	194
1 5h	5h 1	unnamed protein product [Gallus gallus]	gi|63524,gi|86318	53613.4	1	4	27	0.103	AVPATEFVTTAVLPEER	R	T	0.997	75	1829.96	433	449
1 5h	5h 1	unnamed protein product [Gallus gallus]	gi|63524,gi|86318	53613.4	1	4	27	0.103	VRHPATNTVVEDHVK	R	G	0.992	48.5	1701.9	260	274
1 5h	5h 1	unnamed protein product [Gallus gallus]	gi|63524,gi|86318	53613.4	1	4	27	0.103	VSGTPVKLSFVR	R	L	0.984	42.7	1289.76	129	140
1 5h	5h 1	unnamed protein product [Gallus gallus]	gi|63524,gi|86318	53613.4	1	4	27	0.103	VTLSCLVR	R	G	0.988	47.1	947.534	409	416
1 5h	5h 1	immunoglobulin lambda light chain [Gallus gallus]	gi|16902172	11068.2	0.998	2	11	0.213	SPGSAPVTVIYYNDK	K	R	0.997	70.1	1610.81	39	53
1 5h	5h 1	immunoglobulin lambda light chain [Gallus gallus]	gi|16902172	11068.2	0.998	2	11	0.213	SPGSAPVTVIYYNDKRPSDIPSR	K	F	0.995	51.6	2519.29	39	61
1 5h	5h 1	immunoglobulin lambda-chain, partial [Gallus gallus]	gi|212049	10413.4	0.936	1	1	0.15	SPGSAPVTVIYNNDK	K	R	0.986	47	1561.79	42	56
1 5h	5h 1	acidic chitinase precursor [Gallus gallus]	gi|45383307	52240.3	1	2	12	0.0519	FSTMVSTPENR	K	Q	0.993	48.9	1284.59	106	116
1 5h	5h 1	acidic chitinase precursor [Gallus gallus]	gi|45383307	52240.3	1	2	12	0.0519	TLLAIGGWNFGTAK	K	F	0.997	63.9	1448.79	92	105
1 5h	5h 1	immunoglobulin light chain variable region [Gallus gallus]	gi|161513239	11239.1	0.936	1	1	0.139	SPGSAPVTVIYDNNK	K	R	0.986	47	1561.79	33	47
1 5h	5h 1	14-3-3 protein zeta chain [cattle, brain, Peptide, 245 aa]	gi|253706	27713.8	0.936	1	4	0.0571	SVTEQGAELSNEER	K	N	0.997	56.7	1548.71	28	41
1 5h	5h 1	PREDICTED: hyaluronan and proteoglycan link protein 3-like [Gallus gallus]	gi|363737594	41001.8	1	16	134	0.446	AGQREASLLISDVR	R	L	0.985	47.2	1514.83	125	138
1 5h	5h 1	PREDICTED: hyaluronan and proteoglycan link protein 3-like [Gallus gallus]	gi|363737594	41001.8	1	16	134	0.446	CDAGWLADGSVR	R	Y	0.997	84.1	1306.58	312	323
1 5h	5h 1	PREDICTED: hyaluronan and proteoglycan link protein 3-like [Gallus gallus]	gi|363737594	41001.8	1	16	134	0.446	CEVIDGLEDASDVVELR	R	L	0.997	144	1918.91	147	163
1 5h	5h 1	PREDICTED: hyaluronan and proteoglycan link protein 3-like [Gallus gallus]	gi|363737594	41001.8	1	16	134	0.446	EASLLISDVR	R	L	0.997	72.6	1102.61	129	138
1 5h	5h 1	PREDICTED: hyaluronan and proteoglycan link protein 3-like [Gallus gallus]	gi|363737594	41001.8	1	16	134	0.446	EQDVLVAIGK	K	T	0.974	42.5	1071.6	99	108
1 5h	5h 1	PREDICTED: hyaluronan and proteoglycan link protein 3-like [Gallus gallus]	gi|363737594	41001.8	1	16	134	0.446	FDVFCFSSR	R	L	0.996	48.9	1164.51	256	264
1 5h	5h 1	PREDICTED: hyaluronan and proteoglycan link protein 3-like [Gallus gallus]	gi|363737594	41001.8	1	16	134	0.446	FGVFCYKER	R	-	0.997	56.2	1205.58	351	359
1 5h	5h 1	PREDICTED: hyaluronan and proteoglycan link protein 3-like [Gallus gallus]	gi|363737594	41001.8	1	16	134	0.446	GEVFYLEHPTR	R	M	0.997	56.4	1347.67	267	277
1 5h	5h 1	PREDICTED: hyaluronan and proteoglycan link protein 3-like [Gallus gallus]	gi|363737594	41001.8	1	16	134	0.446	GIVFPYQPPR	R	G	0.992	49.3	1173.64	166	175
1 5h	5h 1	PREDICTED: hyaluronan and proteoglycan link protein 3-like [Gallus gallus]	gi|363737594	41001.8	1	16	134	0.446	GQYSLNFHEAER	R	V	0.997	70.4	1450.67	176	187
1 5h	5h 1	PREDICTED: hyaluronan and proteoglycan link protein 3-like [Gallus gallus]	gi|363737594	41001.8	1	16	134	0.446	LRDDYTKEQDVLVAIGK	K	T	0.997	56.5	1963.05	92	108
1 5h	5h 1	PREDICTED: hyaluronan and proteoglycan link protein 3-like [Gallus gallus]	gi|363737594	41001.8	1	16	134	0.446	LRGEVFYLEHPTR	R	M	0.995	52.3	1616.85	265	277
1 5h	5h 1	PREDICTED: hyaluronan and proteoglycan link protein 3-like [Gallus gallus]	gi|363737594	41001.8	1	16	134	0.446	LRGIVFPYQPPR	R	G	0.973	41.8	1442.83	164	175
1 5h	5h 1	PREDICTED: hyaluronan and proteoglycan link protein 3-like [Gallus gallus]	gi|363737594	41001.8	1	16	134	0.446	MTLEEAKQACQDAGAEIAK	R	V	0.983	45.8	2079.97	278	296
1 5h	5h 1	PREDICTED: hyaluronan and proteoglycan link protein 3-like [Gallus gallus]	gi|363737594	41001.8	1	16	134	0.446	TYMAFGDFQGR	K	A	0.997	72	1308.57	109	119
1 5h	5h 1	PREDICTED: hyaluronan and proteoglycan link protein 3-like [Gallus gallus]	gi|363737594	41001.8	1	16	134	0.446	VGHLYSAWKFHGLDR	K	C	0.987	45.3	1785.92	297	311
1 5h	5h 1	PREDICTED: tropomyosin alpha-3 chain isoform 1 [Taeniopygia guttata]	gi|224084026,gi|224084038,gi|350537089	28761.8	0.936	1	7	0.0444	AGATTIEAVKR	M	K	0.997	72.5	1158.65	2	12
1 5h	5h 1	ovomucoid	gi|223464	20196.7	1	13	924	0.618	AEVDCSRFPNATDK	-	E	0.996	50.5	1609.73	1	14
1 5h	5h 1	ovomucoid	gi|223464	20196.7	1	13	924	0.618	AEVDCSRFPNATDKEGK	-	D	0.997	56.4	1923.89	1	17
1 5h	5h 1	ovomucoid	gi|223464	20196.7	1	13	924	0.618	AFNPVCGTDGVTYDNECLLCAHK	R	V	0.997	71.1	2641.15	90	112
1 5h	5h 1	ovomucoid	gi|223464	20196.7	1	13	924	0.618	AFNPVCGTDGVTYDNECLLCAHKVEQGASVDK	R	R	0.997	71.8	3554.6	90	121
1 5h	5h 1	ovomucoid	gi|223464	20196.7	1	13	924	0.618	AFNPVCGTDGVTYDNECLLCAHKVEQGASVDKR	R	H	0.997	99.9	3710.7	90	122
1 5h	5h 1	ovomucoid	gi|223464	20196.7	1	13	924	0.618	CNFCNAVVESNGTLTLSHFGK	K	-	0.997	76.3	2355.09	165	185
1 5h	5h 1	ovomucoid	gi|223464	20196.7	1	13	924	0.618	CNFCNAVVESNGTLTLSHFGKC	K	-	0.997	99.5	2515.12	165	186
1 5h	5h 1	ovomucoid	gi|223464	20196.7	1	13	924	0.618	ELAAVSVDCSEYPKPDCTAEDRPLCGSDNK	K	T	0.997	94.9	3383.48	130	159
1 5h	5h 1	ovomucoid	gi|223464	20196.7	1	13	924	0.618	ELAAVSVDCSEYPKPDCTAEDRPLCGSDNKTYGNK	K	C	0.997	68.7	3946.75	130	164
1 5h	5h 1	ovomucoid	gi|223464	20196.7	1	13	924	0.618	FPNATDKEGKDVLVCNK	R	D	0.984	47.5	1934.96	8	24
1 5h	5h 1	ovomucoid	gi|223464	20196.7	1	13	924	0.618	KELAAVSVDCSEYPKPDCTAEDRPLCGSDNK	R	T	0.997	60.3	3511.58	129	159
1 5h	5h 1	ovomucoid	gi|223464	20196.7	1	13	924	0.618	KELAAVSVDCSEYPKPDCTAEDRPLCGSDNKTYGNK	R	C	0.997	53.5	4074.85	129	164
1 5h	5h 1	ovomucoid	gi|223464	20196.7	1	13	924	0.618	TYGNKCNFCNAVVESNGTLTLSHFGKC	K	-	0.997	80	3078.39	160	186
1 5h	5h 1	immunoglobulin alpha heavy chain [Gallus gallus]	gi|5705960	61504.3	0.996	1	1	0.0188	EQLQGNEFVCR	R	A	0.948	37.7	1379.64	217	227
1 5h	5h 1	PREDICTED: pleiotrophin-like [Meleagris gallopavo]	gi|326912265,gi|444741724	17359.4	0.936	1	4	0.122	ALHNADCQKTVTISKPCGK	R	L	0.994	50.5	2128.06	114	132
1 5h	5h 1	albumin, isoform CRA_h [Homo sapiens]	gi|119626071,gi|122920512,gi|189054552,gi|194391080,gi|28592,gi|31615330,gi|31615331,gi|3212456,gi|332233172,gi|332819547,gi|4502027,gi|6013427,gi|78101694	69366.9	0.999	2	15	0.0449	KVPQVSTPTLVEVSR	K	N	0.996	49.9	1639.94	438	452
1 5h	5h 1	albumin, isoform CRA_h [Homo sapiens]	gi|119626071,gi|122920512,gi|189054552,gi|194391080,gi|28592,gi|31615330,gi|31615331,gi|3212456,gi|332233172,gi|332819547,gi|4502027,gi|6013427,gi|78101694	69366.9	0.999	2	15	0.0449	YICENQDSISSK	K	L	0.997	63.4	1443.64	287	298
1 5h	5h 1	Golgi apparatus protein 1 precursor [Gallus gallus]	gi|45382795	129713	1	5	11	0.0473	ALNEACESVIQTACK	R	H	0.997	66.3	1693.79	465	479
1 5h	5h 1	Golgi apparatus protein 1 precursor [Gallus gallus]	gi|45382795	129713	1	5	11	0.0473	CNVENLPR	R	S	0.972	40	1001.48	348	355
1 5h	5h 1	Golgi apparatus protein 1 precursor [Gallus gallus]	gi|45382795	129713	1	5	11	0.0473	LSPDCEDQIR	R	V	0.974	39.3	1232.56	943	952
1 5h	5h 1	Golgi apparatus protein 1 precursor [Gallus gallus]	gi|45382795	129713	1	5	11	0.0473	MTAIIFSDYR	K	L	0.991	48.3	1232.6	186	195
1 5h	5h 1	Golgi apparatus protein 1 precursor [Gallus gallus]	gi|45382795	129713	1	5	11	0.0473	VIIQESALDYR	R	L	0.994	51.8	1306.7	953	963
1 5h	5h 1	PREDICTED: lactotransferrin isoform 8 [Pan troglodytes]	gi|114586532,gi|114586534,gi|119585171,gi|12083188,gi|13096519,gi|157831776,gi|158255154,gi|16198357,gi|16198359,gi|18490850,gi|186833,gi|187122,gi|193527456,gi|193787568,gi|221046048,gi|28948741,gi|312433998,gi|34412,gi|34416,gi|38154680,gi|397495316,gi|397495318,gi|45643462,gi|467237,gi|4699853,gi|54607120,gi|58372399,gi|6730056,gi|75766355	76152.4	0.998	2	6	0.0338	DGAGDVAFIR	R	E	0.996	55.4	1020.51	200	209
1 5h	5h 1	PREDICTED: lactotransferrin isoform 8 [Pan troglodytes]	gi|114586532,gi|114586534,gi|119585171,gi|12083188,gi|13096519,gi|157831776,gi|158255154,gi|16198357,gi|16198359,gi|18490850,gi|186833,gi|187122,gi|193527456,gi|193787568,gi|221046048,gi|28948741,gi|312433998,gi|34412,gi|34416,gi|38154680,gi|397495316,gi|397495318,gi|45643462,gi|467237,gi|4699853,gi|54607120,gi|58372399,gi|6730056,gi|75766355	76152.4	0.998	2	6	0.0338	DSPIQCIQAIAENR	R	A	0.98	44.6	1614.79	39	52
1 5h	5h 1	glutathione peroxidase 3 precursor [Gallus gallus]	gi|253735708	24642.5	1	6	117	0.279	ANIATVKNDIIAYMR	R	Q	0.997	58.7	1708.91	200	214
1 5h	5h 1	glutathione peroxidase 3 precursor [Gallus gallus]	gi|253735708	24642.5	1	6	117	0.279	FLVGTDGVPVMR	K	W	0.997	57.8	1306.68	184	195
1 5h	5h 1	glutathione peroxidase 3 precursor [Gallus gallus]	gi|253735708	24642.5	1	6	117	0.279	NDIIAYMR	K	Q	0.984	45	995.498	207	214
1 5h	5h 1	glutathione peroxidase 3 precursor [Gallus gallus]	gi|253735708	24642.5	1	6	117	0.279	NSCPPVAEEFGNPK	K	N	0.997	77.4	1545.7	152	165
1 5h	5h 1	glutathione peroxidase 3 precursor [Gallus gallus]	gi|253735708	24642.5	1	6	117	0.279	QEPGQNSEILPALK	K	Y	0.997	80.4	1523.81	105	118
1 5h	5h 1	glutathione peroxidase 3 precursor [Gallus gallus]	gi|253735708	24642.5	1	6	117	0.279	VYSFLK	K	N	0.977	34.4	756.429	146	151
1 5h	5h 1	PREDICTED: calumenin isoform 1 [Monodelphis domestica]	gi|126340673,gi|130492398,gi|149705852,gi|193786694,gi|197099352,gi|224487710,gi|2809324,gi|296210689,gi|296210691,gi|301755246,gi|314122177,gi|332224390,gi|344270947,gi|348578907,gi|350595262,gi|351705740,gi|395539359,gi|395833578,gi|403257497,gi|426357814,gi|426357820,gi|431911726,gi|432091260,gi|440897769,gi|444726897,gi|4502551,gi|465959783,gi|466021305,gi|466021316,gi|471399272,gi|488543388,…	41501	0.995	1	3	0.0413	TFDQLTPEESKER	K	L	0.973	43.2	1579.76	104	116
1 5h	5h 1	ovocalyxin-32 [Gallus gallus]	gi|257357680,gi|257357682	30638.8	0.998	2	19	0.0945	FYEYLQHQK	R	K	0.982	43.3	1255.61	139	147
1 5h	5h 1	ovocalyxin-32 [Gallus gallus]	gi|257357680,gi|257357682	30638.8	0.998	2	19	0.0945	QSTEHTGYLLAQVSSVK	K	Q	0.997	66.8	1847.95	184	200
1 5h	5h 1	Chain L, Crystal Structure Of A Glycosylated Fab From An Igm Cryoglobulin With Properties Of A Natural Proteolytic Antibody	gi|10835792,gi|110626504,gi|11275302,gi|11275314,gi|11275318,gi|11275322,gi|11514632,gi|118137446,gi|119389702,gi|119389706,gi|125145,gi|13529116,gi|145579361,gi|149673887,gi|149673889,gi|149673891,gi|152149142,gi|157836259,gi|157838144,gi|157877246,gi|15825711,gi|160286045,gi|160877741,gi|160877748,gi|161761076,gi|163310841,gi|1633496,gi|165760848,gi|165760851,gi|165761039,gi|16741061,gi|1681771…	23516.1	1	2	9	0.172	VDNALQSGNSQESVTEQDSK	K	D	0.997	104	2135.97	150	169
1 5h	5h 1	Chain L, Crystal Structure Of A Glycosylated Fab From An Igm Cryoglobulin With Properties Of A Natural Proteolytic Antibody	gi|10835792,gi|110626504,gi|11275302,gi|11275314,gi|11275318,gi|11275322,gi|11514632,gi|118137446,gi|119389702,gi|119389706,gi|125145,gi|13529116,gi|145579361,gi|149673887,gi|149673889,gi|149673891,gi|152149142,gi|157836259,gi|157838144,gi|157877246,gi|15825711,gi|160286045,gi|160877741,gi|160877748,gi|161761076,gi|163310841,gi|1633496,gi|165760848,gi|165760851,gi|165761039,gi|16741061,gi|1681771…	23516.1	1	2	9	0.172	VYACEVTHQGLSSPVTK	K	S	0.95	40.8	1875.93	191	207
1 5h	5h 2	prostaglandin-H2 D-isomerase precursor [Gallus gallus]	gi|45383612	20844.2	0.979	1	5	0.0703	STGSSNMVLLYSR	K	T	0.997	76.1	1430.69	133	145
1 5h	5h 2	PREDICTED: uncharacterized protein LOC101044508 [Saimiri boliviensis boliviensis]	gi|403308699	147290	0.936	1	2	0.00657	AGLQFPVGR	R	V	0.993	53.4	944.531	1131	1139
1 5h	5h 2	prothrombin precursor [Gallus gallus]	gi|45382957	69111.4	0.936	1	1	0.0132	TTVEFTPR	R	V	0.953	40.8	950.494	190	197
1 5h	5h 2	Chain A, Crystallographic Study Of Turkey Egg-White Lysozyme And Its Complex With A Disaccharide	gi|157831911	14237.3	0.997	0	0	0.186	NLCNIPCSALLSSDITASVNCAKK	R	I	0.997	70.6	2636.28	74	97
1 5h	5h 2	Chain A, Hen Egg White Lysozyme Mutant With Alanine Substituted For Glycine	gi|10120552	14327.3	0.998	2	9	0.434	CKATDVQAWIR	R	G	0.981	44.8	1347.68	115	125
1 5h	5h 2	Chain A, Hen Egg White Lysozyme Mutant With Alanine Substituted For Glycine	gi|10120552	14327.3	0.998	2	9	0.434	HGLDNYRGYSLGNWVCAAK	R	F	0.959	38.7	2181.03	15	33
1 5h	5h 2	Chain A, Hen Egg White Lysozyme Mutant With Alanine Substituted For Glycine	gi|10120552	14327.3	0.998	2	9	0.434	NLCNIPCSALLSSDITASVNCAKK	R	I	0.997	70.6	2636.28	74	97
1 5h	5h 2	Chain A, Hen Egg White Lysozyme Mutant With Alanine Substituted For Glycine	gi|10120552	14327.3	0.998	2	9	0.434	NRCKATDVQAWIR	R	G	0.994	53	1617.83	113	125
1 5h	5h 2	PREDICTED: prostatic acid phosphatase-like [Gallus gallus]	gi|363730245	43943.1	0.991	1	3	0.0214	LQGGLLLK	R	A	0.996	50.9	841.551	257	264
1 5h	5h 2	alpha S1 casein, partial [Bos taurus]	gi|159793187,gi|159793191,gi|159793193,gi|159793197,gi|225632,gi|30794348,gi|440900746	24529.4	1	2	5	0.19	FFVAPFPEVFGK	R	E	0.985	45.5	1384.73	38	49
1 5h	5h 2	alpha S1 casein, partial [Bos taurus]	gi|159793187,gi|159793191,gi|159793193,gi|159793197,gi|225632,gi|30794348,gi|440900746	24529.4	1	2	5	0.19	HIQKEDVPSER	K	Y	0.974	42.8	1337.68	95	105
1 5h	5h 2	hCG1984476, isoform CRA_b [Homo sapiens]	gi|119607495,gi|297683156,gi|332821456,gi|386782111,gi|397489633,gi|397522538,gi|403298875,gi|4557581	15164.4	0.936	1	2	0.0687	ATVQQLEGR	M	W	0.982	46.2	1043.55	2	10
1 5h	5h 2	PREDICTED: putative gastrointestinal growth factor xP4 [Gallus gallus]	gi|50729997	13816.2	0.998	2	6	0.205	AHPAGVPWCFYHR	R	T	0.974	42.4	1597.75	109	121
1 5h	5h 2	PREDICTED: putative gastrointestinal growth factor xP4 [Gallus gallus]	gi|50729997	13816.2	0.998	2	6	0.205	NCGPPGISAADCR	R	R	0.997	56.7	1374.59	40	52
1 5h	5h 2	Chain A, Analysis Of The Stabilization Of Hen Lysozyme With The Helix Dipole And Charged Side Chains	gi|157831654	14313.2	0.996	1	1	0.426	GYSLGDWVCAAK	R	F	0.997	60.6	1326.61	22	33
1 5h	5h 2	Chain A, Analysis Of The Stabilization Of Hen Lysozyme With The Helix Dipole And Charged Side Chains	gi|157831654	14313.2	0.996	1	1	0.426	GYSLGDWVCAAKFESNFNTQATNR	R	N	0.997	72.9	2736.25	22	45
1 5h	5h 2	Chain A, Analysis Of The Stabilization Of Hen Lysozyme With The Helix Dipole And Charged Side Chains	gi|157831654	14313.2	0.996	1	1	0.426	HGLNNYRGYSLGDWVCAAK	R	F	0.959	38.7	2181.03	15	33
1 5h	5h 2	Chain A, Analysis Of The Stabilization Of Hen Lysozyme With The Helix Dipole And Charged Side Chains	gi|157831654	14313.2	0.996	1	1	0.426	NLCNIPCSALLSSDITASVNCAKK	R	I	0.997	70.6	2636.28	74	97
1 5h	5h 2	PREDICTED: complement component C8 gamma chain [Gallus gallus]	gi|363740281	14636.3	0.986	1	1	0.0853	MEVVVGEADPR	K	S	0.974	42.3	1217.58	50	60
1 5h	5h 2	retinol-binding protein 4 precursor [Gallus gallus]	gi|18655833,gi|326923741,gi|45382541	22528.8	0.936	1	1	0.051	YSGTWYAMAK	R	K	0.956	36.7	1193.53	41	50
1 5h	5h 2	PREDICTED: tumor necrosis factor receptor superfamily member 6B [Gallus gallus]	gi|118100703	33438.1	0.999	2	6	0.0842	LQQILER	R	T	0.967	41.2	899.531	234	240
1 5h	5h 2	PREDICTED: tumor necrosis factor receptor superfamily member 6B [Gallus gallus]	gi|118100703	33438.1	0.999	2	6	0.0842	VTCQQCPPGTFVAQHCTK	R	E	0.997	57	2118.95	46	63
1 5h	5h 2	epididymal secretory protein E1 precursor [Gallus gallus]	gi|71894903	16220.1	0.936	1	1	0.0878	GHSYSYLNKLPVK	K	S	0.965	42	1505.81	103	115
1 5h	5h 2	PREDICTED: LOW QUALITY PROTEIN: alpha-amylase 1 isoform 2 [Pongo abelii]	gi|395730162	58324.7	1	2	6	0.0543	ALVFVDNHDNQR	R	G	0.986	46.8	1427.7	312	323
1 5h	5h 2	PREDICTED: LOW QUALITY PROTEIN: alpha-amylase 1 isoform 2 [Pongo abelii]	gi|395730162	58324.7	1	2	6	0.0543	TGSGDIENYNDATQVR	K	D	0.997	54.2	1739.78	163	178
1 5h	5h 2	Chain A, The Three-Dimensional Structure Of Pheasant And Guinea-Fowl Egg Lysozymes	gi|157831333	14310.1	0.998	2	6	0.279	HGLDNYRGYSLGNWVCAAK	R	F	0.959	38.7	2181.03	15	33
1 5h	5h 2	Chain A, The Three-Dimensional Structure Of Pheasant And Guinea-Fowl Egg Lysozymes	gi|157831333	14310.1	0.998	2	6	0.279	IVSDGDGMNAWVAWRK	K	H	0.994	53	1820.88	98	113
1 5h	5h 2	Chain A, The Three-Dimensional Structure Of Pheasant And Guinea-Fowl Egg Lysozymes	gi|157831333	14310.1	0.998	2	6	0.279	KIVSDGDGMNAWVAWRK	K	H	0.997	59.3	1948.97	97	113
1 5h	5h 2	Chain A, Structural And Thermodynamic Analysis Of Compensating Mutations Within The Core Of Chicken Egg White Lysozyme	gi|157831313	14327.3	0.997	1	2	0.326	HGLDNYRGYSLGNWVCAAK	R	F	0.959	38.7	2181.03	15	33
1 5h	5h 2	Chain A, Structural And Thermodynamic Analysis Of Compensating Mutations Within The Core Of Chicken Egg White Lysozyme	gi|157831313	14327.3	0.997	1	2	0.326	NLCNIPCSALLSSDITATVNCAK	R	K	0.979	45.4	2522.2	74	96
1 5h	5h 2	PREDICTED: IgGFc-binding protein-like, partial [Gallus gallus]	gi|363746098	22044.1	0.936	1	11	0.0743	DALGEVLAAYDAACR	R	Q	0.997	82.3	1594.75	144	158
1 5h	5h 2	PREDICTED: plasma protease C1 inhibitor-like [Gallus gallus]	gi|363734612	54482.6	0.936	1	4	0.0258	ALDPPTFLALLQR	R	A	0.997	72.4	1454.84	377	389
1 5h	5h 2	14-3-3 protein epsilon [Rattus norvegicus]	gi|13928824,gi|26344914,gi|291405401,gi|296201052,gi|332262653,gi|355568053,gi|374074366,gi|449479732,gi|449479736,gi|470607137,gi|5803225	29189	0.989	1	2	0.0431	EAAENSLVAYK	K	A	0.98	45.5	1194.6	143	153
1 5h	5h 2	PREDICTED: protein FAM3D-like [Gallus gallus]	gi|50754487	25155	0.984	1	2	0.0398	ALFSALGSR	R	Y	0.997	59.4	921.515	162	170
1 5h	5h 2	PREDICTED: insulin-like growth factor binding protein 7 [Gallus gallus]	gi|363733410	33321.2	0.936	1	2	0.0656	GGPGPAAASGPAAPVGVCVCK	K	S	0.997	64.2	1879.92	132	152
1 5h	5h 2	lymphocyte antigen 86 precursor [Gallus gallus]	gi|297787768,gi|52138689	17054	0.998	2	19	0.162	CSDVTTHTFDIR	R	A	0.997	59	1451.66	37	48
1 5h	5h 2	lymphocyte antigen 86 precursor [Gallus gallus]	gi|297787768,gi|52138689	17054	0.998	2	19	0.162	SCDPQQDFAFSIDR	K	C	0.997	79.9	1685.72	23	36
1 5h	5h 2	pigment epithelium-derived factor precursor [Gallus gallus]	gi|381342463	46507.2	0.936	1	1	0.0288	LQSLFTSPDFTK	R	I	0.992	50	1383.72	332	343
1 5h	5h 2	PREDICTED: uncharacterized protein LOC423629 [Gallus gallus]	gi|50749164	24487.2	0.936	1	1	0.0452	YSTCFPEVAK	K	K	0.981	43	1201.56	51	60
1 5h	5h 2	Chain A, Transthyretin (Formerly Known As Prealbumin)	gi|1633502	14160.3	0.936	1	3	0.1	AADGTWQDFATGK	K	T	0.997	80.8	1367.62	39	51
1 5h	5h 2	Chain A, Structural Consequences Of Reductive Methylation Of Lysine Residues In Hen Egg White Lysozyme: An X-Ray Analysis At 1.8 Angstroms Resolution	gi|157829560	14227.2	1	3	75	0.465	HGLDNYRGYSLGNWVCAAXFESNFNTQATNR	R	N	0.98	42.2	3573.57	15	45
1 5h	5h 2	Chain A, Structural Consequences Of Reductive Methylation Of Lysine Residues In Hen Egg White Lysozyme: An X-Ray Analysis At 1.8 Angstroms Resolution	gi|157829560	14227.2	1	3	75	0.465	NLCNIPCSALLSSDITASVNCAXK	R	I	0.997	76.2	2562.17	74	97
1 5h	5h 2	Chain A, Structural Consequences Of Reductive Methylation Of Lysine Residues In Hen Egg White Lysozyme: An X-Ray Analysis At 1.8 Angstroms Resolution	gi|157829560	14227.2	1	3	75	0.465	TPGSRNLCNIPCSALLSSDITASVNCAXK	R	I	0.997	75.5	3060.42	69	97
1 5h	5h 2	PREDICTED: pleiotrophin-like [Meleagris gallopavo]	gi|326912265,gi|444741724	17359.4	1	2	2	0.173	ALHNADCQKTVTISKPCGK	R	L	0.957	41.3	2128.06	114	132
1 5h	5h 2	PREDICTED: pleiotrophin-like [Meleagris gallopavo]	gi|326912265,gi|444741724	17359.4	1	2	2	0.173	CKIPCNWK	K	K	0.951	38.5	1105.53	74	81
1 5h	5h 2	PREDICTED: phospholipase B domain containing 1 [Gallus gallus]	gi|363727776	67069	0.999	2	4	0.0357	NNKDDPFWR	R	H	0.963	39.7	1191.55	140	148
1 5h	5h 2	PREDICTED: phospholipase B domain containing 1 [Gallus gallus]	gi|363727776	67069	0.999	2	4	0.0357	QVVPESLFAWQR	K	V	0.996	54.8	1459.77	310	321
1 5h	5h 2	hemoglobin subunit alpha-D [Gallus gallus]	gi|52138645,gi|63013	15722.9	0.997	1	3	0.078	KVLGALGNAVK	K	N	0.994	47.4	1069.67	61	71
1 5h	5h 2	lysozyme	gi|742827,gi|8928169	14302.3	0.936	1	3	0.186	NLCNIPCSALLSSDTIASVNCAKK	R	I	0.997	70.6	2636.28	74	97
1 5h	5h 2	PREDICTED: meteorin, glial cell differentiation regulator-like [Gallus gallus]	gi|326930687,gi|50757665	33020.1	1	2	4	0.0699	DVEQVYLR	K	C	0.96	42.7	1021.53	54	61
1 5h	5h 2	PREDICTED: meteorin, glial cell differentiation regulator-like [Gallus gallus]	gi|326930687,gi|50757665	33020.1	1	2	4	0.0699	VFQLTGESGNWR	K	G	0.983	46.5	1393.69	227	238
1 5h	5h 2	immunoglobulin lambda-chain, partial [Gallus gallus]	gi|212049	10413.4	0.936	1	1	0.15	SPGSAPVTVIYNNDK	K	R	0.979	45.1	1561.79	42	56
1 5h	5h 2	beta-lactoglobulin [Bubalus bubalis]	gi|110612608,gi|162748,gi|195957138,gi|2194088,gi|296482162,gi|347447467,gi|49259423,gi|520,gi|6729725,gi|6980895,gi|7245834,gi|87196497	18375.8	0.991	1	1	0.0787	TPEVDDEALEKFDK	R	A	0.977	43.1	1635.78	125	138
1 5h	5h 2	PREDICTED: interleukin-1 receptor accessory protein [Gallus gallus]	gi|363737411	76847.4	0.996	1	1	0.0133	RFEDKTIIR	R	T	0.951	37.8	1177.67	309	317
1 5h	5h 2	lysozyme	gi|229157	14314.2	0.998	2	24	0.465	HGLDNYRGYSLGNWVCAAK	R	F	0.959	38.7	2181.03	15	33
1 5h	5h 2	lysozyme	gi|229157	14314.2	0.998	2	24	0.465	IVSDGDGMNAWVAWRNR	K	C	0.995	52.8	1962.92	98	114
1 5h	5h 2	lysozyme	gi|229157	14314.2	0.998	2	24	0.465	KIVSDGDGMNAWVAWRNR	K	C	0.997	62.2	2091.02	97	114
1 5h	5h 2	lysozyme	gi|229157	14314.2	0.998	2	24	0.465	NLCNIPCSALLSSDITASVNCAKK	R	I	0.997	70.6	2636.28	74	97
1 5h	5h 2	RecName: Full=Ovomucoid	gi|54037456	5851.4	0.998	2	62	0.407	CDFCNAVVESNGTLTLSHFGK	K	-	0.997	54.3	2356.07	33	53
1 5h	5h 2	RecName: Full=Ovomucoid	gi|54037456	5851.4	0.998	2	62	0.407	CDFCNAVVESNGTLTLSHFGKC	K	-	0.997	74.2	2516.1	33	54
1 5h	5h 2	Chain A, Structural Changes Of The Active Site Cleft And Different Saccharide Binding Modes In Human Lysozyme Co-Crystallized With Hexa-N-Acetyl- Chitohexaose At Ph 4.0	gi|1065033,gi|11513929,gi|11513933,gi|11513935,gi|11513937,gi|12084272,gi|12084401,gi|12084402,gi|12084403,gi|13399625,gi|13399626,gi|13399627,gi|14278472,gi|14278473,gi|14278474,gi|157829561,gi|157829563,gi|157830185,gi|157831551,gi|157831552,gi|157831821,gi|157831823,gi|157831825,gi|157831853,gi|157831908,gi|157831913,gi|157831914,gi|157832581,gi|157832582,gi|157832583,gi|157832585,gi|157832586…	14687.5	0.999	2	41	0.162	ATNYNAGDRSTDYGIFQINSR	R	Y	0.997	62.1	2363.1	42	62
1 5h	5h 2	Chain A, Structural Changes Of The Active Site Cleft And Different Saccharide Binding Modes In Human Lysozyme Co-Crystallized With Hexa-N-Acetyl- Chitohexaose At Ph 4.0	gi|1065033,gi|11513929,gi|11513933,gi|11513935,gi|11513937,gi|12084272,gi|12084401,gi|12084402,gi|12084403,gi|13399625,gi|13399626,gi|13399627,gi|14278472,gi|14278473,gi|14278474,gi|157829561,gi|157829563,gi|157830185,gi|157831551,gi|157831552,gi|157831821,gi|157831823,gi|157831825,gi|157831853,gi|157831908,gi|157831913,gi|157831914,gi|157832581,gi|157832582,gi|157832583,gi|157832585,gi|157832586…	14687.5	0.999	2	41	0.162	STDYGIFQINSR	R	Y	0.997	75.5	1400.68	51	62
1 5h	5h 2	ovalbumin [Gallus gallus]	gi|28566340	42905.4	1	17	999	0.557	ADHPFLFCIK	R	H	0.991	49.5	1247.62	361	370
1 5h	5h 2	ovalbumin [Gallus gallus]	gi|28566340	42905.4	1	17	999	0.557	AFKDEDTQAMPFR	K	V	0.997	74.2	1555.72	188	200
1 5h	5h 2	ovalbumin [Gallus gallus]	gi|28566340	42905.4	1	17	999	0.557	DILNQITKPNDVYSFSLASR	R	L	0.997	75.7	2281.18	86	105
1 5h	5h 2	ovalbumin [Gallus gallus]	gi|28566340	42905.4	1	17	999	0.557	DSTRTQINKVVR	K	F	0.962	41.2	1416.79	48	59
1 5h	5h 2	ovalbumin [Gallus gallus]	gi|28566340	42905.4	1	17	999	0.557	ELINSWVESQCNGIIR	R	N	0.997	60.3	1860.93	144	159
1 5h	5h 2	ovalbumin [Gallus gallus]	gi|28566340	42905.4	1	17	999	0.557	ELYRGGLEPINFQTAADQAR	K	E	0.997	61.1	2249.13	124	143
1 5h	5h 2	ovalbumin [Gallus gallus]	gi|28566340	42905.4	1	17	999	0.557	EVVGSAEAGVDAASVSEEFR	R	A	0.997	115	2008.95	341	360
1 5h	5h 2	ovalbumin [Gallus gallus]	gi|28566340	42905.4	1	17	999	0.557	GGLEPINFQTAADQAR	R	E	0.997	101	1687.84	128	143
1 5h	5h 2	ovalbumin [Gallus gallus]	gi|28566340	42905.4	1	17	999	0.557	GLWEKAFKDEDTQAMPFR	K	V	0.995	53.7	2185.04	183	200
1 5h	5h 2	ovalbumin [Gallus gallus]	gi|28566340	42905.4	1	17	999	0.557	GSIGAASMEFCFDVFK	M	E	0.997	102	1823.8	2	17
1 5h	5h 2	ovalbumin [Gallus gallus]	gi|28566340	42905.4	1	17	999	0.557	GSIGAASMEFCFDVFKELK	M	V	0.997	71.3	2194.02	2	20
1 5h	5h 2	ovalbumin [Gallus gallus]	gi|28566340	42905.4	1	17	999	0.557	HIATNAVLFFGR	K	C	0.997	86.3	1345.74	371	382
1 5h	5h 2	ovalbumin [Gallus gallus]	gi|28566340	42905.4	1	17	999	0.557	ISQAVHAAHAEINEAGR	K	E	0.997	104	1773.9	324	340
1 5h	5h 2	ovalbumin [Gallus gallus]	gi|28566340	42905.4	1	17	999	0.557	LTEWTSSNVMEER	K	K	0.997	87.2	1597.72	265	277
1 5h	5h 2	ovalbumin [Gallus gallus]	gi|28566340	42905.4	1	17	999	0.557	LTEWTSSNVMEERK	K	I	0.997	76.3	1725.81	265	278
1 5h	5h 2	ovalbumin [Gallus gallus]	gi|28566340	42905.4	1	17	999	0.557	LYAEERYPILPEYLQCVK	R	E	0.997	57	2284.17	106	123
1 5h	5h 2	ovalbumin [Gallus gallus]	gi|28566340	42905.4	1	17	999	0.557	VTEQESKPVQMMYQIGLFR	R	V	0.997	80.6	2300.14	201	219
1 5h	5h 2	sulfhydryl oxidase 1 precursor [Gallus gallus]	gi|45383856	83080	1	1	14	0.0175	LAGGDTEDPQFPK	R	L	0.997	83.2	1374.65	498	510
1 5h	5h 2	unnamed protein product [Gallus gallus]	gi|63524,gi|86318	53613.4	1	5	26	0.151	AVPATEFVTTAVLPEER	R	T	0.997	72.3	1829.96	433	449
1 5h	5h 2	unnamed protein product [Gallus gallus]	gi|63524,gi|86318	53613.4	1	5	26	0.151	NTGPTTPPLIYPFAPHPEELSLSR	R	V	0.969	42.4	2634.36	385	408
1 5h	5h 2	unnamed protein product [Gallus gallus]	gi|63524,gi|86318	53613.4	1	5	26	0.151	VRHPATNTVVEDHVK	R	G	0.981	43.8	1701.9	260	274
1 5h	5h 2	unnamed protein product [Gallus gallus]	gi|63524,gi|86318	53613.4	1	5	26	0.151	VSGTPVKLSFVR	R	L	0.997	74.5	1289.76	129	140
1 5h	5h 2	unnamed protein product [Gallus gallus]	gi|63524,gi|86318	53613.4	1	5	26	0.151	VTLSCLVR	R	G	0.989	48	947.534	409	416
1 5h	5h 2	apolipoprotein A-I [Gallus gallus]	gi|211159,gi|227016,gi|45382961	28808.8	1	5	31	0.205	GIPQASEYQAK	K	V	0.988	49.5	1191.6	190	200
1 5h	5h 2	apolipoprotein A-I [Gallus gallus]	gi|211159,gi|227016,gi|45382961	28808.8	1	5	31	0.205	LADNLDTLSAAAAK	K	L	0.997	105	1373.73	51	64
1 5h	5h 2	apolipoprotein A-I [Gallus gallus]	gi|211159,gi|227016,gi|45382961	28808.8	1	5	31	0.205	LSQKLEEIREK	K	G	0.951	39	1372.78	179	189
1 5h	5h 2	apolipoprotein A-I [Gallus gallus]	gi|211159,gi|227016,gi|45382961	28808.8	1	5	31	0.205	VMEQLSNIR	K	E	0.997	60.2	1105.57	201	209
1 5h	5h 2	apolipoprotein A-I [Gallus gallus]	gi|211159,gi|227016,gi|45382961	28808.8	1	5	31	0.205	WTEELEQYR	K	Q	0.997	55.1	1253.58	113	121
1 5h	5h 2	immunoglobulin light chain variable region [Gallus gallus]	gi|161513239	11239.1	0	1	1	0.139	SPGSAPVTVIYDNNK	K	R	0.979	45.1	1561.79	33	47
1 5h	5h 2	Chain E, A Crystal Structure Of Trypsin Complexed With Bpti (Bovine Pancreatic Trypsin Inhibitor) By X-RayNEUTRON JOINT REFINEMENT	gi|320089849	23299.8	1	9	1344	0.498	LGEDNINVVEGNEQFISASK	R	S	0.997	100	2163.06	50	69
1 5h	5h 2	Chain E, A Crystal Structure Of Trypsin Complexed With Bpti (Bovine Pancreatic Trypsin Inhibitor) By X-RayNEUTRON JOINT REFINEMENT	gi|320089849	23299.8	1	9	1344	0.498	LQGIVSWGSGCAQK	K	N	0.997	83.7	1490.74	187	200
1 5h	5h 2	Chain E, A Crystal Structure Of Trypsin Complexed With Bpti (Bovine Pancreatic Trypsin Inhibitor) By X-RayNEUTRON JOINT REFINEMENT	gi|320089849	23299.8	1	9	1344	0.498	SAASLNSR	K	V	0.997	63	805.416	92	99
1 5h	5h 2	Chain E, A Crystal Structure Of Trypsin Complexed With Bpti (Bovine Pancreatic Trypsin Inhibitor) By X-RayNEUTRON JOINT REFINEMENT	gi|320089849	23299.8	1	9	1344	0.498	SAYPGQITSNMFCAGYLEGGK	K	D	0.997	105	2251.02	150	170
1 5h	5h 2	Chain E, A Crystal Structure Of Trypsin Complexed With Bpti (Bovine Pancreatic Trypsin Inhibitor) By X-RayNEUTRON JOINT REFINEMENT	gi|320089849	23299.8	1	9	1344	0.498	SGIQVR	K	L	0.982	50.8	659.384	44	49
1 5h	5h 2	Chain E, A Crystal Structure Of Trypsin Complexed With Bpti (Bovine Pancreatic Trypsin Inhibitor) By X-RayNEUTRON JOINT REFINEMENT	gi|320089849	23299.8	1	9	1344	0.498	SIVHPSYNSNTLNNDIMLIK	K	L	0.997	80.3	2289.15	70	89
1 5h	5h 2	Chain E, A Crystal Structure Of Trypsin Complexed With Bpti (Bovine Pancreatic Trypsin Inhibitor) By X-RayNEUTRON JOINT REFINEMENT	gi|320089849	23299.8	1	9	1344	0.498	SIVHPSYNSNTLNNDIMLIKLK	K	S	0.997	58.6	2514.34	70	91
1 5h	5h 2	Chain E, A Crystal Structure Of Trypsin Complexed With Bpti (Bovine Pancreatic Trypsin Inhibitor) By X-RayNEUTRON JOINT REFINEMENT	gi|320089849	23299.8	1	9	1344	0.498	SSGTSYPDVLK	K	C	0.997	88.3	1153.57	126	136
1 5h	5h 2	Chain E, A Crystal Structure Of Trypsin Complexed With Bpti (Bovine Pancreatic Trypsin Inhibitor) By X-RayNEUTRON JOINT REFINEMENT	gi|320089849	23299.8	1	9	1344	0.498	VCNYVSWIK	K	Q	0.997	68.3	1168.58	209	217
1 5h	5h 2	Ig light chain precursor V-J region - chicken (fragment)	gi|104728	22497.7	0.997	1	3	0.0704	SPGSAPVTVIYSNDK	K	R	0.991	50.8	1534.77	41	55
1 5h	5h 2	RecName: Full=Ovostatin; AltName: Full=Ovomacroglobulin; Flags: Precursor	gi|1171932,gi|45382565	166357	1	3	5	0.0244	AEICESFLR	K	E	0.948	38.9	1124.54	1161	1169
1 5h	5h 2	RecName: Full=Ovostatin; AltName: Full=Ovomacroglobulin; Flags: Precursor	gi|1171932,gi|45382565	166357	1	3	5	0.0244	ICAVYTYGQPVEGK	K	V	0.954	40.5	1584.77	261	274
1 5h	5h 2	RecName: Full=Ovostatin; AltName: Full=Ovomacroglobulin; Flags: Precursor	gi|1171932,gi|45382565	166357	1	3	5	0.0244	LISPEDDGCVCAK	K	I	0.997	77.4	1463.65	848	860
1 5h	5h 2	PREDICTED: calumenin isoform 1 [Monodelphis domestica]	gi|126340673,gi|130492398,gi|149705852,gi|193786694,gi|197099352,gi|224487710,gi|2809324,gi|296210689,gi|296210691,gi|301755246,gi|314122177,gi|332224390,gi|344270947,gi|348578907,gi|350595262,gi|351705740,gi|395539359,gi|395833578,gi|403257497,gi|426357814,gi|426357820,gi|431911726,gi|432091260,gi|440897769,gi|444726897,gi|4502551,gi|465959783,gi|466021305,gi|466021316,gi|471399272,gi|488543388,…	37107.7	0.999	1	1	0.0413	TFDQLTPEESKER	K	L	0.976	44.1	1579.76	60	72
1 5h	5h 2	carbonic anhydrase II [Gallus gallus]	gi|1289219,gi|1334630,gi|46048696,gi|833606	29007.2	1	2	7	0.0923	GLCFSAENEPVCR	R	M	0.997	62	1538.67	227	239
1 5h	5h 2	carbonic anhydrase II [Gallus gallus]	gi|1289219,gi|1334630,gi|46048696,gi|833606	29007.2	1	2	7	0.0923	VVDALNSIQTK	K	G	0.996	53.9	1187.66	159	169
1 5h	5h 2	Chain A, Structure Of N59d Hen Egg-White Lysozyme In Complex With (Glcnac)3	gi|262367842	14314.2	1	3	127	0.605	FESNFNTQATNRNTDGSTDYGILQIDSR	K	W	0.997	68.4	3164.45	34	61
1 5h	5h 2	Chain A, Structure Of N59d Hen Egg-White Lysozyme In Complex With (Glcnac)3	gi|262367842	14314.2	1	3	127	0.605	HGLDNYRGYSLGNWVCAAK	R	F	0.959	38.7	2181.03	15	33
1 5h	5h 2	Chain A, Structure Of N59d Hen Egg-White Lysozyme In Complex With (Glcnac)3	gi|262367842	14314.2	1	3	127	0.605	NLCNIPCSALLSSDITASVNCAKK	R	I	0.997	70.6	2636.28	74	97
1 5h	5h 2	Chain A, Structure Of N59d Hen Egg-White Lysozyme In Complex With (Glcnac)3	gi|262367842	14314.2	1	3	127	0.605	NTDGSTDYGILQIDSR	R	W	0.997	112	1754.82	46	61
1 5h	5h 2	Chain A, Structure Of N59d Hen Egg-White Lysozyme In Complex With (Glcnac)3	gi|262367842	14314.2	1	3	127	0.605	NTDGSTDYGILQIDSRWWCNDGR	R	T	0.997	71.4	2729.2	46	68
1 5h	5h 2	folate receptor alpha precursor [Gallus gallus]	gi|45382285	31317.6	0.987	1	2	0.0365	GWNWATGTNR	K	C	0.99	46.8	1162.54	155	164
1 5h	5h 2	RecName: Full=Ovocleidin-17; Short=OC-17	gi|32699622	15300.2	1	16	2569	0.894	AESFCRRWGPGSHLAAVR	R	S	0.978	43	2057.02	29	46
1 5h	5h 2	RecName: Full=Ovocleidin-17; Short=OC-17	gi|32699622	15300.2	1	16	2569	0.894	CAALRDEEAFTSWAARPCTER	R	N	0.997	67	2497.13	113	133
1 5h	5h 2	RecName: Full=Ovocleidin-17; Short=OC-17	gi|32699622	15300.2	1	16	2569	0.894	CAALRDEEAFTSWAARPCTERNAFVCK	R	A	0.956	38.1	3216.48	113	139
1 5h	5h 2	RecName: Full=Ovocleidin-17; Short=OC-17	gi|32699622	15300.2	1	16	2569	0.894	DEEAFTSWAARPCTER	R	N	0.997	72.4	1925.84	118	133
1 5h	5h 2	RecName: Full=Ovocleidin-17; Short=OC-17	gi|32699622	15300.2	1	16	2569	0.894	DEEAFTSWAARPCTERNAFVCK	R	A	0.952	37.5	2645.19	118	139
1 5h	5h 2	RecName: Full=Ovocleidin-17; Short=OC-17	gi|32699622	15300.2	1	16	2569	0.894	DPDGCGPGWVPTPGGCLGFFSR	-	E	0.997	84.8	2336.02	1	22
1 5h	5h 2	RecName: Full=Ovocleidin-17; Short=OC-17	gi|32699622	15300.2	1	16	2569	0.894	ELSWSRAESFCR	R	R	0.973	41.2	1527.7	23	34
1 5h	5h 2	RecName: Full=Ovocleidin-17; Short=OC-17	gi|32699622	15300.2	1	16	2569	0.894	GGRCAALRDEEAFTSWAARPCTER	R	N	0.953	37.7	2767.28	110	133
1 5h	5h 2	RecName: Full=Ovocleidin-17; Short=OC-17	gi|32699622	15300.2	1	16	2569	0.894	LLAELLNASR	R	G	0.997	78.1	1099.65	53	62
1 5h	5h 2	RecName: Full=Ovocleidin-17; Short=OC-17	gi|32699622	15300.2	1	16	2569	0.894	LLAELLNASRGGDGSGEGADGR	R	V	0.997	75.7	2115.04	53	74
1 5h	5h 2	RecName: Full=Ovocleidin-17; Short=OC-17	gi|32699622	15300.2	1	16	2569	0.894	RWGPGSHLAAVR	R	S	0.997	84.8	1306.71	35	46
1 5h	5h 2	RecName: Full=Ovocleidin-17; Short=OC-17	gi|32699622	15300.2	1	16	2569	0.894	SAAELRLLAELLNASR	R	G	0.967	38	1726.98	47	62
1 5h	5h 2	RecName: Full=Ovocleidin-17; Short=OC-17	gi|32699622	15300.2	1	16	2569	0.894	SWRWSDGTAPR	R	F	0.997	66.5	1318.63	87	97
1 5h	5h 2	RecName: Full=Ovocleidin-17; Short=OC-17	gi|32699622	15300.2	1	16	2569	0.894	VWIGLHRPAGSR	R	S	0.969	40	1348.76	75	86
1 5h	5h 2	RecName: Full=Ovocleidin-17; Short=OC-17	gi|32699622	15300.2	1	16	2569	0.894	WGPGSHLAAVR	R	S	0.997	102	1150.61	36	46
1 5h	5h 2	RecName: Full=Ovocleidin-17; Short=OC-17	gi|32699622	15300.2	1	16	2569	0.894	WGPGSHLAAVRSAAELR	R	L	0.947	39.9	1777.95	36	52
1 5h	5h 2	clusterin precursor [Gallus gallus]	gi|45382467	51348.9	1	7	24	0.185	EAFVPPVQR	R	V	0.963	41.2	1042.57	211	219
1 5h	5h 2	clusterin precursor [Gallus gallus]	gi|45382467	51348.9	1	7	24	0.185	ELHPFLQHPVHGFHR	R	L	0.985	44.6	1850.96	232	246
1 5h	5h 2	clusterin precursor [Gallus gallus]	gi|45382467	51348.9	1	7	24	0.185	MLDGGHGAWDHLLGGFESESR	R	N	0.988	45.2	2287.02	254	274
1 5h	5h 2	clusterin precursor [Gallus gallus]	gi|45382467	51348.9	1	7	24	0.185	RFEDLEER	R	F	0.994	52.1	1093.53	168	175
1 5h	5h 2	clusterin precursor [Gallus gallus]	gi|45382467	51348.9	1	7	24	0.185	TPPFGGFREAFVPPVQR	R	V	0.954	39.6	1902	203	219
1 5h	5h 2	clusterin precursor [Gallus gallus]	gi|45382467	51348.9	1	7	24	0.185	VRLVPPR	R	R	0.977	34	836.547	220	226
1 5h	5h 2	clusterin precursor [Gallus gallus]	gi|45382467	51348.9	1	7	24	0.185	VYSKICHSGSGLVGR	R	Q	0.997	59.9	1619.83	120	134
1 5h	5h 2	vitelline membrane outer layer protein 1 precursor [Gallus gallus]	gi|268370086,gi|576329	20234.3	1	5	37	0.355	CLDGSVIESLVGK	R	W	0.992	51.6	1376.71	77	89
1 5h	5h 2	vitelline membrane outer layer protein 1 precursor [Gallus gallus]	gi|268370086,gi|576329	20234.3	1	5	37	0.355	CSDEAVLVGDGLSWGR	R	F	0.994	51.7	1720.8	130	145
1 5h	5h 2	vitelline membrane outer layer protein 1 precursor [Gallus gallus]	gi|268370086,gi|576329	20234.3	1	5	37	0.355	SEKSQGGGDDTAANNIQFR	R	C	0.997	76.1	1994.92	111	129
1 5h	5h 2	vitelline membrane outer layer protein 1 precursor [Gallus gallus]	gi|268370086,gi|576329	20234.3	1	5	37	0.355	SQGGGDDTAANNIQFR	K	C	0.997	105	1650.75	114	129
1 5h	5h 2	vitelline membrane outer layer protein 1 precursor [Gallus gallus]	gi|268370086,gi|576329	20234.3	1	5	37	0.355	VESPQGLRDDTALNNVR	K	F	0.994	53	1883.96	162	178
1 5h	5h 2	RecName: Full=Ovoinhibitor; Flags: Precursor	gi|1708509	51918.2	1	14	125	0.422	CFFCNAYVQSNR	R	T	0.997	50.9	1565.66	451	462
1 5h	5h 2	RecName: Full=Ovoinhibitor; Flags: Precursor	gi|1708509	51918.2	1	14	125	0.422	CREEVPELDCSKYK	R	T	0.989	46.4	1812.83	347	360
1 5h	5h 2	RecName: Full=Ovoinhibitor; Flags: Precursor	gi|1708509	51918.2	1	14	125	0.422	CRQEIPEIDCDQYPTR	K	K	0.997	79	2079.92	216	231
1 5h	5h 2	RecName: Full=Ovoinhibitor; Flags: Precursor	gi|1708509	51918.2	1	14	125	0.422	CRQEIPEIDCDQYPTRK	K	T	0.997	64.3	2208.02	216	232
1 5h	5h 2	RecName: Full=Ovoinhibitor; Flags: Precursor	gi|1708509	51918.2	1	14	125	0.422	EHGANVEKEYDGECRPK	R	H	0.951	35.5	2017.9	72	88
1 5h	5h 2	RecName: Full=Ovoinhibitor; Flags: Precursor	gi|1708509	51918.2	1	14	125	0.422	HVMIDCSPYLQVVR	K	D	0.956	40.9	1732.85	89	102
1 5h	5h 2	RecName: Full=Ovoinhibitor; Flags: Precursor	gi|1708509	51918.2	1	14	125	0.422	ILLPVCGTDGFTYDNECGICAHNAQHGTEVK	R	K	0.972	38.2	3476.57	245	275
1 5h	5h 2	RecName: Full=Ovoinhibitor; Flags: Precursor	gi|1708509	51918.2	1	14	125	0.422	ILSPVCGTDGFTYDNECGICAHNAEQR	R	T	0.997	104	3084.32	179	205
1 5h	5h 2	RecName: Full=Ovoinhibitor; Flags: Precursor	gi|1708509	51918.2	1	14	125	0.422	LEIGSVDCSK	K	Y	0.973	43.1	1107.54	152	161
1 5h	5h 2	RecName: Full=Ovoinhibitor; Flags: Precursor	gi|1708509	51918.2	1	14	125	0.422	NLKPVCGTDGSTYSNECGICLYNR	R	E	0.997	55.1	2778.23	48	71
1 5h	5h 2	RecName: Full=Ovoinhibitor; Flags: Precursor	gi|1708509	51918.2	1	14	125	0.422	QEIPEIDCDQYPTR	R	K	0.994	50.9	1763.79	218	231
1 5h	5h 2	RecName: Full=Ovoinhibitor; Flags: Precursor	gi|1708509	51918.2	1	14	125	0.422	QEIPEIDCDQYPTRK	R	T	0.997	55.6	1891.89	218	232
1 5h	5h 2	RecName: Full=Ovoinhibitor; Flags: Precursor	gi|1708509	51918.2	1	14	125	0.422	TLNLVSMAAC	R	-	0.991	47.4	1095.52	463	472
1 5h	5h 2	RecName: Full=Ovoinhibitor; Flags: Precursor	gi|1708509	51918.2	1	14	125	0.422	VSPICTMEYVPHCGSDGVTYSNR	K	C	0.997	62.4	2645.14	428	450
1 5h	5h 2	hemoglobin subunit alpha-A [Gallus gallus]	gi|52138655	15429	1	3	23	0.261	IAGHAEEYGAETLER	K	M	0.997	72	1645.78	18	32
1 5h	5h 2	hemoglobin subunit alpha-A [Gallus gallus]	gi|52138655	15429	1	3	23	0.261	KVVAALIEAANHIDDIAGTLSK	K	L	0.997	68	2249.25	62	83
1 5h	5h 2	hemoglobin subunit alpha-A [Gallus gallus]	gi|52138655	15429	1	3	23	0.261	VVAALIEAANHIDDIAGTLSK	K	L	0.993	49	2121.16	63	83
1 5h	5h 2	PREDICTED: alpha-2-antiplasmin-like [Gallus gallus]	gi|363741117	56975	1	2	24	0.0564	ELQDLPDATDDNEYTMPK	K	-	0.997	93.6	2110.91	497	514
1 5h	5h 2	PREDICTED: alpha-2-antiplasmin-like [Gallus gallus]	gi|363741117	56975	1	2	24	0.0564	LAGATLSLASR	R	V	0.997	83	1059.62	207	217
1 5h	5h 2	PREDICTED: hyaluronan and proteoglycan link protein 3-like [Gallus gallus]	gi|363737594	41001.8	1	18	161	0.501	AGQREASLLISDVR	R	L	0.997	58.7	1514.83	125	138
1 5h	5h 2	PREDICTED: hyaluronan and proteoglycan link protein 3-like [Gallus gallus]	gi|363737594	41001.8	1	18	161	0.501	CDAGWLADGSVR	R	Y	0.997	74.8	1306.58	312	323
1 5h	5h 2	PREDICTED: hyaluronan and proteoglycan link protein 3-like [Gallus gallus]	gi|363737594	41001.8	1	18	161	0.501	CEVIDGLEDASDVVELR	R	L	0.997	127	1918.91	147	163
1 5h	5h 2	PREDICTED: hyaluronan and proteoglycan link protein 3-like [Gallus gallus]	gi|363737594	41001.8	1	18	161	0.501	EASLLISDVR	R	L	0.997	75.4	1102.61	129	138
1 5h	5h 2	PREDICTED: hyaluronan and proteoglycan link protein 3-like [Gallus gallus]	gi|363737594	41001.8	1	18	161	0.501	EQDVLVAIGK	K	T	0.997	57.1	1071.6	99	108
1 5h	5h 2	PREDICTED: hyaluronan and proteoglycan link protein 3-like [Gallus gallus]	gi|363737594	41001.8	1	18	161	0.501	FDVFCFSSR	R	L	0.995	49.7	1164.51	256	264
1 5h	5h 2	PREDICTED: hyaluronan and proteoglycan link protein 3-like [Gallus gallus]	gi|363737594	41001.8	1	18	161	0.501	FGVFCYKER	R	-	0.994	52.3	1205.58	351	359
1 5h	5h 2	PREDICTED: hyaluronan and proteoglycan link protein 3-like [Gallus gallus]	gi|363737594	41001.8	1	18	161	0.501	GEVFYLEHPTR	R	M	0.997	60.1	1347.67	267	277
1 5h	5h 2	PREDICTED: hyaluronan and proteoglycan link protein 3-like [Gallus gallus]	gi|363737594	41001.8	1	18	161	0.501	GIVFPYQPPR	R	G	0.989	50.4	1173.64	166	175
1 5h	5h 2	PREDICTED: hyaluronan and proteoglycan link protein 3-like [Gallus gallus]	gi|363737594	41001.8	1	18	161	0.501	GQYSLNFHEAER	R	V	0.997	70.2	1450.67	176	187
1 5h	5h 2	PREDICTED: hyaluronan and proteoglycan link protein 3-like [Gallus gallus]	gi|363737594	41001.8	1	18	161	0.501	KPCGGVHLAPGIR	R	S	0.997	56.4	1361.75	232	244
1 5h	5h 2	PREDICTED: hyaluronan and proteoglycan link protein 3-like [Gallus gallus]	gi|363737594	41001.8	1	18	161	0.501	LRDDYTKEQDVLVAIGK	K	T	0.997	57.3	1963.05	92	108
1 5h	5h 2	PREDICTED: hyaluronan and proteoglycan link protein 3-like [Gallus gallus]	gi|363737594	41001.8	1	18	161	0.501	LRGEVFYLEHPTR	R	M	0.995	50.2	1616.85	265	277
1 5h	5h 2	PREDICTED: hyaluronan and proteoglycan link protein 3-like [Gallus gallus]	gi|363737594	41001.8	1	18	161	0.501	MTLEEAKQACQDAGAEIAK	R	V	0.99	48.3	2079.97	278	296
1 5h	5h 2	PREDICTED: hyaluronan and proteoglycan link protein 3-like [Gallus gallus]	gi|363737594	41001.8	1	18	161	0.501	SFGFPSK	R	G	0.961	38.4	769.388	342	348
1 5h	5h 2	PREDICTED: hyaluronan and proteoglycan link protein 3-like [Gallus gallus]	gi|363737594	41001.8	1	18	161	0.501	SFGFPSKGR	R	F	0.978	43.5	982.51	342	350
1 5h	5h 2	PREDICTED: hyaluronan and proteoglycan link protein 3-like [Gallus gallus]	gi|363737594	41001.8	1	18	161	0.501	TYMAFGDFQGR	K	A	0.997	72.8	1308.57	109	119
1 5h	5h 2	PREDICTED: hyaluronan and proteoglycan link protein 3-like [Gallus gallus]	gi|363737594	41001.8	1	18	161	0.501	VGHLYSAWKFHGLDR	K	C	0.976	42.4	1785.92	297	311
1 5h	5h 2	PREDICTED: mucin-6 [Gallus gallus]	gi|363734294	189821	0.994	1	2	0.00574	IVTENVICGK	K	S	0.997	56.6	1132.6	880	889
1 5h	5h 2	glutathione peroxidase 3 precursor [Gallus gallus]	gi|253735708	24642.5	1	6	77	0.279	ANIATVKNDIIAYMR	R	Q	0.994	52.4	1708.91	200	214
1 5h	5h 2	glutathione peroxidase 3 precursor [Gallus gallus]	gi|253735708	24642.5	1	6	77	0.279	FLVGTDGVPVMR	K	W	0.997	65	1306.68	184	195
1 5h	5h 2	glutathione peroxidase 3 precursor [Gallus gallus]	gi|253735708	24642.5	1	6	77	0.279	NDIIAYMR	K	Q	0.957	39.3	1011.49	207	214
1 5h	5h 2	glutathione peroxidase 3 precursor [Gallus gallus]	gi|253735708	24642.5	1	6	77	0.279	NSCPPVAEEFGNPK	K	N	0.997	81.4	1545.7	152	165
1 5h	5h 2	glutathione peroxidase 3 precursor [Gallus gallus]	gi|253735708	24642.5	1	6	77	0.279	QEPGQNSEILPALK	K	Y	0.997	80.5	1523.81	105	118
1 5h	5h 2	glutathione peroxidase 3 precursor [Gallus gallus]	gi|253735708	24642.5	1	6	77	0.279	VYSFLK	K	N	0.974	34.3	756.429	146	151
1 5h	5h 2	ovocleidin-116 precursor [Gallus gallus]	gi|45383041	76967	0.982	14	299	0.227	AQQEVAPVPSMVVETVAPER	R	H	0.987	48.7	2153.09	530	549
1 5h	5h 2	ovocleidin-116 precursor [Gallus gallus]	gi|45383041	76967	0.982	14	299	0.227	ARTQPEVASAPSTVGK	R	A	0.997	56.3	1598.85	505	520
1 5h	5h 2	ovocleidin-116 precursor [Gallus gallus]	gi|45383041	76967	0.982	14	299	0.227	GGRGTASSGLTTGDCSTAASTPSR	R	K	0.997	65.2	2255.03	408	431
1 5h	5h 2	ovocleidin-116 precursor [Gallus gallus]	gi|45383041	76967	0.982	14	299	0.227	GNCPGQHQILLK	R	G	0.997	58.5	1364.71	29	40
1 5h	5h 2	ovocleidin-116 precursor [Gallus gallus]	gi|45383041	76967	0.982	14	299	0.227	GQDGETHISPEDEVK	R	I	0.997	65.4	1640.74	266	280
1 5h	5h 2	ovocleidin-116 precursor [Gallus gallus]	gi|45383041	76967	0.982	14	299	0.227	GTASSGLTTGDCSTAASTPSR	R	K	0.997	96.6	1984.89	411	431
1 5h	5h 2	ovocleidin-116 precursor [Gallus gallus]	gi|45383041	76967	0.982	14	299	0.227	GTASSGLTTGDCSTAASTPSRK	R	G	0.993	50	2112.98	411	432
1 5h	5h 2	ovocleidin-116 precursor [Gallus gallus]	gi|45383041	76967	0.982	14	299	0.227	GVVGGMVVPEGHR	R	A	0.997	69.1	1309.67	468	480
1 5h	5h 2	ovocleidin-116 precursor [Gallus gallus]	gi|45383041	76967	0.982	14	299	0.227	GVVGGMVVPEGHRAR	R	V	0.965	41.4	1536.81	468	482
1 5h	5h 2	ovocleidin-116 precursor [Gallus gallus]	gi|45383041	76967	0.982	14	299	0.227	KEEGDHQGTIHGHWLGK	K	V	0.988	46.2	1928.94	68	84
1 5h	5h 2	ovocleidin-116 precursor [Gallus gallus]	gi|45383041	76967	0.982	14	299	0.227	LGQAARPEVAPAPSTGGR	R	I	0.997	68.7	1734.92	561	578
1 5h	5h 2	ovocleidin-116 precursor [Gallus gallus]	gi|45383041	76967	0.982	14	299	0.227	TQPEVASAPSTVGK	R	A	0.997	63.5	1371.71	507	520
1 5h	5h 2	ovocleidin-116 precursor [Gallus gallus]	gi|45383041	76967	0.982	14	299	0.227	VQQEVAPARGVVGGMVVPEGHR	R	A	0.997	59.4	2288.19	459	480
1 5h	5h 2	ovocleidin-116 precursor [Gallus gallus]	gi|45383041	76967	0.982	14	299	0.227	VQQEVAPSRGVVGGMVVPEGHR	R	A	0.95	39.6	2288.19	483	504
1 5h	5h 2	vitamin D-binding protein precursor [Gallus gallus]	gi|45382425	53687.3	1	3	3	0.0826	HTNVPDVFLGK	R	L	0.993	49.3	1226.65	355	365
1 5h	5h 2	vitamin D-binding protein precursor [Gallus gallus]	gi|45382425	53687.3	1	3	3	0.0826	LCLAALEHPPR	K	Q	0.971	43.4	1276.68	122	132
1 5h	5h 2	vitamin D-binding protein precursor [Gallus gallus]	gi|45382425	53687.3	1	3	3	0.0826	QTRPDASPELLTQLTDQR	R	A	0.966	42.3	2069.06	430	447
1 5h	5h 2	Golgi apparatus protein 1 precursor [Gallus gallus]	gi|45382795	129713	1	3	9	0.0315	ALNEACESVIQTACK	R	H	0.997	74.9	1693.79	465	479
1 5h	5h 2	Golgi apparatus protein 1 precursor [Gallus gallus]	gi|45382795	129713	1	3	9	0.0315	MTAIIFSDYR	K	L	0.986	46.7	1232.6	186	195
1 5h	5h 2	Golgi apparatus protein 1 precursor [Gallus gallus]	gi|45382795	129713	1	3	9	0.0315	VIIQESALDYR	R	L	0.976	44.1	1306.7	953	963
1 5h	5h 2	PREDICTED: semaphorin-3G [Gallus gallus]	gi|363738582	82208.5	0.998	2	2	0.033	TALEVLGGEQLAR	K	A	0.997	83.3	1356.75	623	635
1 5h	5h 2	PREDICTED: semaphorin-3G [Gallus gallus]	gi|363738582	82208.5	0.998	2	2	0.033	VLQTEQGLLFR	R	Q	0.997	73.2	1303.74	587	597
1 5h	5h 2	PREDICTED: EGF-like repeats and discoidin I-like domains 3 [Gallus gallus]	gi|363744794	53769	1	13	148	0.252	CSGPLGIEGGIVSNQQITASSTHR	R	A	0.997	99.7	2469.22	158	181
1 5h	5h 2	PREDICTED: EGF-like repeats and discoidin I-like domains 3 [Gallus gallus]	gi|363744794	53769	1	13	148	0.252	DKVFQGNFDNDTHR	K	K	0.997	71.4	1692.77	430	443
1 5h	5h 2	PREDICTED: EGF-like repeats and discoidin I-like domains 3 [Gallus gallus]	gi|363744794	53769	1	13	148	0.252	DKVFQGNFDNDTHRK	K	N	0.982	45.7	1820.87	430	444
1 5h	5h 2	PREDICTED: EGF-like repeats and discoidin I-like domains 3 [Gallus gallus]	gi|363744794	53769	1	13	148	0.252	GNVDNNTPYANSFTPPIK	R	S	0.997	79.5	1948.94	273	290
1 5h	5h 2	PREDICTED: EGF-like repeats and discoidin I-like domains 3 [Gallus gallus]	gi|363744794	53769	1	13	148	0.252	GNVDNNTPYANSFTPPIKSQYIR	R	L	0.997	75	2596.28	273	295
1 5h	5h 2	PREDICTED: EGF-like repeats and discoidin I-like domains 3 [Gallus gallus]	gi|363744794	53769	1	13	148	0.252	KNVIDPPIYAR	R	H	0.997	55.4	1285.73	444	454
1 5h	5h 2	PREDICTED: EGF-like repeats and discoidin I-like domains 3 [Gallus gallus]	gi|363744794	53769	1	13	148	0.252	NVIDPPIYAR	K	H	0.984	46.1	1157.63	445	454
1 5h	5h 2	PREDICTED: EGF-like repeats and discoidin I-like domains 3 [Gallus gallus]	gi|363744794	53769	1	13	148	0.252	SELLGCTEQD	R	-	0.997	52.8	1151.49	471	480
1 5h	5h 2	PREDICTED: EGF-like repeats and discoidin I-like domains 3 [Gallus gallus]	gi|363744794	53769	1	13	148	0.252	SGHIQDYQITASSVFR	K	T	0.997	91	1808.89	327	342
1 5h	5h 2	PREDICTED: EGF-like repeats and discoidin I-like domains 3 [Gallus gallus]	gi|363744794	53769	1	13	148	0.252	TLNMDMFAWEPR	R	K	0.997	63.1	1542.67	343	354
1 5h	5h 2	PREDICTED: EGF-like repeats and discoidin I-like domains 3 [Gallus gallus]	gi|363744794	53769	1	13	148	0.252	VFQGNFDNDTHR	K	K	0.997	57.4	1449.65	432	443
1 5h	5h 2	PREDICTED: EGF-like repeats and discoidin I-like domains 3 [Gallus gallus]	gi|363744794	53769	1	13	148	0.252	VFQGNFDNDTHRK	K	N	0.954	39.2	1577.75	432	444
1 5h	5h 2	PREDICTED: EGF-like repeats and discoidin I-like domains 3 [Gallus gallus]	gi|363744794	53769	1	13	148	0.252	VKGTNEDMVFR	K	G	0.997	57.8	1311.64	262	272
1 5h	5h 2	vitellogenin-1 precursor [Gallus gallus]	gi|52138705	210631	1	4	14	0.0246	ATAVSLLEWQR	K	S	0.997	56.6	1273.69	1874	1884
1 5h	5h 2	vitellogenin-1 precursor [Gallus gallus]	gi|52138705	210631	1	4	14	0.0246	LTELLNSNVR	R	L	0.994	52.5	1158.65	831	840
1 5h	5h 2	vitellogenin-1 precursor [Gallus gallus]	gi|52138705	210631	1	4	14	0.0246	TVIVEAPIHGLK	K	N	0.997	54.1	1276.76	1745	1756
1 5h	5h 2	vitellogenin-1 precursor [Gallus gallus]	gi|52138705	210631	1	4	14	0.0246	VAGNVQAQITPSPR	K	S	0.997	78.7	1437.78	813	826
1 5h	5h 2	extracellular fatty acid-binding protein precursor [Gallus gallus]	gi|45382221	20127.4	1	10	192	0.404	ERNYTDEMVAVLPSQEECSVDEV	R	-	0.997	53.8	2715.18	156	178
1 5h	5h 2	extracellular fatty acid-binding protein precursor [Gallus gallus]	gi|45382221	20127.4	1	10	192	0.404	EVSPTAMAIFR	R	K	0.997	64.3	1237.62	141	151
1 5h	5h 2	extracellular fatty acid-binding protein precursor [Gallus gallus]	gi|45382221	20127.4	1	10	192	0.404	EVSPTAMAIFRK	R	L	0.995	53.6	1365.72	141	152
1 5h	5h 2	extracellular fatty acid-binding protein precursor [Gallus gallus]	gi|45382221	20127.4	1	10	192	0.404	KTSDDGEVYYSEEAEK	K	T	0.997	77	1849.8	89	104
1 5h	5h 2	extracellular fatty acid-binding protein precursor [Gallus gallus]	gi|45382221	20127.4	1	10	192	0.404	SREVSPTAMAIFR	R	K	0.992	50.7	1480.76	139	151
1 5h	5h 2	extracellular fatty acid-binding protein precursor [Gallus gallus]	gi|45382221	20127.4	1	10	192	0.404	SREVSPTAMAIFRK	R	L	0.992	50.7	1608.85	139	152
1 5h	5h 2	extracellular fatty acid-binding protein precursor [Gallus gallus]	gi|45382221	20127.4	1	10	192	0.404	SYAVIFATR	K	V	0.997	59.1	1027.56	115	123
1 5h	5h 2	extracellular fatty acid-binding protein precursor [Gallus gallus]	gi|45382221	20127.4	1	10	192	0.404	TSDDGEVYYSEEAEK	K	T	0.997	94.8	1721.7	90	104
1 5h	5h 2	extracellular fatty acid-binding protein precursor [Gallus gallus]	gi|45382221	20127.4	1	10	192	0.404	TSDDGEVYYSEEAEKTVEVLDTDYK	K	S	0.997	55.3	2885.27	90	114
1 5h	5h 2	extracellular fatty acid-binding protein precursor [Gallus gallus]	gi|45382221	20127.4	1	10	192	0.404	TVEVLDTDYK	K	S	0.997	66.5	1182.59	105	114
1 5h	5h 2	serum albumin precursor [Gallus gallus]	gi|45383974	69918.7	1	25	251	0.509	CVANEDAPECSKPLPSIILDEICQVEK	K	L	0.995	53.5	3114.48	80	106
1 5h	5h 2	serum albumin precursor [Gallus gallus]	gi|45383974	69918.7	1	25	251	0.509	DVVDLAQK	K	C	0.964	42.7	887.483	72	79
1 5h	5h 2	serum albumin precursor [Gallus gallus]	gi|45383974	69918.7	1	25	251	0.509	FVHDSIGVHKECCEGDMVECMDDMAR	K	M	0.991	35	3175.24	262	287
1 5h	5h 2	serum albumin precursor [Gallus gallus]	gi|45383974	69918.7	1	25	251	0.509	GYESLLEK	K	C	0.972	40.5	938.483	380	387
1 5h	5h 2	serum albumin precursor [Gallus gallus]	gi|45383974	69918.7	1	25	251	0.509	IAKGYESLLEK	R	C	0.997	60.3	1250.7	377	387
1 5h	5h 2	serum albumin precursor [Gallus gallus]	gi|45383974	69918.7	1	25	251	0.509	IKDCCEKPIVER	K	S	0.997	83.4	1546.77	303	314
1 5h	5h 2	serum albumin precursor [Gallus gallus]	gi|45383974	69918.7	1	25	251	0.509	KMPQVPTDLLLETGKK	K	M	0.997	61.8	1814.01	442	457
1 5h	5h 2	serum albumin precursor [Gallus gallus]	gi|45383974	69918.7	1	25	251	0.509	LLINLIK	K	R	0.997	45.8	826.576	556	562
1 5h	5h 2	serum albumin precursor [Gallus gallus]	gi|45383974	69918.7	1	25	251	0.509	LLINLIKR	K	K	0.997	42.5	982.677	556	563
1 5h	5h 2	serum albumin precursor [Gallus gallus]	gi|45383974	69918.7	1	25	251	0.509	LVKDVVDLAQK	K	C	0.997	69.3	1227.73	69	79
1 5h	5h 2	serum albumin precursor [Gallus gallus]	gi|45383974	69918.7	1	25	251	0.509	MMSNLCSQQDVFSGK	R	I	0.997	98.7	1763.74	288	302
1 5h	5h 2	serum albumin precursor [Gallus gallus]	gi|45383974	69918.7	1	25	251	0.509	MPQVPTDLLLETGKK	K	M	0.965	40.5	1685.91	443	457
1 5h	5h 2	serum albumin precursor [Gallus gallus]	gi|45383974	69918.7	1	25	251	0.509	QLIYLSQKYPK	R	A	0.997	68	1380.79	243	253
1 5h	5h 2	serum albumin precursor [Gallus gallus]	gi|45383974	69918.7	1	25	251	0.509	QSDINTCFGEEGANLIVQSR	K	A	0.997	112	2238.05	589	608
1 5h	5h 2	serum albumin precursor [Gallus gallus]	gi|45383974	69918.7	1	25	251	0.509	RHPEFSIQLIMR	R	I	0.997	70.6	1542.82	365	376
1 5h	5h 2	serum albumin precursor [Gallus gallus]	gi|45383974	69918.7	1	25	251	0.509	RPCFTAMGVDTK	R	Y	0.988	45.7	1398.65	513	524
1 5h	5h 2	serum albumin precursor [Gallus gallus]	gi|45383974	69918.7	1	25	251	0.509	SQCIMEAEFDEKPADLPSLVEK	R	Y	0.997	61.3	2552.19	315	336
1 5h	5h 2	serum albumin precursor [Gallus gallus]	gi|45383974	69918.7	1	25	251	0.509	TDNPAECYANAQEQLNQHIK	K	E	0.996	52.8	2344.06	391	410
1 5h	5h 2	serum albumin precursor [Gallus gallus]	gi|45383974	69918.7	1	25	251	0.509	TDNPAECYANAQEQLNQHIKETQDVVK	K	T	0.966	39.3	3143.47	391	417
1 5h	5h 2	serum albumin precursor [Gallus gallus]	gi|45383974	69918.7	1	25	251	0.509	TIADGFTAMVDK	K	C	0.997	65.7	1284.61	574	585
1 5h	5h 2	serum albumin precursor [Gallus gallus]	gi|45383974	69918.7	1	25	251	0.509	TIADGFTAMVDKCCK	K	Q	0.997	81.4	1732.77	574	588
1 5h	5h 2	serum albumin precursor [Gallus gallus]	gi|45383974	69918.7	1	25	251	0.509	TNCDLLHDHGEADFLK	K	S	0.973	41.2	1884.85	418	433
1 5h	5h 2	serum albumin precursor [Gallus gallus]	gi|45383974	69918.7	1	25	251	0.509	VSQPDFVQPYQRPASDVICQEYQDNR	K	V	0.987	46.3	3139.45	134	159
1 5h	5h 2	serum albumin precursor [Gallus gallus]	gi|45383974	69918.7	1	25	251	0.509	YNDLKEETFK	R	A	0.997	66.9	1286.63	38	47
1 5h	5h 2	serum albumin precursor [Gallus gallus]	gi|45383974	69918.7	1	25	251	0.509	YVPPPFNPDMFSFDEK	K	L	0.997	65.9	1945.87	525	540
1 5h	5h 2	PREDICTED: deleted in malignant brain tumors 1 protein-like [Gallus gallus]	gi|363745076	60860.1	1	4	36	0.103	GSDPIWLDDVMCK	R	G	0.995	49.3	1551.68	98	110
1 5h	5h 2	PREDICTED: deleted in malignant brain tumors 1 protein-like [Gallus gallus]	gi|363745076	60860.1	1	4	36	0.103	GTEAALSECTAKPWGK	K	H	0.994	53	1705.82	111	126
1 5h	5h 2	PREDICTED: deleted in malignant brain tumors 1 protein-like [Gallus gallus]	gi|363745076	60860.1	1	4	36	0.103	QLGCGAALSAPGSAR	R	F	0.997	88.7	1415.71	404	418
1 5h	5h 2	PREDICTED: deleted in malignant brain tumors 1 protein-like [Gallus gallus]	gi|363745076	60860.1	1	4	36	0.103	QLGCGEAISTPGSAR	R	F	0.997	95	1503.72	296	310
1 5h	5h 2	PREDICTED: uncharacterized protein LOC771972 isoform 1 [Gallus gallus]	gi|363741677	23622	1	4	36	0.276	SVLPEKDDFHPR	R	T	0.985	46.3	1439.73	38	49
1 5h	5h 2	PREDICTED: uncharacterized protein LOC771972 isoform 1 [Gallus gallus]	gi|363741677	23622	1	4	36	0.276	TDTDPTTNCVNNCRDDGNCR	R	G	0.996	41.7	2384.93	50	69
1 5h	5h 2	PREDICTED: uncharacterized protein LOC771972 isoform 1 [Gallus gallus]	gi|363741677	23622	1	4	36	0.276	TYCYACIPALR	R	S	0.997	56.9	1387.65	166	176
1 5h	5h 2	PREDICTED: uncharacterized protein LOC771972 isoform 1 [Gallus gallus]	gi|363741677	23622	1	4	36	0.276	VFVHSSCGGNANNFR	R	T	0.997	58.2	1665.75	180	194
1 5h	5h 2	Chain A, Crystal Structure Of Aluminum-Bound Ovotransferrin At 2.15 Angstrom Resolution	gi|83754919	75856.4	1	81	5089	0.778	ADWAKNLQMDDFELLCTDGRR	K	A	0.989	46.7	2570.18	555	575
1 5h	5h 2	Chain A, Crystal Structure Of Aluminum-Bound Ovotransferrin At 2.15 Angstrom Resolution	gi|83754919	75856.4	1	81	5089	0.778	AIANNEADAISLDGGQVFEAGLAPYK	K	L	0.997	133	2634.3	48	73
1 5h	5h 2	Chain A, Crystal Structure Of Aluminum-Bound Ovotransferrin At 2.15 Angstrom Resolution	gi|83754919	75856.4	1	81	5089	0.778	ANKIRDLLER	K	Q	0.969	40.3	1227.72	601	610
1 5h	5h 2	Chain A, Crystal Structure Of Aluminum-Bound Ovotransferrin At 2.15 Angstrom Resolution	gi|83754919	75856.4	1	81	5089	0.778	ANVMDYRECNLAEVPTHAVVVRPEK	R	A	0.997	62.1	2913.43	576	600
1 5h	5h 2	Chain A, Crystal Structure Of Aluminum-Bound Ovotransferrin At 2.15 Angstrom Resolution	gi|83754919	75856.4	1	81	5089	0.778	ANVMDYRECNLAEVPTHAVVVRPEKANK	R	I	0.997	63.4	3226.61	576	603
1 5h	5h 2	Chain A, Crystal Structure Of Aluminum-Bound Ovotransferrin At 2.15 Angstrom Resolution	gi|83754919	75856.4	1	81	5089	0.778	ATYLDCIK	K	A	0.992	49	983.487	40	47
1 5h	5h 2	Chain A, Crystal Structure Of Aluminum-Bound Ovotransferrin At 2.15 Angstrom Resolution	gi|83754919	75856.4	1	81	5089	0.778	CLVEKGDVAFIQHSTVEENTGGK	R	N	0.997	89.6	2518.22	530	552
1 5h	5h 2	Chain A, Crystal Structure Of Aluminum-Bound Ovotransferrin At 2.15 Angstrom Resolution	gi|83754919	75856.4	1	81	5089	0.778	CLVEKGDVAFIQHSTVEENTGGKNK	R	A	0.997	54.2	2760.36	530	554
1 5h	5h 2	Chain A, Crystal Structure Of Aluminum-Bound Ovotransferrin At 2.15 Angstrom Resolution	gi|83754919	75856.4	1	81	5089	0.778	CNNLRDLTQQER	K	I	0.997	61.6	1546.74	20	31
1 5h	5h 2	Chain A, Crystal Structure Of Aluminum-Bound Ovotransferrin At 2.15 Angstrom Resolution	gi|83754919	75856.4	1	81	5089	0.778	CVASSHEKYFGYTGALR	K	C	0.997	104	1945.92	513	529
1 5h	5h 2	Chain A, Crystal Structure Of Aluminum-Bound Ovotransferrin At 2.15 Angstrom Resolution	gi|83754919	75856.4	1	81	5089	0.778	DDNKVEDIWSFLSK	R	A	0.997	66.3	1695.82	256	269
1 5h	5h 2	Chain A, Crystal Structure Of Aluminum-Bound Ovotransferrin At 2.15 Angstrom Resolution	gi|83754919	75856.4	1	81	5089	0.778	DEYELLCLDGSR	K	Q	0.997	70.9	1469.66	222	233
1 5h	5h 2	Chain A, Crystal Structure Of Aluminum-Bound Ovotransferrin At 2.15 Angstrom Resolution	gi|83754919	75856.4	1	81	5089	0.778	DLLFKDLTK	K	C	0.997	55.7	1092.63	634	642
1 5h	5h 2	Chain A, Crystal Structure Of Aluminum-Bound Ovotransferrin At 2.15 Angstrom Resolution	gi|83754919	75856.4	1	81	5089	0.778	DLLFKDLTKCLFK	K	V	0.966	40.4	1640.91	634	646
1 5h	5h 2	Chain A, Crystal Structure Of Aluminum-Bound Ovotransferrin At 2.15 Angstrom Resolution	gi|83754919	75856.4	1	81	5089	0.778	DLLFKDSAIMLK	K	R	0.997	68.3	1409.77	297	308
1 5h	5h 2	Chain A, Crystal Structure Of Aluminum-Bound Ovotransferrin At 2.15 Angstrom Resolution	gi|83754919	75856.4	1	81	5089	0.778	DLLFKDSAIMLKR	K	V	0.997	58.4	1549.88	297	309
1 5h	5h 2	Chain A, Crystal Structure Of Aluminum-Bound Ovotransferrin At 2.15 Angstrom Resolution	gi|83754919	75856.4	1	81	5089	0.778	DLTKCLFKVR	K	E	0.99	47.3	1279.72	639	648
1 5h	5h 2	Chain A, Crystal Structure Of Aluminum-Bound Ovotransferrin At 2.15 Angstrom Resolution	gi|83754919	75856.4	1	81	5089	0.778	DLTQQERISLTCVQK	R	A	0.997	71.4	1818.94	25	39
1 5h	5h 2	Chain A, Crystal Structure Of Aluminum-Bound Ovotransferrin At 2.15 Angstrom Resolution	gi|83754919	75856.4	1	81	5089	0.778	DPVLKDLLFK	K	D	0.994	50.3	1187.7	292	301
1 5h	5h 2	Chain A, Crystal Structure Of Aluminum-Bound Ovotransferrin At 2.15 Angstrom Resolution	gi|83754919	75856.4	1	81	5089	0.778	DPVLKDLLFKDSAIMLK	K	R	0.997	53.4	1962.1	292	308
1 5h	5h 2	Chain A, Crystal Structure Of Aluminum-Bound Ovotransferrin At 2.15 Angstrom Resolution	gi|83754919	75856.4	1	81	5089	0.778	DSNVNWNNLK	K	G	0.997	62.7	1203.58	440	449
1 5h	5h 2	Chain A, Crystal Structure Of Aluminum-Bound Ovotransferrin At 2.15 Angstrom Resolution	gi|83754919	75856.4	1	81	5089	0.778	DSNVNWNNLKGK	K	K	0.997	58.6	1388.69	440	451
1 5h	5h 2	Chain A, Crystal Structure Of Aluminum-Bound Ovotransferrin At 2.15 Angstrom Resolution	gi|83754919	75856.4	1	81	5089	0.778	DSNVNWNNLKGKK	K	S	0.988	49.1	1516.79	440	452
1 5h	5h 2	Chain A, Crystal Structure Of Aluminum-Bound Ovotransferrin At 2.15 Angstrom Resolution	gi|83754919	75856.4	1	81	5089	0.778	ECNLAEVPTHAVVVRPEK	R	A	0.997	108	2048.06	583	600
1 5h	5h 2	Chain A, Crystal Structure Of Aluminum-Bound Ovotransferrin At 2.15 Angstrom Resolution	gi|83754919	75856.4	1	81	5089	0.778	ECNLAEVPTHAVVVRPEKANK	R	I	0.997	84.6	2361.23	583	603
1 5h	5h 2	Chain A, Crystal Structure Of Aluminum-Bound Ovotransferrin At 2.15 Angstrom Resolution	gi|83754919	75856.4	1	81	5089	0.778	ECNLAEVPTHAVVVRPEKANKIR	R	D	0.98	42.8	2630.42	583	605
1 5h	5h 2	Chain A, Crystal Structure Of Aluminum-Bound Ovotransferrin At 2.15 Angstrom Resolution	gi|83754919	75856.4	1	81	5089	0.778	EFLGDKFYTVISSLK	K	T	0.997	88.5	1746.93	655	669
1 5h	5h 2	Chain A, Crystal Structure Of Aluminum-Bound Ovotransferrin At 2.15 Angstrom Resolution	gi|83754919	75856.4	1	81	5089	0.778	EGTTYKEFLGDKFYTVISSLK	R	T	0.994	52.2	2426.25	649	669
1 5h	5h 2	Chain A, Crystal Structure Of Aluminum-Bound Ovotransferrin At 2.15 Angstrom Resolution	gi|83754919	75856.4	1	81	5089	0.778	ENRIQWCAVGKDEK	R	S	0.997	82.3	1732.84	342	355
1 5h	5h 2	Chain A, Crystal Structure Of Aluminum-Bound Ovotransferrin At 2.15 Angstrom Resolution	gi|83754919	75856.4	1	81	5089	0.778	FFSASCVPGATIEQK	K	L	0.997	95	1641.79	155	169
1 5h	5h 2	Chain A, Crystal Structure Of Aluminum-Bound Ovotransferrin At 2.15 Angstrom Resolution	gi|83754919	75856.4	1	81	5089	0.778	FFSASCVPGATIEQKLCR	K	Q	0.997	94.8	2071.01	155	172
1 5h	5h 2	Chain A, Crystal Structure Of Aluminum-Bound Ovotransferrin At 2.15 Angstrom Resolution	gi|83754919	75856.4	1	81	5089	0.778	FMMFESQNK	K	D	0.97	35.8	1177.5	625	633
1 5h	5h 2	Chain A, Crystal Structure Of Aluminum-Bound Ovotransferrin At 2.15 Angstrom Resolution	gi|83754919	75856.4	1	81	5089	0.778	FMMFESQNKDLLFKDLTK	K	C	0.997	60	2267.11	625	642
1 5h	5h 2	Chain A, Crystal Structure Of Aluminum-Bound Ovotransferrin At 2.15 Angstrom Resolution	gi|83754919	75856.4	1	81	5089	0.778	GAIEWEGIESGSVEQAVAK	R	F	0.997	134	1959.97	136	154
1 5h	5h 2	Chain A, Crystal Structure Of Aluminum-Bound Ovotransferrin At 2.15 Angstrom Resolution	gi|83754919	75856.4	1	81	5089	0.778	GDVAFIQHSTVEENTGGK	K	N	0.997	80.3	1888.9	535	552
1 5h	5h 2	Chain A, Crystal Structure Of Aluminum-Bound Ovotransferrin At 2.15 Angstrom Resolution	gi|83754919	75856.4	1	81	5089	0.778	GDVAFIQHSTVEENTGGKNK	K	A	0.995	53.8	2131.04	535	554
1 5h	5h 2	Chain A, Crystal Structure Of Aluminum-Bound Ovotransferrin At 2.15 Angstrom Resolution	gi|83754919	75856.4	1	81	5089	0.778	GTEFTVNDLQGK	K	T	0.997	93.8	1308.64	101	112
1 5h	5h 2	Chain A, Crystal Structure Of Aluminum-Bound Ovotransferrin At 2.15 Angstrom Resolution	gi|83754919	75856.4	1	81	5089	0.778	GTEFTVNDLQGKTSCHTGLGR	K	S	0.997	116	2278.09	101	121
1 5h	5h 2	Chain A, Crystal Structure Of Aluminum-Bound Ovotransferrin At 2.15 Angstrom Resolution	gi|83754919	75856.4	1	81	5089	0.778	HTTVNENAPDQKDEYELLCLDGSR	K	Q	0.997	89.3	2804.28	210	233
1 5h	5h 2	Chain A, Crystal Structure Of Aluminum-Bound Ovotransferrin At 2.15 Angstrom Resolution	gi|83754919	75856.4	1	81	5089	0.778	HTTVNENAPDQKDEYELLCLDGSRQPVDNYK	K	T	0.997	77.8	3648.69	210	240
1 5h	5h 2	Chain A, Crystal Structure Of Aluminum-Bound Ovotransferrin At 2.15 Angstrom Resolution	gi|83754919	75856.4	1	81	5089	0.778	IQWCAVGKDEK	R	S	0.992	51.2	1333.66	345	355
1 5h	5h 2	Chain A, Crystal Structure Of Aluminum-Bound Ovotransferrin At 2.15 Angstrom Resolution	gi|83754919	75856.4	1	81	5089	0.778	IQWCAVGKDEKSK	R	C	0.997	78.5	1548.78	345	357
1 5h	5h 2	Chain A, Crystal Structure Of Aluminum-Bound Ovotransferrin At 2.15 Angstrom Resolution	gi|83754919	75856.4	1	81	5089	0.778	ISLTCVQK	R	A	0.995	53.8	948.518	32	39
1 5h	5h 2	Chain A, Crystal Structure Of Aluminum-Bound Ovotransferrin At 2.15 Angstrom Resolution	gi|83754919	75856.4	1	81	5089	0.778	ISLTCVQKATYLDCIK	R	A	0.997	84.2	1912.99	32	47
1 5h	5h 2	Chain A, Crystal Structure Of Aluminum-Bound Ovotransferrin At 2.15 Angstrom Resolution	gi|83754919	75856.4	1	81	5089	0.778	KCNNLRDLTQQER	K	I	0.976	44	1674.83	19	31
1 5h	5h 2	Chain A, Crystal Structure Of Aluminum-Bound Ovotransferrin At 2.15 Angstrom Resolution	gi|83754919	75856.4	1	81	5089	0.778	KDPVLKDLLFK	K	D	0.997	52.5	1315.8	291	301
1 5h	5h 2	Chain A, Crystal Structure Of Aluminum-Bound Ovotransferrin At 2.15 Angstrom Resolution	gi|83754919	75856.4	1	81	5089	0.778	KDSNVNWNNLK	R	G	0.997	84.9	1331.67	439	449
1 5h	5h 2	Chain A, Crystal Structure Of Aluminum-Bound Ovotransferrin At 2.15 Angstrom Resolution	gi|83754919	75856.4	1	81	5089	0.778	KDSNVNWNNLKGK	R	K	0.997	72.9	1516.79	439	451
1 5h	5h 2	Chain A, Crystal Structure Of Aluminum-Bound Ovotransferrin At 2.15 Angstrom Resolution	gi|83754919	75856.4	1	81	5089	0.778	KGTEFTVNDLQGK	K	T	0.997	92.5	1436.74	100	112
1 5h	5h 2	Chain A, Crystal Structure Of Aluminum-Bound Ovotransferrin At 2.15 Angstrom Resolution	gi|83754919	75856.4	1	81	5089	0.778	KGTEFTVNDLQGKTSCHTGLGR	K	S	0.997	90.2	2406.18	100	121
1 5h	5h 2	Chain A, Crystal Structure Of Aluminum-Bound Ovotransferrin At 2.15 Angstrom Resolution	gi|83754919	75856.4	1	81	5089	0.778	LCQLCQGSGGIPPEK	R	C	0.997	105	1643.79	498	512
1 5h	5h 2	Chain A, Crystal Structure Of Aluminum-Bound Ovotransferrin At 2.15 Angstrom Resolution	gi|83754919	75856.4	1	81	5089	0.778	LCQLCQGSGGIPPEKCVASSHEK	R	Y	0.997	62.2	2542.18	498	520
1 5h	5h 2	Chain A, Crystal Structure Of Aluminum-Bound Ovotransferrin At 2.15 Angstrom Resolution	gi|83754919	75856.4	1	81	5089	0.778	LCQLCQGSGGIPPEKCVASSHEKYFGYTGALR	R	C	0.997	89.1	3570.69	498	529
1 5h	5h 2	Chain A, Crystal Structure Of Aluminum-Bound Ovotransferrin At 2.15 Angstrom Resolution	gi|83754919	75856.4	1	81	5089	0.778	NAPYSGYSGAFHCLK	R	D	0.997	67.5	1671.76	185	199
1 5h	5h 2	Chain A, Crystal Structure Of Aluminum-Bound Ovotransferrin At 2.15 Angstrom Resolution	gi|83754919	75856.4	1	81	5089	0.778	NAPYSGYSGAFHCLKDGK	R	G	0.997	99.2	1971.9	185	202
1 5h	5h 2	Chain A, Crystal Structure Of Aluminum-Bound Ovotransferrin At 2.15 Angstrom Resolution	gi|83754919	75856.4	1	81	5089	0.778	NAPYSGYSGAFHCLKDGKGDVAFVK	R	H	0.997	60.7	2688.29	185	209
1 5h	5h 2	Chain A, Crystal Structure Of Aluminum-Bound Ovotransferrin At 2.15 Angstrom Resolution	gi|83754919	75856.4	1	81	5089	0.778	NLQMDDFELLCTDGR	K	R	0.997	96	1842.8	560	574
1 5h	5h 2	Chain A, Crystal Structure Of Aluminum-Bound Ovotransferrin At 2.15 Angstrom Resolution	gi|83754919	75856.4	1	81	5089	0.778	NLQMDDFELLCTDGRR	K	A	0.997	61.8	1998.9	560	575
1 5h	5h 2	Chain A, Crystal Structure Of Aluminum-Bound Ovotransferrin At 2.15 Angstrom Resolution	gi|83754919	75856.4	1	81	5089	0.778	QPVDNYKTCNWAR	R	V	0.994	51	1651.76	234	246
1 5h	5h 2	Chain A, Crystal Structure Of Aluminum-Bound Ovotransferrin At 2.15 Angstrom Resolution	gi|83754919	75856.4	1	81	5089	0.778	RANVMDYRECNLAEVPTHAVVVRPEK	R	A	0.997	53.9	3069.54	575	600
1 5h	5h 2	Chain A, Crystal Structure Of Aluminum-Bound Ovotransferrin At 2.15 Angstrom Resolution	gi|83754919	75856.4	1	81	5089	0.778	SAGWNIPIGTLIHR	R	G	0.997	63.3	1534.85	122	135
1 5h	5h 2	Chain A, Crystal Structure Of Aluminum-Bound Ovotransferrin At 2.15 Angstrom Resolution	gi|83754919	75856.4	1	81	5089	0.778	SDFHLFGPPGK	K	K	0.992	49.7	1201.6	280	290
1 5h	5h 2	Chain A, Crystal Structure Of Aluminum-Bound Ovotransferrin At 2.15 Angstrom Resolution	gi|83754919	75856.4	1	81	5089	0.778	SDFHLFGPPGKK	K	D	0.988	47.1	1329.7	280	291
1 5h	5h 2	Chain A, Crystal Structure Of Aluminum-Bound Ovotransferrin At 2.15 Angstrom Resolution	gi|83754919	75856.4	1	81	5089	0.778	SDFHLFGPPGKKDPVLK	K	D	0.997	55	1882.02	280	296
1 5h	5h 2	Chain A, Crystal Structure Of Aluminum-Bound Ovotransferrin At 2.15 Angstrom Resolution	gi|83754919	75856.4	1	81	5089	0.778	SKFMMFESQNK	K	D	0.994	47.6	1408.62	623	633
1 5h	5h 2	Chain A, Crystal Structure Of Aluminum-Bound Ovotransferrin At 2.15 Angstrom Resolution	gi|83754919	75856.4	1	81	5089	0.778	SKFMMFESQNKDLLFK	K	D	0.996	55	2024.98	623	638
1 5h	5h 2	Chain A, Crystal Structure Of Aluminum-Bound Ovotransferrin At 2.15 Angstrom Resolution	gi|83754919	75856.4	1	81	5089	0.778	SVIRWCTISSPEEK	K	K	0.994	52.7	1691.84	5	18
1 5h	5h 2	Chain A, Crystal Structure Of Aluminum-Bound Ovotransferrin At 2.15 Angstrom Resolution	gi|83754919	75856.4	1	81	5089	0.778	SVIRWCTISSPEEKK	K	C	0.991	50.2	1819.94	5	19
1 5h	5h 2	Chain A, Crystal Structure Of Aluminum-Bound Ovotransferrin At 2.15 Angstrom Resolution	gi|83754919	75856.4	1	81	5089	0.778	TAGWVIPMGLIHNR	R	T	0.997	58.6	1580.84	461	474
1 5h	5h 2	Chain A, Crystal Structure Of Aluminum-Bound Ovotransferrin At 2.15 Angstrom Resolution	gi|83754919	75856.4	1	81	5089	0.778	TCNPSDILQMCSFLEGK	K	-	0.997	132	2015.89	670	686
1 5h	5h 2	Chain A, Crystal Structure Of Aluminum-Bound Ovotransferrin At 2.15 Angstrom Resolution	gi|83754919	75856.4	1	81	5089	0.778	TDERPASYFAVAVAR	K	K	0.997	63.7	1652.84	424	438
1 5h	5h 2	Chain A, Crystal Structure Of Aluminum-Bound Ovotransferrin At 2.15 Angstrom Resolution	gi|83754919	75856.4	1	81	5089	0.778	TDERPASYFAVAVARK	K	D	0.986	47.5	1780.93	424	439
1 5h	5h 2	Chain A, Crystal Structure Of Aluminum-Bound Ovotransferrin At 2.15 Angstrom Resolution	gi|83754919	75856.4	1	81	5089	0.778	TDERPASYFAVAVARKDSNVNWNNLK	K	G	0.997	55.7	2965.49	424	449
1 5h	5h 2	Chain A, Crystal Structure Of Aluminum-Bound Ovotransferrin At 2.15 Angstrom Resolution	gi|83754919	75856.4	1	81	5089	0.778	TGTCNFDEYFSEGCAPGSPPNSR	R	L	0.997	122	2550.03	475	497
1 5h	5h 2	Chain A, Crystal Structure Of Aluminum-Bound Ovotransferrin At 2.15 Angstrom Resolution	gi|83754919	75856.4	1	81	5089	0.778	TSCHTGLGR	K	S	0.997	54	988.463	113	121
1 5h	5h 2	Chain A, Crystal Structure Of Aluminum-Bound Ovotransferrin At 2.15 Angstrom Resolution	gi|83754919	75856.4	1	81	5089	0.778	VEDIWSFLSK	K	A	0.991	50.2	1223.63	260	269
1 5h	5h 2	Chain A, Crystal Structure Of Aluminum-Bound Ovotransferrin At 2.15 Angstrom Resolution	gi|83754919	75856.4	1	81	5089	0.778	WCTISSPEEK	R	K	0.997	58.9	1236.56	9	18
1 5h	5h 2	Chain A, Crystal Structure Of Aluminum-Bound Ovotransferrin At 2.15 Angstrom Resolution	gi|83754919	75856.4	1	81	5089	0.778	WCTISSPEEKK	R	C	0.997	70.7	1364.65	9	19
1 5h	5h 2	Chain A, Crystal Structure Of Aluminum-Bound Ovotransferrin At 2.15 Angstrom Resolution	gi|83754919	75856.4	1	81	5089	0.778	WCTISSPEEKKCNNLR	R	D	0.997	91.6	2021.95	9	24
1 5h	5h 2	Chain A, Crystal Structure Of Aluminum-Bound Ovotransferrin At 2.15 Angstrom Resolution	gi|83754919	75856.4	1	81	5089	0.778	WSVVSNGDVECTVVDETK	R	D	0.973	42.3	2023.93	361	378
1 5h	5h 2	Chain A, Crystal Structure Of Aluminum-Bound Ovotransferrin At 2.15 Angstrom Resolution	gi|83754919	75856.4	1	81	5089	0.778	YDDESQCSKTDERPASYFAVAVAR	R	K	0.997	70.3	2765.25	415	438
1 5h	5h 2	PREDICTED: tropomyosin alpha-3 chain isoform 1 [Taeniopygia guttata]	gi|224084026,gi|224084038,gi|350537089	28761.8	0.936	1	3	0.0444	AGATTIEAVKR	M	K	0.997	64.6	1158.65	2	12
1 5h	5h 2	lactadherin isoform 2 precursor [Gallus gallus]	gi|459683842	52450.5	1	2	10	0.0385	CPSPFFGK	K	T	0.991	48.6	939.439	135	142
1 5h	5h 2	lactadherin isoform 2 precursor [Gallus gallus]	gi|459683842	52450.5	1	2	10	0.0385	LSGVITQGAR	R	R	0.997	57.6	1001.57	216	225
1 5h	5h 2	ovomucoid	gi|223464	20196.7	1	12	834	0.581	AEVDCSRFPNATDKEGK	-	D	0.997	55.2	1923.89	1	17
1 5h	5h 2	ovomucoid	gi|223464	20196.7	1	12	834	0.581	AFNPVCGTDGVTYDNECLLCAHK	R	V	0.997	69.2	2641.15	90	112
1 5h	5h 2	ovomucoid	gi|223464	20196.7	1	12	834	0.581	AFNPVCGTDGVTYDNECLLCAHKVEQGASVDK	R	R	0.997	62.7	3554.6	90	121
1 5h	5h 2	ovomucoid	gi|223464	20196.7	1	12	834	0.581	AFNPVCGTDGVTYDNECLLCAHKVEQGASVDKR	R	H	0.997	112	3710.7	90	122
1 5h	5h 2	ovomucoid	gi|223464	20196.7	1	12	834	0.581	CNFCNAVVESNGTLTLSHFGK	K	-	0.997	55.6	2355.09	165	185
1 5h	5h 2	ovomucoid	gi|223464	20196.7	1	12	834	0.581	CNFCNAVVESNGTLTLSHFGKC	K	-	0.997	101	2515.12	165	186
1 5h	5h 2	ovomucoid	gi|223464	20196.7	1	12	834	0.581	ELAAVSVDCSEYPKPDCTAEDRPLCGSDNK	K	T	0.997	86.8	3383.48	130	159
1 5h	5h 2	ovomucoid	gi|223464	20196.7	1	12	834	0.581	ELAAVSVDCSEYPKPDCTAEDRPLCGSDNKTYGNK	K	C	0.997	79	3946.75	130	164
1 5h	5h 2	ovomucoid	gi|223464	20196.7	1	12	834	0.581	KELAAVSVDCSEYPKPDCTAEDRPLCGSDNK	R	T	0.997	60.9	3511.58	129	159
1 5h	5h 2	ovomucoid	gi|223464	20196.7	1	12	834	0.581	KELAAVSVDCSEYPKPDCTAEDRPLCGSDNKTYGNK	R	C	0.962	34	4074.85	129	164
1 5h	5h 2	ovomucoid	gi|223464	20196.7	1	12	834	0.581	TYGNKCNFCNAVVESNGTLTLSHFGKC	K	-	0.997	106	3078.39	160	186
1 5h	5h 2	ovomucoid	gi|223464	20196.7	1	12	834	0.581	VEQGASVDKR	K	H	0.979	46	1088.57	113	122
1 5h	5h 2	vitellogenin [Gallus gallus]	gi|212881,gi|71896765	204810	1	7	28	0.0416	CYSTEPVLR	K	C	0.951	39.2	1124.54	1781	1789
1 5h	5h 2	vitellogenin [Gallus gallus]	gi|212881,gi|71896765	204810	1	7	28	0.0416	LPLSLPVGPR	R	I	0.961	34.5	1048.65	1543	1552
1 5h	5h 2	vitellogenin [Gallus gallus]	gi|212881,gi|71896765	204810	1	7	28	0.0416	MVVALTSPR	R	T	0.996	56.2	989.545	1515	1523
1 5h	5h 2	vitellogenin [Gallus gallus]	gi|212881,gi|71896765	204810	1	7	28	0.0416	QQLTLVEVR	R	S	0.992	49.2	1085.63	260	268
1 5h	5h 2	vitellogenin [Gallus gallus]	gi|212881,gi|71896765	204810	1	7	28	0.0416	QSDSGTLITDVSSR	K	Q	0.997	57	1465.71	226	239
1 5h	5h 2	vitellogenin [Gallus gallus]	gi|212881,gi|71896765	204810	1	7	28	0.0416	TCGICGKYDAECEQEYR	K	M	0.995	41	2138.86	1715	1731
1 5h	5h 2	vitellogenin [Gallus gallus]	gi|212881,gi|71896765	204810	1	7	28	0.0416	VSTELVTGR	K	F	0.997	61.5	961.531	1453	1461
1 5h	5h 2	ovocalyxin-32 [Gallus gallus]	gi|257357680,gi|257357682	30638.8	0.998	2	6	0.0945	FYEYLQHQK	R	K	0.984	45	1255.61	139	147
1 5h	5h 2	ovocalyxin-32 [Gallus gallus]	gi|257357680,gi|257357682	30638.8	0.998	2	6	0.0945	QSTEHTGYLLAQVSSVK	K	Q	0.977	45	1847.95	184	200
1 5h	5h 2	protein,riboflavin binding	gi|352173	25057.6	1	10	150	0.26	CGQLSKSCEDFTK	R	K	0.997	60.7	1559.68	57	69
1 5h	5h 2	protein,riboflavin binding	gi|352173	25057.6	1	10	150	0.26	FEALQQEEGEE	K	-	0.997	54	1308.56	209	219
1 5h	5h 2	protein,riboflavin binding	gi|352173	25057.6	1	10	150	0.26	IECFYR	K	C	0.952	34	887.408	71	76
1 5h	5h 2	protein,riboflavin binding	gi|352173	25057.6	1	10	150	0.26	KIECFYR	K	C	0.985	44.7	1015.5	70	76
1 5h	5h 2	protein,riboflavin binding	gi|352173	25057.6	1	10	150	0.26	KLLKFEALQQEEGEE	K	-	0.997	73.6	1790.92	205	219
1 5h	5h 2	protein,riboflavin binding	gi|352173	25057.6	1	10	150	0.26	LLKFEALQQEEGEE	K	-	0.997	86	1662.82	206	219
1 5h	5h 2	protein,riboflavin binding	gi|352173	25057.6	1	10	150	0.26	SCEDFTKKIECFYR	K	C	0.985	44.4	1882.85	63	76
1 5h	5h 2	protein,riboflavin binding	gi|352173	25057.6	1	10	150	0.26	VSESSCLCLQMNK	K	K	0.997	78	1571.69	162	174
1 5h	5h 2	protein,riboflavin binding	gi|352173	25057.6	1	10	150	0.26	VSESSCLCLQMNKK	K	D	0.952	38.7	1699.78	162	175
1 5h	5h 2	protein,riboflavin binding	gi|352173	25057.6	1	10	150	0.26	VSNSYWNR	K	C	0.997	56	1025.48	49	56
1 5h	5h 2	Hep21 protein [Gallus gallus]	gi|316995812,gi|45383131	11971.7	1	5	71	0.467	CAIIKTSLGK	R	V	0.967	39.7	1090.63	49	58
1 5h	5h 2	Hep21 protein [Gallus gallus]	gi|316995812,gi|45383131	11971.7	1	5	71	0.467	LTSRYSCCETDLCNEKWDDDPTD	R	-	0.997	62.1	2880.14	85	107
1 5h	5h 2	Hep21 protein [Gallus gallus]	gi|316995812,gi|45383131	11971.7	1	5	71	0.467	VTLYYQQGCTSALNCGR	K	E	0.997	109	1990.91	59	75
1 5h	5h 2	Hep21 protein [Gallus gallus]	gi|316995812,gi|45383131	11971.7	1	5	71	0.467	YSCCETDLCNEK	R	W	0.997	61.8	1578.59	89	100
1 5h	5h 2	Hep21 protein [Gallus gallus]	gi|316995812,gi|45383131	11971.7	1	5	71	0.467	YSCCETDLCNEKWDDDPTD	R	-	0.997	63.7	2422.87	89	107
1 5h	5h 2	pancreatic adenocarcinoma upregulated factor [Homo sapiens]	gi|124256270,gi|189053131,gi|297697890,gi|313754208,gi|332833273,gi|37183160,gi|397465298,gi|426380867,gi|441659250,gi|94536866	22774.6	0.936	1	1	0.0408	LGDSWDVK	K	L	0.976	44.7	919.452	93	100
1 5h	5h 2	PREDICTED: lactotransferrin isoform 8 [Pan troglodytes]	gi|114586532,gi|114586534,gi|119585171,gi|12083188,gi|13096519,gi|157831776,gi|158255154,gi|16198357,gi|16198359,gi|18490850,gi|186833,gi|187122,gi|193527456,gi|193787568,gi|221046048,gi|28948741,gi|312433998,gi|34412,gi|34416,gi|38154680,gi|397495316,gi|397495318,gi|45643462,gi|467237,gi|4699853,gi|54607120,gi|58372399,gi|6730056,gi|75766355	76152.4	1	2	4	0.0338	DGAGDVAFIR	R	E	0.997	62.5	1020.51	200	209
1 5h	5h 2	PREDICTED: lactotransferrin isoform 8 [Pan troglodytes]	gi|114586532,gi|114586534,gi|119585171,gi|12083188,gi|13096519,gi|157831776,gi|158255154,gi|16198357,gi|16198359,gi|18490850,gi|186833,gi|187122,gi|193527456,gi|193787568,gi|221046048,gi|28948741,gi|312433998,gi|34412,gi|34416,gi|38154680,gi|397495316,gi|397495318,gi|45643462,gi|467237,gi|4699853,gi|54607120,gi|58372399,gi|6730056,gi|75766355	76152.4	1	2	4	0.0338	DSPIQCIQAIAENR	R	A	0.997	57.1	1614.79	39	52
1 5h	5h 2	RecName: Full=Cystatin; AltName: Full=Egg-white cystatin; Flags: Precursor	gi|118195,gi|319655747	16293.8	1	7	195	0.475	ALQFAMAEYNR	R	A	0.997	59.7	1329.63	59	69
1 5h	5h 2	RecName: Full=Cystatin; AltName: Full=Egg-white cystatin; Flags: Precursor	gi|118195,gi|319655747	16293.8	1	7	195	0.475	ALQFAMAEYNRASNDKYSSR	R	V	0.962	40.5	2338.09	59	78
1 5h	5h 2	RecName: Full=Cystatin; AltName: Full=Egg-white cystatin; Flags: Precursor	gi|118195,gi|319655747	16293.8	1	7	195	0.475	LLGAPVPVDENDEGLQR	R	A	0.997	83.4	1821.93	42	58
1 5h	5h 2	RecName: Full=Cystatin; AltName: Full=Egg-white cystatin; Flags: Precursor	gi|118195,gi|319655747	16293.8	1	7	195	0.475	LLGAPVPVDENDEGLQRALQFAMAEYNR	R	A	0.994	53.2	3132.54	42	69
1 5h	5h 2	RecName: Full=Cystatin; AltName: Full=Egg-white cystatin; Flags: Precursor	gi|118195,gi|319655747	16293.8	1	7	195	0.475	SRLLGAPVPVDENDEGLQR	R	A	0.997	69.8	2065.07	40	58
1 5h	5h 2	RecName: Full=Cystatin; AltName: Full=Egg-white cystatin; Flags: Precursor	gi|118195,gi|319655747	16293.8	1	7	195	0.475	SSGDLQSCEFHDEPEMAK	K	Y	0.997	63.7	2082.84	109	126
1 5h	5h 2	RecName: Full=Cystatin; AltName: Full=Egg-white cystatin; Flags: Precursor	gi|118195,gi|319655747	16293.8	1	7	195	0.475	YILQVEIGR	K	T	0.983	44.6	1090.63	95	103
1 5h	5h 2	PREDICTED: lysyl oxidase homolog 2 [Gallus gallus]	gi|363742086	86792.9	1	34	1132	0.404	AFAPSSHSGFR	R	K	0.997	66.9	1163.56	305	315
1 5h	5h 2	PREDICTED: lysyl oxidase homolog 2 [Gallus gallus]	gi|363742086	86792.9	1	34	1132	0.404	ASFCLEDTECEADVQK	K	Q	0.997	91.7	1901.79	653	668
1 5h	5h 2	PREDICTED: lysyl oxidase homolog 2 [Gallus gallus]	gi|363742086	86792.9	1	34	1132	0.404	CNVPAMGFQNQLR	R	L	0.997	72.9	1550.72	423	435
1 5h	5h 2	PREDICTED: lysyl oxidase homolog 2 [Gallus gallus]	gi|363742086	86792.9	1	34	1132	0.404	CSGTEMSLAHCR	K	H	0.995	44.9	1408.58	510	521
1 5h	5h 2	PREDICTED: lysyl oxidase homolog 2 [Gallus gallus]	gi|363742086	86792.9	1	34	1132	0.404	CSGTEMSLAHCRHDGADVSCPR	K	G	0.997	65.2	2519.03	510	531
1 5h	5h 2	PREDICTED: lysyl oxidase homolog 2 [Gallus gallus]	gi|363742086	86792.9	1	34	1132	0.404	EATLAACTSNGWGVTDCK	K	H	0.997	84.4	1940.85	131	148
1 5h	5h 2	PREDICTED: lysyl oxidase homolog 2 [Gallus gallus]	gi|363742086	86792.9	1	34	1132	0.404	ELGFGSAKEAITGAR	R	L	0.997	98.1	1506.79	365	379
1 5h	5h 2	PREDICTED: lysyl oxidase homolog 2 [Gallus gallus]	gi|363742086	86792.9	1	34	1132	0.404	ELGYVEAVSWLPSSK	R	Y	0.997	124	1664.85	98	112
1 5h	5h 2	PREDICTED: lysyl oxidase homolog 2 [Gallus gallus]	gi|363742086	86792.9	1	34	1132	0.404	ELGYVEAVSWLPSSKYGKGEGK	R	I	0.997	57.7	2384.21	98	119
1 5h	5h 2	PREDICTED: lysyl oxidase homolog 2 [Gallus gallus]	gi|363742086	86792.9	1	34	1132	0.404	FNMESQGCNHEEDAAVR	K	C	0.997	71	2009.81	406	422
1 5h	5h 2	PREDICTED: lysyl oxidase homolog 2 [Gallus gallus]	gi|363742086	86792.9	1	34	1132	0.404	FSSQIHNNGQSDFRPK	R	N	0.997	57.7	1861.89	598	613
1 5h	5h 2	PREDICTED: lysyl oxidase homolog 2 [Gallus gallus]	gi|363742086	86792.9	1	34	1132	0.404	GGANTGEGRVEVLK	K	N	0.994	52.5	1386.73	329	342
1 5h	5h 2	PREDICTED: lysyl oxidase homolog 2 [Gallus gallus]	gi|363742086	86792.9	1	34	1132	0.404	HAWVWHDCHR	R	H	0.994	48.2	1403.62	617	626
1 5h	5h 2	PREDICTED: lysyl oxidase homolog 2 [Gallus gallus]	gi|363742086	86792.9	1	34	1132	0.404	HDGADVSCPR	R	G	0.992	43.4	1113.47	522	531
1 5h	5h 2	PREDICTED: lysyl oxidase homolog 2 [Gallus gallus]	gi|363742086	86792.9	1	34	1132	0.404	HTEDVGVVCSEK	K	R	0.997	80.1	1359.62	149	160
1 5h	5h 2	PREDICTED: lysyl oxidase homolog 2 [Gallus gallus]	gi|363742086	86792.9	1	34	1132	0.404	HTEDVGVVCSEKR	K	I	0.997	81.4	1515.72	149	161
1 5h	5h 2	PREDICTED: lysyl oxidase homolog 2 [Gallus gallus]	gi|363742086	86792.9	1	34	1132	0.404	IRPILATYR	R	K	0.997	50.4	1102.67	187	195
1 5h	5h 2	PREDICTED: lysyl oxidase homolog 2 [Gallus gallus]	gi|363742086	86792.9	1	34	1132	0.404	IRPILATYRK	R	R	0.997	45.1	1230.77	187	196
1 5h	5h 2	PREDICTED: lysyl oxidase homolog 2 [Gallus gallus]	gi|363742086	86792.9	1	34	1132	0.404	IWMYNCHTGGSFSDETEQK	R	F	0.981	37.4	2305.95	740	758
1 5h	5h 2	PREDICTED: lysyl oxidase homolog 2 [Gallus gallus]	gi|363742086	86792.9	1	34	1132	0.404	KQHYWAYSMDCTGNEAHISSCK	R	L	0.997	75.7	2689.12	254	275
1 5h	5h 2	PREDICTED: lysyl oxidase homolog 2 [Gallus gallus]	gi|363742086	86792.9	1	34	1132	0.404	KRVPVTEGYVEVK	R	D	0.974	40.8	1503.85	196	208
1 5h	5h 2	PREDICTED: lysyl oxidase homolog 2 [Gallus gallus]	gi|363742086	86792.9	1	34	1132	0.404	LGQGMGPIHLNEIDCTGFEK	R	S	0.997	97.9	2232.04	380	399
1 5h	5h 2	PREDICTED: lysyl oxidase homolog 2 [Gallus gallus]	gi|363742086	86792.9	1	34	1132	0.404	LKGGANTGEGRVEVLK	R	N	0.987	45.7	1627.91	327	342
1 5h	5h 2	PREDICTED: lysyl oxidase homolog 2 [Gallus gallus]	gi|363742086	86792.9	1	34	1132	0.404	NSRVVCGMFGFPSER	K	K	0.968	39.4	1758.81	225	239
1 5h	5h 2	PREDICTED: lysyl oxidase homolog 2 [Gallus gallus]	gi|363742086	86792.9	1	34	1132	0.404	QHYWAYSMDCTGNEAHISSCK	K	L	0.997	58.7	2561.03	255	275
1 5h	5h 2	PREDICTED: lysyl oxidase homolog 2 [Gallus gallus]	gi|363742086	86792.9	1	34	1132	0.404	RKQHYWAYSMDCTGNEAHISSCK	R	L	0.997	58.8	2845.22	253	275
1 5h	5h 2	PREDICTED: lysyl oxidase homolog 2 [Gallus gallus]	gi|363742086	86792.9	1	34	1132	0.404	RPADVPKIQLR	R	L	0.997	75.4	1292.78	48	58
1 5h	5h 2	PREDICTED: lysyl oxidase homolog 2 [Gallus gallus]	gi|363742086	86792.9	1	34	1132	0.404	RVPVTEGYVEVK	K	D	0.997	56.8	1375.76	197	208
1 5h	5h 2	PREDICTED: lysyl oxidase homolog 2 [Gallus gallus]	gi|363742086	86792.9	1	34	1132	0.404	RVPVTEGYVEVKDEGTWK	K	Q	0.997	69.1	2092.07	197	214
1 5h	5h 2	PREDICTED: lysyl oxidase homolog 2 [Gallus gallus]	gi|363742086	86792.9	1	34	1132	0.404	SLTDCKFNMESQGCNHEEDAAVR	K	C	0.997	66	2714.12	400	422
1 5h	5h 2	PREDICTED: lysyl oxidase homolog 2 [Gallus gallus]	gi|363742086	86792.9	1	34	1132	0.404	VPVTEGYVEVK	R	D	0.997	77.6	1219.66	198	208
1 5h	5h 2	PREDICTED: lysyl oxidase homolog 2 [Gallus gallus]	gi|363742086	86792.9	1	34	1132	0.404	VPVTEGYVEVKDEGTWK	R	Q	0.997	102	1935.97	198	214
1 5h	5h 2	PREDICTED: lysyl oxidase homolog 2 [Gallus gallus]	gi|363742086	86792.9	1	34	1132	0.404	VVCGMFGFPSER	R	K	0.997	62	1401.63	228	239
1 5h	5h 2	PREDICTED: lysyl oxidase homolog 2 [Gallus gallus]	gi|363742086	86792.9	1	34	1132	0.404	VVCGMFGFPSERK	R	Y	0.997	63.7	1529.72	228	240
1 5h	5h 2	vitronectin precursor [Gallus gallus]	gi|46048795	51637.3	0.936	1	1	0.0287	GVPNQLDAAMAGR	R	I	0.989	46.4	1315.64	338	350
1 5h	5h 2	acidic chitinase precursor [Gallus gallus]	gi|45383307	52240.3	1	2	4	0.0519	FSTMVSTPENR	K	Q	0.997	56.5	1284.59	106	116
1 5h	5h 2	acidic chitinase precursor [Gallus gallus]	gi|45383307	52240.3	1	2	4	0.0519	TLLAIGGWNFGTAK	K	F	0.992	50.1	1448.79	92	105
1 5h	5h 2	albumin, isoform CRA_h [Homo sapiens]	gi|119626071,gi|122920512,gi|189054552,gi|194391080,gi|28592,gi|31615330,gi|31615331,gi|3212456,gi|332233172,gi|332819547,gi|4502027,gi|6013427,gi|78101694	69366.9	0.995	1	12	0.0199	YICENQDSISSK	K	L	0.997	65.8	1443.64	287	298
1 5h	5h 2	polymeric immunoglobulin receptor precursor [Gallus gallus]	gi|153792243	70571.8	1	6	105	0.157	AANISPELLDLEASNAAAAPDEAVPQGR	K	A	0.997	79.6	2790.39	463	490
1 5h	5h 2	polymeric immunoglobulin receptor precursor [Gallus gallus]	gi|153792243	70571.8	1	6	105	0.157	IIDNTGFLPGPYEGR	R	V	0.997	79.3	1648.83	294	308
1 5h	5h 2	polymeric immunoglobulin receptor precursor [Gallus gallus]	gi|153792243	70571.8	1	6	105	0.157	IVEGECGLTGKEEVQAEVGSR	K	V	0.994	52.5	2247.09	353	373
1 5h	5h 2	polymeric immunoglobulin receptor precursor [Gallus gallus]	gi|153792243	70571.8	1	6	105	0.157	NIIDTYGKIDSDFQGR	R	I	0.997	82.5	1841.9	183	198
1 5h	5h 2	polymeric immunoglobulin receptor precursor [Gallus gallus]	gi|153792243	70571.8	1	6	105	0.157	SCLTVVSTSGYR	R	A	0.997	75.7	1329.65	71	82
1 5h	5h 2	polymeric immunoglobulin receptor precursor [Gallus gallus]	gi|153792243	70571.8	1	6	105	0.157	VDLTCSYPCK	R	Y	0.997	58.8	1242.55	374	383
1 5h	5h 2	PIT 54 protein precursor [Gallus gallus]	gi|46395491	50819.3	1	3	18	0.0894	QLGCGTALSALPESK	K	Y	0.997	63.8	1531.78	289	303
1 5h	5h 2	PIT 54 protein precursor [Gallus gallus]	gi|46395491	50819.3	1	3	18	0.0894	QLGCGTALSSPK	R	K	0.997	56	1218.61	69	80
1 5h	5h 2	PIT 54 protein precursor [Gallus gallus]	gi|46395491	50819.3	1	3	18	0.0894	QVGCGSPLSALGSAR	K	Y	0.997	84.9	1459.73	399	413
1 5h	5h 2	RecName: Full=Lysozyme C; AltName: Full=1,4-beta-N-acetylmuramidase C	gi|47117006	14476.5	1	3	84	0.31	GYSLGNWVCAAKYESNFNTQATNR	R	N	0.95	38	2751.26	22	45
1 5h	5h 2	RecName: Full=Lysozyme C; AltName: Full=1,4-beta-N-acetylmuramidase C	gi|47117006	14476.5	1	3	84	0.31	NTDGSTDYGILEINSR	R	W	0.997	81.8	1754.82	46	61
1 5h	5h 2	RecName: Full=Lysozyme C; AltName: Full=1,4-beta-N-acetylmuramidase C	gi|47117006	14476.5	1	3	84	0.31	YESNFNTQATNR	K	N	0.99	45.7	1444.64	34	45
1 5h	5h 2	apolipoprotein D precursor [Gallus gallus]	gi|58696426	21705.8	1	2	6	0.18	SPDMHPDTVEHLK	R	S	0.99	45.2	1521.7	152	164
1 5h	5h 2	apolipoprotein D precursor [Gallus gallus]	gi|58696426	21705.8	1	2	6	0.18	TYKIDTDKMMPTDQLNCPAEM	R	-	0.981	38.9	2550.09	169	189
1 5h	5h 2	gallinacin-11 precursor [Gallus gallus]	gi|49169808	11649.9	1	4	34	0.5	CLEEQLGLCPLKR	R	W	0.997	58.3	1615.83	85	97
1 5h	5h 2	gallinacin-11 precursor [Gallus gallus]	gi|49169808	11649.9	1	4	34	0.5	TCCVDTTSDFHTCQDK	K	G	0.997	97.1	1974.76	59	74
1 5h	5h 2	gallinacin-11 precursor [Gallus gallus]	gi|49169808	11649.9	1	4	34	0.5	TCCVDTTSDFHTCQDKGGHCVSPK	K	I	0.981	33.3	2797.14	59	82
1 5h	5h 2	gallinacin-11 precursor [Gallus gallus]	gi|49169808	11649.9	1	4	34	0.5	VCPKPFAAFGTCSWR	K	Q	0.997	55.1	1783.84	42	56
1 5h	5h 2	PREDICTED: peptidyl-prolyl cis-trans isomerase C [Gallus gallus]	gi|363744942,gi|449280213	24765.4	0.936	1	1	0.0917	VIKDFMIQGGDFTAGDGSGGR	R	S	0.972	42.4	2144.01	107	127
1 5h	5h 2	PREDICTED: hemopexin [Gallus gallus]	gi|363729530	43046.3	1	13	432	0.389	ADAAFTCPGSAELYVITGDR	K	M	0.997	119	2113.99	292	311
1 5h	5h 2	PREDICTED: hemopexin [Gallus gallus]	gi|363729530	43046.3	1	13	432	0.389	ALQEELGVPK	R	A	0.997	67.6	1083.6	282	291
1 5h	5h 2	PREDICTED: hemopexin [Gallus gallus]	gi|363729530	43046.3	1	13	432	0.389	CSGEPFQAITSDDSGR	R	I	0.997	100	1726.73	195	210
1 5h	5h 2	PREDICTED: hemopexin [Gallus gallus]	gi|363729530	43046.3	1	13	432	0.389	CSGEPFQAITSDDSGRIYAFR	R	G	0.997	67.2	2377.09	195	215
1 5h	5h 2	PREDICTED: hemopexin [Gallus gallus]	gi|363729530	43046.3	1	13	432	0.389	ERPWLDAGPCDAALR	K	W	0.997	77.3	1726.83	124	138
1 5h	5h 2	PREDICTED: hemopexin [Gallus gallus]	gi|363729530	43046.3	1	13	432	0.389	FRPHSWEVLPGYPR	R	D	0.997	70	1740.9	154	167
1 5h	5h 2	PREDICTED: hemopexin [Gallus gallus]	gi|363729530	43046.3	1	13	432	0.389	GGHQLVEGYPR	R	A	0.997	69.9	1212.61	271	281
1 5h	5h 2	PREDICTED: hemopexin [Gallus gallus]	gi|363729530	43046.3	1	13	432	0.389	HADEPQPLPYDGVDGAMCTADGIYLLR	R	G	0.997	82.6	2990.37	323	349
1 5h	5h 2	PREDICTED: hemopexin [Gallus gallus]	gi|363729530	43046.3	1	13	432	0.389	HADEPQPLPYDGVDGAMCTADGIYLLRGDR	R	Y	0.985	42.6	3318.52	323	352
1 5h	5h 2	PREDICTED: hemopexin [Gallus gallus]	gi|363729530	43046.3	1	13	432	0.389	HADEPQPLPYDGVDGAMCTADGIYLLRGDRYHR	R	H	0.986	43.2	3774.74	323	355
1 5h	5h 2	PREDICTED: hemopexin [Gallus gallus]	gi|363729530	43046.3	1	13	432	0.389	MQRVDLTKSPR	R	H	0.972	43.3	1346.72	312	322
1 5h	5h 2	PREDICTED: hemopexin [Gallus gallus]	gi|363729530	43046.3	1	13	432	0.389	VTKERPWLDAGPCDAALR	R	W	0.997	73.5	2055.04	121	138
1 5h	5h 2	PREDICTED: hemopexin [Gallus gallus]	gi|363729530	43046.3	1	13	432	0.389	YYCLQGTQFYR	R	F	0.997	63.2	1498.68	143	153
1 5h	5h 2	Chain A, Analysis Of The Stabilization Of Hen Lysozyme With The Helix Dipole And Charged Side Chains	gi|157831653	14314.2	1	5	85	0.426	GYSLGDWVCAAK	R	F	0.997	60.6	1326.61	22	33
1 5h	5h 2	Chain A, Analysis Of The Stabilization Of Hen Lysozyme With The Helix Dipole And Charged Side Chains	gi|157831653	14314.2	1	5	85	0.426	GYSLGDWVCAAKFESNFNTQATNR	R	N	0.997	72.9	2736.25	22	45
1 5h	5h 2	Chain A, Analysis Of The Stabilization Of Hen Lysozyme With The Helix Dipole And Charged Side Chains	gi|157831653	14314.2	1	5	85	0.426	HGLDNYRGYSLGDWVCAAK	R	F	0.995	52.4	2182.01	15	33
1 5h	5h 2	Chain A, Analysis Of The Stabilization Of Hen Lysozyme With The Helix Dipole And Charged Side Chains	gi|157831653	14314.2	1	5	85	0.426	HGLDNYRGYSLGDWVCAAKFESNFNTQATNR	R	N	0.997	60.3	3591.65	15	45
1 5h	5h 2	Chain A, Analysis Of The Stabilization Of Hen Lysozyme With The Helix Dipole And Charged Side Chains	gi|157831653	14314.2	1	5	85	0.426	NLCNIPCSALLSSDITASVNCAKK	R	I	0.997	70.6	2636.28	74	97
1 5h	5h 2	ovalbumin-related protein X [Gallus gallus]	gi|448824824	43629.1	1	9	89	0.24	ADHPFLFLIK	R	H	0.947	38.6	1200.68	363	372
1 5h	5h 2	ovalbumin-related protein X [Gallus gallus]	gi|448824824	43629.1	1	9	89	0.24	AGLETVNFK	R	T	0.997	72.2	978.525	128	136
1 5h	5h 2	ovalbumin-related protein X [Gallus gallus]	gi|448824824	43629.1	1	9	89	0.24	AGLETVNFKTASDQAR	R	Q	0.997	97.3	1707.87	128	143
1 5h	5h 2	ovalbumin-related protein X [Gallus gallus]	gi|448824824	43629.1	1	9	89	0.24	ALHFDSIAGLGGSTQTK	K	C	0.997	89.6	1702.88	57	73
1 5h	5h 2	ovalbumin-related protein X [Gallus gallus]	gi|448824824	43629.1	1	9	89	0.24	HNPTNTIVYFGR	K	Y	0.997	86	1418.72	373	384
1 5h	5h 2	ovalbumin-related protein X [Gallus gallus]	gi|448824824	43629.1	1	9	89	0.24	HSPELEQFR	K	A	0.956	38.5	1142.56	354	362
1 5h	5h 2	ovalbumin-related protein X [Gallus gallus]	gi|448824824	43629.1	1	9	89	0.24	LTEWTNPNTMEKR	K	R	0.958	39.9	1635.78	265	277
1 5h	5h 2	ovalbumin-related protein X [Gallus gallus]	gi|448824824	43629.1	1	9	89	0.24	SRPILPIYLK	K	C	0.991	41.9	1199.75	111	120
1 5h	5h 2	ovalbumin-related protein X [Gallus gallus]	gi|448824824	43629.1	1	9	89	0.24	TINFEKLTEWTNPNTMEK	K	R	0.973	43.7	2212.06	259	276
1 5h	5h 2	Chain A, Hydrogen And Hydration Of Hen Egg-White Lysozyme Determined By Neutron Diffraction	gi|157878404	14296	0.997	2	10	0.442	HGLDNYRGYSLGNWVCAAK	R	F	0.959	38.7	2181.03	15	33
1 5h	5h 2	Chain A, Hydrogen And Hydration Of Hen Egg-White Lysozyme Determined By Neutron Diffraction	gi|157878404	14296	0.997	2	10	0.442	NLCNIPCSALLSSDITASVNCAKK	R	I	0.997	70.6	2636.28	74	97
1 5h	5h 2	Chain A, Hydrogen And Hydration Of Hen Egg-White Lysozyme Determined By Neutron Diffraction	gi|157878404	14296	0.997	2	10	0.442	XVFGRCELAAAMKR	-	H	0.99	48.9	1677.79	1	14
1 5h	5h 2	alpha 1-acid glycoprotein [Gallus gallus]	gi|155624218,gi|45383093	22321.3	1	3	48	0.133	EQLEEFEAQLR	K	C	0.987	48.3	1391.68	155	165
1 5h	5h 2	alpha 1-acid glycoprotein [Gallus gallus]	gi|155624218,gi|45383093	22321.3	1	3	48	0.133	LEEAFITSPK	K	D	0.994	52.1	1134.6	171	180
1 5h	5h 2	alpha 1-acid glycoprotein [Gallus gallus]	gi|155624218,gi|45383093	22321.3	1	3	48	0.133	TAEVTKEQLEEFEAQLR	R	C	0.997	101	2021.02	149	165
1 5h	5h 2	immunoglobulin alpha heavy chain [Gallus gallus]	gi|5705960	61504.3	0.936	1	2	0.0188	EQLQGNEFVCR	R	A	0.995	51.4	1379.64	217	227
1 5h	5h 2	Chain L, Crystal Structure Of A Glycosylated Fab From An Igm Cryoglobulin With Properties Of A Natural Proteolytic Antibody	gi|10835792,gi|110626504,gi|11275302,gi|11275314,gi|11275318,gi|11275322,gi|11514632,gi|118137446,gi|119389702,gi|119389706,gi|125145,gi|13529116,gi|145579361,gi|149673887,gi|149673889,gi|149673891,gi|152149142,gi|157836259,gi|157838144,gi|157877246,gi|15825711,gi|160286045,gi|160877741,gi|160877748,gi|161761076,gi|163310841,gi|1633496,gi|165760848,gi|165760851,gi|165761039,gi|16741061,gi|1681771…	23437.3	0.936	1	3	0.093	VDNALQSGNSQESVTEQDSK	K	D	0.997	60.5	2135.97	150	169
1 5h	5h 2	hemoglobin subunit beta [Gallus gallus]	gi|399861,gi|4699641,gi|49169791	16335.1	1	3	16	0.299	FFASFGNLSSPTAILGNPMVR	R	A	0.997	96.6	2242.13	41	61
1 5h	5h 2	hemoglobin subunit beta [Gallus gallus]	gi|399861,gi|4699641,gi|49169791	16335.1	1	3	16	0.299	LLIVYPWTQR	R	F	0.976	42.4	1288.74	31	40
1 5h	5h 2	hemoglobin subunit beta [Gallus gallus]	gi|399861,gi|4699641,gi|49169791	16335.1	1	3	16	0.299	VNVAECGAEALAR	K	L	0.997	102	1359.67	18	30
1 5h	5h 2	cell adhesion molecule [Gallus gallus]	gi|115417,gi|211418,gi|471270244	97784.5	1	3	13	0.053	FKVNGDGVVSTK	R	R	0.961	39.9	1250.67	82	93
1 5h	5h 2	cell adhesion molecule [Gallus gallus]	gi|115417,gi|211418,gi|471270244	97784.5	1	3	13	0.053	KISFTIYAQDAMGKR	R	H	0.997	57.4	1744.91	102	116
1 5h	5h 2	cell adhesion molecule [Gallus gallus]	gi|115417,gi|211418,gi|471270244	97784.5	1	3	13	0.053	VSFAACSGRPWAVYVPTDTR	R	F	0.997	71.6	2240.09	62	81
1 5h	5h 3	dickkopf-related protein 3 precursor [Gallus gallus]	gi|45384102	39208.4	0.934	1	1	0.0657	ELLFPVCTPLPEEGEPCHDPSNR	K	L	0.948	38.4	2693.23	217	239
1 5h	5h 3	PREDICTED: uncharacterized protein LOC101044508 [Saimiri boliviensis boliviensis]	gi|403308699	147290	0.99	1	3	0.00657	AGLQFPVGR	R	V	0.97	45.8	944.531	1131	1139
1 5h	5h 3	immunoglobulin lambda-chain, partial [Gallus gallus]	gi|212049	10413.4	0.937	1	1	0.15	SPGSAPVTVIYNNDK	K	R	0.98	46.4	1561.79	42	56
1 5h	5h 3	prothrombin precursor [Gallus gallus]	gi|45382957	69111.4	0.937	1	2	0.0132	TTVEFTPR	R	V	0.997	59.4	950.494	190	197
1 5h	5h 3	Chain A, Crystallographic Study Of Turkey Egg-White Lysozyme And Its Complex With A Disaccharide	gi|157831911	14237.3	1	2	2	0.364	NLCNIPCSALLSSDITASVNCAK	R	K	0.983	46.6	2508.19	74	96
1 5h	5h 3	Chain A, Crystallographic Study Of Turkey Egg-White Lysozyme And Its Complex With A Disaccharide	gi|157831911	14237.3	1	2	2	0.364	NLCNIPCSALLSSDITASVNCAKK	R	I	0.997	67.1	2636.28	74	97
1 5h	5h 3	Chain A, Crystallographic Study Of Turkey Egg-White Lysozyme And Its Complex With A Disaccharide	gi|157831911	14237.3	1	2	2	0.364	NTNGSTDYGILQINSR	R	W	0.985	48.7	1752.85	46	61
1 5h	5h 3	Chain A, Crystallographic Study Of Turkey Egg-White Lysozyme And Its Complex With A Disaccharide	gi|157831911	14237.3	1	2	2	0.364	WWCDNGR	R	T	0.983	35.3	993.4	62	68
1 5h	5h 3	Chain A, Hen Egg White Lysozyme Mutant With Alanine Substituted For Glycine	gi|10120552	14327.3	0.998	2	4	0.527	CKATDVQAWIR	R	G	0.965	42.2	1347.68	115	125
1 5h	5h 3	Chain A, Hen Egg White Lysozyme Mutant With Alanine Substituted For Glycine	gi|10120552	14327.3	0.998	2	4	0.527	HGLDNYRGYSLGNWVCAAKFESNFNTQATNR	R	N	0.991	47.4	3590.66	15	45
1 5h	5h 3	Chain A, Hen Egg White Lysozyme Mutant With Alanine Substituted For Glycine	gi|10120552	14327.3	0.998	2	4	0.527	NLCNIPCSALLSSDITASVNCAK	R	K	0.983	46.6	2508.19	74	96
1 5h	5h 3	Chain A, Hen Egg White Lysozyme Mutant With Alanine Substituted For Glycine	gi|10120552	14327.3	0.998	2	4	0.527	NLCNIPCSALLSSDITASVNCAKK	R	I	0.997	67.1	2636.28	74	97
1 5h	5h 3	Chain A, Hen Egg White Lysozyme Mutant With Alanine Substituted For Glycine	gi|10120552	14327.3	0.998	2	4	0.527	NRCKATDVQAWIR	R	G	0.997	63.2	1617.83	113	125
1 5h	5h 3	PREDICTED: renin receptor-like [Meleagris gallopavo]	gi|326913436	39381.4	0.997	2	2	0.0452	AAVLVTVK	R	G	0.947	39.2	800.524	80	87
1 5h	5h 3	PREDICTED: renin receptor-like [Meleagris gallopavo]	gi|326913436	39381.4	0.997	2	2	0.0452	SPQSVVFR	R	D	0.946	42.4	919.5	30	37
1 5h	5h 3	PREDICTED: prostatic acid phosphatase-like [Gallus gallus]	gi|363730245	43943.1	0.937	1	2	0.0214	LQGGLLLK	R	A	0.974	41.1	841.551	257	264
1 5h	5h 3	alpha S1 casein, partial [Bos taurus]	gi|159793187,gi|159793191,gi|159793193,gi|159793197,gi|225632,gi|30794348,gi|440900746	24529.4	1	2	5	0.19	FFVAPFPEVFGK	R	E	0.978	44.7	1384.73	38	49
1 5h	5h 3	alpha S1 casein, partial [Bos taurus]	gi|159793187,gi|159793191,gi|159793193,gi|159793197,gi|225632,gi|30794348,gi|440900746	24529.4	1	2	5	0.19	HIQKEDVPSER	K	Y	0.974	43.2	1337.68	95	105
1 5h	5h 3	hCG1984476, isoform CRA_b [Homo sapiens]	gi|119607495,gi|297683156,gi|332821456,gi|386782111,gi|397489633,gi|397522538,gi|403298875,gi|4557581	15164.4	0.983	1	1	0.0687	ATVQQLEGR	M	W	0.995	55.7	1043.55	2	10
1 5h	5h 3	PREDICTED: putative gastrointestinal growth factor xP4 [Gallus gallus]	gi|50729997	13816.2	0.995	1	2	0.102	NCGPPGISAADCR	R	R	0.997	59	1374.59	40	52
1 5h	5h 3	Chain A, Analysis Of The Stabilization Of Hen Lysozyme With The Helix Dipole And Charged Side Chains	gi|157831654	14313.2	0.987	1	1	0.426	GYSLGDWVCAAK	R	F	0.997	63	1326.61	22	33
1 5h	5h 3	Chain A, Analysis Of The Stabilization Of Hen Lysozyme With The Helix Dipole And Charged Side Chains	gi|157831654	14313.2	0.987	1	1	0.426	GYSLGDWVCAAKFESNFNTQATNR	R	N	0.997	75.5	2736.25	22	45
1 5h	5h 3	Chain A, Analysis Of The Stabilization Of Hen Lysozyme With The Helix Dipole And Charged Side Chains	gi|157831654	14313.2	0.987	1	1	0.426	HGLNNYRGYSLGDWVCAAKFESNFNTQATNR	R	N	0.991	47.4	3590.66	15	45
1 5h	5h 3	Chain A, Analysis Of The Stabilization Of Hen Lysozyme With The Helix Dipole And Charged Side Chains	gi|157831654	14313.2	0.987	1	1	0.426	NLCNIPCSALLSSDITASVNCAK	R	K	0.983	46.6	2508.19	74	96
1 5h	5h 3	Chain A, Analysis Of The Stabilization Of Hen Lysozyme With The Helix Dipole And Charged Side Chains	gi|157831654	14313.2	0.987	1	1	0.426	NLCNIPCSALLSSDITASVNCAKK	R	I	0.997	67.1	2636.28	74	97
1 5h	5h 3	kappa casein [Bos taurus]	gi|125489161,gi|14572699,gi|156144998,gi|162811,gi|166078544,gi|166078546,gi|193089915,gi|193089919,gi|193089923,gi|22552661,gi|22552663,gi|226020,gi|229416,gi|27881412,gi|296486476,gi|300459,gi|315143026,gi|36988716,gi|392937496,gi|40311084,gi|440904989,gi|4887004,gi|4887006,gi|7528205,gi|8099320,gi|8099322,gi|8099324	17863.3	0.998	2	2	0.112	FFSDKIAK	R	Y	0.966	41.7	955.525	8	15
1 5h	5h 3	kappa casein [Bos taurus]	gi|125489161,gi|14572699,gi|156144998,gi|162811,gi|166078544,gi|166078546,gi|193089915,gi|193089919,gi|193089923,gi|22552661,gi|22552663,gi|226020,gi|229416,gi|27881412,gi|296486476,gi|300459,gi|315143026,gi|36988716,gi|392937496,gi|40311084,gi|440904989,gi|4887004,gi|4887006,gi|7528205,gi|8099320,gi|8099322,gi|8099324	17863.3	0.998	2	2	0.112	YIPIQYVLSR	K	Y	0.956	39.3	1251.71	16	25
1 5h	5h 3	immunoglobulin light chain variable region [Gallus gallus]	gi|161513239	11239.1	0.937	1	1	0.139	SPGSAPVTVIYDNNK	K	R	0.98	46.4	1561.79	33	47
1 5h	5h 3	retinoic acid receptor responder protein 2 precursor [Gallus gallus]	gi|477507238	18231	1	2	3	0.105	DVLDYFHSR	K	S	0.978	44.2	1151.55	29	37
1 5h	5h 3	retinoic acid receptor responder protein 2 precursor [Gallus gallus]	gi|477507238	18231	1	2	3	0.105	SNVQFLFR	R	E	0.957	38.7	1010.54	38	45
1 5h	5h 3	PREDICTED: tumor necrosis factor receptor superfamily member 6B [Gallus gallus]	gi|118100703	33438.1	0.999	2	9	0.0842	LQQILER	R	T	0.958	40.2	899.531	234	240
1 5h	5h 3	PREDICTED: tumor necrosis factor receptor superfamily member 6B [Gallus gallus]	gi|118100703	33438.1	0.999	2	9	0.0842	VTCQQCPPGTFVAQHCTK	R	E	0.996	53.1	2118.95	46	63
1 5h	5h 3	alpha 1-acid glycoprotein [Gallus gallus]	gi|155624218,gi|45383093	22321.3	0.999	2	61	0.133	LEEAFITSPK	K	D	0.991	50.7	1134.6	171	180
1 5h	5h 3	alpha 1-acid glycoprotein [Gallus gallus]	gi|155624218,gi|45383093	22321.3	0.999	2	61	0.133	TAEVTKEQLEEFEAQLR	R	C	0.997	105	2021.02	149	165
1 5h	5h 3	PREDICTED: calumenin isoform 1 [Monodelphis domestica]	gi|126340673,gi|130492398,gi|149705852,gi|193786694,gi|197099352,gi|224487710,gi|2809324,gi|296210689,gi|296210691,gi|301755246,gi|314122177,gi|332224390,gi|344270947,gi|348578907,gi|350595262,gi|351705740,gi|395539359,gi|395833578,gi|403257497,gi|426357814,gi|426357820,gi|431911726,gi|432091260,gi|440897769,gi|444726897,gi|4502551,gi|465959783,gi|466021305,gi|466021316,gi|471399272,gi|488543388,…	37107.7	0.996	1	4	0.0413	TFDQLTPEESKER	K	L	0.973	43.6	1579.76	60	72
1 5h	5h 3	hemoglobin subunit alpha-A [Gallus gallus]	gi|52138655	15429	0.998	1	17	0.106	IAGHAEEYGAETLER	K	M	0.997	84.1	1645.78	18	32
1 5h	5h 3	albumin, isoform CRA_h [Homo sapiens]	gi|119626071,gi|122920512,gi|189054552,gi|194391080,gi|28592,gi|31615330,gi|31615331,gi|3212456,gi|332233172,gi|332819547,gi|4502027,gi|6013427,gi|78101694	69366.9	1	2	8	0.0449	KVPQVSTPTLVEVSR	K	N	0.997	55.7	1639.94	438	452
1 5h	5h 3	albumin, isoform CRA_h [Homo sapiens]	gi|119626071,gi|122920512,gi|189054552,gi|194391080,gi|28592,gi|31615330,gi|31615331,gi|3212456,gi|332233172,gi|332819547,gi|4502027,gi|6013427,gi|78101694	69366.9	1	2	8	0.0449	YICENQDSISSK	K	L	0.997	68.5	1443.64	287	298
1 5h	5h 3	PREDICTED: LOW QUALITY PROTEIN: alpha-amylase 1 isoform 2 [Pongo abelii]	gi|395730162	58324.7	1	3	7	0.0601	ALVFVDNHDNQR	R	G	0.993	52.3	1427.7	312	323
1 5h	5h 3	PREDICTED: LOW QUALITY PROTEIN: alpha-amylase 1 isoform 2 [Pongo abelii]	gi|395730162	58324.7	1	3	7	0.0601	TGSGDIENYNDATQVR	K	D	0.997	54.7	1739.78	163	178
1 5h	5h 3	PREDICTED: LOW QUALITY PROTEIN: alpha-amylase 1 isoform 2 [Pongo abelii]	gi|395730162	58324.7	1	3	7	0.0601	TGSGDIENYNDATQVRDCR	K	L	0.979	40.3	2170.94	163	181
1 5h	5h 3	Chain A, The Three-Dimensional Structure Of Pheasant And Guinea-Fowl Egg Lysozymes	gi|157831333	14310.1	0.998	2	10	0.132	IVSDGDGMNAWVAWRK	K	H	0.997	73.5	1820.88	98	113
1 5h	5h 3	Chain A, The Three-Dimensional Structure Of Pheasant And Guinea-Fowl Egg Lysozymes	gi|157831333	14310.1	0.998	2	10	0.132	KIVSDGDGMNAWVAWRK	K	H	0.996	55.5	1948.97	97	113
1 5h	5h 3	Chain A, Structural And Thermodynamic Analysis Of Compensating Mutations Within The Core Of Chicken Egg White Lysozyme	gi|157831313	14327.3	0.998	2	2	0.426	HGLDNYRGYSLGNWVCAAKFESNFNTQATNR	R	N	0.991	47.4	3590.66	15	45
1 5h	5h 3	Chain A, Structural And Thermodynamic Analysis Of Compensating Mutations Within The Core Of Chicken Egg White Lysozyme	gi|157831313	14327.3	0.998	2	2	0.426	NLCNIPCSALLSSDITATVNCAK	R	K	0.997	58.8	2522.2	74	96
1 5h	5h 3	Chain A, Structural And Thermodynamic Analysis Of Compensating Mutations Within The Core Of Chicken Egg White Lysozyme	gi|157831313	14327.3	0.998	2	2	0.426	NLCNIPCSALLSSDITATVNCAKK	R	I	0.966	43	2650.3	74	97
1 5h	5h 3	PREDICTED: IgGFc-binding protein-like, partial [Gallus gallus]	gi|363746098	22044.1	0.993	1	13	0.0743	DALGEVLAAYDAACR	R	Q	0.997	92.7	1594.75	144	158
1 5h	5h 3	PREDICTED: plasma protease C1 inhibitor-like [Gallus gallus]	gi|363734612	54482.6	0.937	1	3	0.0258	ALDPPTFLALLQR	R	A	0.995	51.4	1454.84	377	389
1 5h	5h 3	14-3-3 protein epsilon [Rattus norvegicus]	gi|13928824,gi|26344914,gi|291405401,gi|296201052,gi|332262653,gi|355568053,gi|374074366,gi|449479732,gi|449479736,gi|470607137,gi|5803225	29189	0.983	1	3	0.0431	EAAENSLVAYK	K	A	0.997	57.8	1194.6	143	153
1 5h	5h 3	Chain A, Structure Of N59d Hen Egg-White Lysozyme In Complex With (Glcnac)3	gi|262367842	14314.2	1	3	112	0.605	FESNFNTQATNRNTDGSTDYGILQIDSR	K	W	0.997	94.7	3164.45	34	61
1 5h	5h 3	Chain A, Structure Of N59d Hen Egg-White Lysozyme In Complex With (Glcnac)3	gi|262367842	14314.2	1	3	112	0.605	HGLDNYRGYSLGNWVCAAKFESNFNTQATNR	R	N	0.991	47.4	3590.66	15	45
1 5h	5h 3	Chain A, Structure Of N59d Hen Egg-White Lysozyme In Complex With (Glcnac)3	gi|262367842	14314.2	1	3	112	0.605	NLCNIPCSALLSSDITASVNCAK	R	K	0.983	46.6	2508.19	74	96
1 5h	5h 3	Chain A, Structure Of N59d Hen Egg-White Lysozyme In Complex With (Glcnac)3	gi|262367842	14314.2	1	3	112	0.605	NLCNIPCSALLSSDITASVNCAKK	R	I	0.997	67.1	2636.28	74	97
1 5h	5h 3	Chain A, Structure Of N59d Hen Egg-White Lysozyme In Complex With (Glcnac)3	gi|262367842	14314.2	1	3	112	0.605	NTDGSTDYGILQIDSR	R	W	0.997	118	1754.82	46	61
1 5h	5h 3	Chain A, Structure Of N59d Hen Egg-White Lysozyme In Complex With (Glcnac)3	gi|262367842	14314.2	1	3	112	0.605	NTDGSTDYGILQIDSRWWCNDGR	R	T	0.997	53.3	2729.2	46	68
1 5h	5h 3	pigment epithelium-derived factor precursor [Gallus gallus]	gi|381342463	46507.2	0.987	1	2	0.024	YGFDSELNCK	R	I	0.997	61.4	1232.53	251	260
1 5h	5h 3	lipocalin-1 isoform 1 precursor [Homo sapiens]	gi|4504963,gi|56554584	19250.4	0.937	1	1	0.0625	NNLEALEDFEK	K	A	0.976	44.2	1321.63	140	150
1 5h	5h 3	RecName: Full=Ig mu chain C region	gi|127513	48172.1	0.989	1	1	0.0247	GGKLETALGKR	K	V	0.973	42	1129.67	257	267
1 5h	5h 3	PREDICTED: protein FAM3D-like [Gallus gallus]	gi|50754487	25155	0.993	1	7	0.0398	ALFSALGSR	R	Y	0.992	51.7	921.515	162	170
1 5h	5h 3	prostaglandin-H2 D-isomerase precursor [Gallus gallus]	gi|45383612	20844.2	0.985	1	4	0.0703	STGSSNMVLLYSR	K	T	0.997	76.8	1430.69	133	145
1 5h	5h 3	ovalbumin [Gallus gallus]	gi|28566340	42905.4	1	17	828	0.557	ADHPFLFCIK	R	H	0.976	46	1247.62	361	370
1 5h	5h 3	ovalbumin [Gallus gallus]	gi|28566340	42905.4	1	17	828	0.557	AFKDEDTQAMPFR	K	V	0.997	72.9	1555.72	188	200
1 5h	5h 3	ovalbumin [Gallus gallus]	gi|28566340	42905.4	1	17	828	0.557	DILNQITKPNDVYSFSLASR	R	L	0.997	94.3	2281.18	86	105
1 5h	5h 3	ovalbumin [Gallus gallus]	gi|28566340	42905.4	1	17	828	0.557	DSTRTQINKVVR	K	F	0.98	44.6	1416.79	48	59
1 5h	5h 3	ovalbumin [Gallus gallus]	gi|28566340	42905.4	1	17	828	0.557	ELINSWVESQCNGIIR	R	N	0.997	73.6	1860.93	144	159
1 5h	5h 3	ovalbumin [Gallus gallus]	gi|28566340	42905.4	1	17	828	0.557	ELYRGGLEPINFQTAADQAR	K	E	0.997	68.6	2249.13	124	143
1 5h	5h 3	ovalbumin [Gallus gallus]	gi|28566340	42905.4	1	17	828	0.557	EVVGSAEAGVDAASVSEEFR	R	A	0.997	106	2008.95	341	360
1 5h	5h 3	ovalbumin [Gallus gallus]	gi|28566340	42905.4	1	17	828	0.557	GGLEPINFQTAADQAR	R	E	0.997	103	1687.84	128	143
1 5h	5h 3	ovalbumin [Gallus gallus]	gi|28566340	42905.4	1	17	828	0.557	GLWEKAFKDEDTQAMPFR	K	V	0.994	53.2	2185.04	183	200
1 5h	5h 3	ovalbumin [Gallus gallus]	gi|28566340	42905.4	1	17	828	0.557	GSIGAASMEFCFDVFK	M	E	0.997	105	1823.8	2	17
1 5h	5h 3	ovalbumin [Gallus gallus]	gi|28566340	42905.4	1	17	828	0.557	GSIGAASMEFCFDVFKELK	M	V	0.997	77	2194.02	2	20
1 5h	5h 3	ovalbumin [Gallus gallus]	gi|28566340	42905.4	1	17	828	0.557	HIATNAVLFFGR	K	C	0.997	82.2	1345.74	371	382
1 5h	5h 3	ovalbumin [Gallus gallus]	gi|28566340	42905.4	1	17	828	0.557	ISQAVHAAHAEINEAGR	K	E	0.997	105	1773.9	324	340
1 5h	5h 3	ovalbumin [Gallus gallus]	gi|28566340	42905.4	1	17	828	0.557	LTEWTSSNVMEER	K	K	0.997	81	1597.72	265	277
1 5h	5h 3	ovalbumin [Gallus gallus]	gi|28566340	42905.4	1	17	828	0.557	LTEWTSSNVMEERK	K	I	0.997	67.1	1725.81	265	278
1 5h	5h 3	ovalbumin [Gallus gallus]	gi|28566340	42905.4	1	17	828	0.557	LYAEERYPILPEYLQCVK	R	E	0.997	60.5	2284.17	106	123
1 5h	5h 3	ovalbumin [Gallus gallus]	gi|28566340	42905.4	1	17	828	0.557	VTEQESKPVQMMYQIGLFR	R	V	0.997	71.1	2316.14	201	219
1 5h	5h 3	Chain A, Hydrogen And Hydration Of Hen Egg-White Lysozyme Determined By Neutron Diffraction	gi|157878404	14296	1	2	4	0.535	HGLDNYRGYSLGNWVCAAKFESNFNTQATNR	R	N	0.991	47.4	3590.66	15	45
1 5h	5h 3	Chain A, Hydrogen And Hydration Of Hen Egg-White Lysozyme Determined By Neutron Diffraction	gi|157878404	14296	1	2	4	0.535	NLCNIPCSALLSSDITASVNCAK	R	K	0.983	46.6	2508.19	74	96
1 5h	5h 3	Chain A, Hydrogen And Hydration Of Hen Egg-White Lysozyme Determined By Neutron Diffraction	gi|157878404	14296	1	2	4	0.535	NLCNIPCSALLSSDITASVNCAKK	R	I	0.997	67.1	2636.28	74	97
1 5h	5h 3	Chain A, Hydrogen And Hydration Of Hen Egg-White Lysozyme Determined By Neutron Diffraction	gi|157878404	14296	1	2	4	0.535	XVFGRCELAAAMKR	-	H	0.997	60.2	1677.79	1	14
1 5h	5h 3	Chain A, Structure Of Oxidized Beta-Actin	gi|146386601,gi|148744172,gi|168177284,gi|194385944,gi|197099682,gi|301762186,gi|307938303,gi|34014713,gi|343960006,gi|347360906,gi|351706070,gi|37698410,gi|390459127,gi|393804139,gi|395845536,gi|444729505,gi|449281408,gi|4501885,gi|471393426,gi|47498068,gi|478533584,gi|60389477,gi|62897409,gi|62897625,gi|62897671,gi|66735458,gi|74151948,gi|74191564,gi|74191566,gi|74213524	41735.6	0.978	1	1	0.0267	GYSFTTTAER	R	E	0.98	43.3	1132.53	197	206
1 5h	5h 3	PREDICTED: insulin-like growth factor binding protein 7 [Gallus gallus]	gi|363733410	33321.2	0.989	1	2	0.0656	GGPGPAAASGPAAPVGVCVCK	K	S	0.997	66.3	1879.92	132	152
1 5h	5h 3	lymphocyte antigen 86 precursor [Gallus gallus]	gi|297787768,gi|52138689	17054	1	2	22	0.162	CSDVTTHTFDIR	R	A	0.997	58.6	1451.66	37	48
1 5h	5h 3	lymphocyte antigen 86 precursor [Gallus gallus]	gi|297787768,gi|52138689	17054	1	2	22	0.162	SCDPQQDFAFSIDR	K	C	0.997	77.6	1685.72	23	36
1 5h	5h 3	PREDICTED: gastrokine-2 [Gallus gallus]	gi|50759498	20855.1	0.937	1	1	0.0546	YGRPIEQLCK	R	G	0.99	51.3	1263.65	134	143
1 5h	5h 3	Chain A, Structural Changes Of The Active Site Cleft And Different Saccharide Binding Modes In Human Lysozyme Co-Crystallized With Hexa-N-Acetyl- Chitohexaose At Ph 4.0	gi|1065033,gi|11513929,gi|11513933,gi|11513935,gi|11513937,gi|12084272,gi|12084401,gi|12084402,gi|12084403,gi|13399625,gi|13399626,gi|13399627,gi|14278472,gi|14278473,gi|14278474,gi|157829561,gi|157829563,gi|157830185,gi|157831551,gi|157831552,gi|157831821,gi|157831823,gi|157831825,gi|157831853,gi|157831908,gi|157831913,gi|157831914,gi|157832581,gi|157832582,gi|157832583,gi|157832585,gi|157832586…	14687.5	1	2	29	0.162	ATNYNAGDRSTDYGIFQINSR	R	Y	0.997	59.5	2363.1	42	62
1 5h	5h 3	Chain A, Structural Changes Of The Active Site Cleft And Different Saccharide Binding Modes In Human Lysozyme Co-Crystallized With Hexa-N-Acetyl- Chitohexaose At Ph 4.0	gi|1065033,gi|11513929,gi|11513933,gi|11513935,gi|11513937,gi|12084272,gi|12084401,gi|12084402,gi|12084403,gi|13399625,gi|13399626,gi|13399627,gi|14278472,gi|14278473,gi|14278474,gi|157829561,gi|157829563,gi|157830185,gi|157831551,gi|157831552,gi|157831821,gi|157831823,gi|157831825,gi|157831853,gi|157831908,gi|157831913,gi|157831914,gi|157832581,gi|157832582,gi|157832583,gi|157832585,gi|157832586…	14687.5	1	2	29	0.162	STDYGIFQINSR	R	Y	0.997	77.8	1400.68	51	62
1 5h	5h 3	PREDICTED: uncharacterized protein LOC423629 [Gallus gallus]	gi|50749164	24487.2	0.937	1	3	0.0452	YSTCFPEVAK	K	K	0.984	44.9	1201.56	51	60
1 5h	5h 3	PREDICTED: tropomyosin alpha-3 chain isoform 1 [Taeniopygia guttata]	gi|224084026,gi|224084038,gi|350537089	28761.8	0.937	1	7	0.0444	AGATTIEAVKR	M	K	0.997	73	1158.65	2	12
1 5h	5h 3	Chain A, Transthyretin (Formerly Known As Prealbumin)	gi|1633502	14160.3	0.937	1	3	0.1	AADGTWQDFATGK	K	T	0.997	76.9	1367.62	39	51
1 5h	5h 3	PREDICTED: BPI fold-containing family C protein [Gallus gallus]	gi|363727947	61736.3	0.937	1	2	0.0198	SLATNSCPNIR	R	S	0.992	51.8	1232.61	185	195
1 5h	5h 3	ovoglobulinG2 type AA [Gallus gallus]	gi|385145527,gi|385145529	47415.6	0.937	1	1	0.0296	ASDLFLGSMEPSR	R	N	0.979	45.1	1425.67	52	64
1 5h	5h 3	pancreatic adenocarcinoma upregulated factor [Homo sapiens]	gi|124256270,gi|189053131,gi|297697890,gi|313754208,gi|332833273,gi|37183160,gi|397465298,gi|426380867,gi|441659250,gi|94536866	22739.4	0.937	1	5	0.0408	LGDSWDVK	K	L	0.983	47.8	919.452	93	100
1 5h	5h 3	Chain A, Structural Consequences Of Reductive Methylation Of Lysine Residues In Hen Egg White Lysozyme: An X-Ray Analysis At 1.8 Angstroms Resolution	gi|157829560	14227.2	1	2	29	0.426	HGLDNYRGYSLGNWVCAAXFESNFNTQATNR	R	N	0.997	60.1	3573.57	15	45
1 5h	5h 3	Chain A, Structural Consequences Of Reductive Methylation Of Lysine Residues In Hen Egg White Lysozyme: An X-Ray Analysis At 1.8 Angstroms Resolution	gi|157829560	14227.2	1	2	29	0.426	NLCNIPCSALLSSDITASVNCAXK	R	I	0.997	82.9	2562.17	74	97
1 5h	5h 3	PREDICTED: pleiotrophin-like [Meleagris gallopavo]	gi|326912265,gi|444741724	17359.4	0.999	1	6	0.122	ALHNADCQKTVTISKPCGK	R	L	0.982	47.1	2128.06	114	132
1 5h	5h 3	PREDICTED: phospholipase B domain containing 1 [Gallus gallus]	gi|363727776	67069	0.999	1	2	0.0204	QVVPESLFAWQR	K	V	0.997	60.5	1459.77	310	321
1 5h	5h 3	RecName: Full=Ovomucoid	gi|54037456	5851.4	0.998	2	48	0.407	CDFCNAVVESNGTLTLSHFGK	K	-	0.98	43.6	2356.07	33	53
1 5h	5h 3	RecName: Full=Ovomucoid	gi|54037456	5851.4	0.998	2	48	0.407	CDFCNAVVESNGTLTLSHFGKC	K	-	0.997	74.3	2516.1	33	54
1 5h	5h 3	hemoglobin subunit alpha-D [Gallus gallus]	gi|52138645,gi|63013	15722.9	1	5	7	0.447	AASHQEEFGAEALTR	R	M	0.997	76.7	1616.77	17	31
1 5h	5h 3	hemoglobin subunit alpha-D [Gallus gallus]	gi|52138645,gi|63013	15722.9	1	5	7	0.447	KVLGALGNAVK	K	N	0.955	36.4	1069.67	61	71
1 5h	5h 3	hemoglobin subunit alpha-D [Gallus gallus]	gi|52138645,gi|63013	15722.9	1	5	7	0.447	NVDNLSQAMAELSNLHAYNLR	K	V	0.979	45.6	2389.16	72	92
1 5h	5h 3	hemoglobin subunit alpha-D [Gallus gallus]	gi|52138645,gi|63013	15722.9	1	5	7	0.447	TYFPHFDLSPGSDQVR	K	G	0.956	40.5	1865.88	41	56
1 5h	5h 3	hemoglobin subunit alpha-D [Gallus gallus]	gi|52138645,gi|63013	15722.9	1	5	7	0.447	VLGALGNAVK	K	N	0.957	38.9	941.578	62	71
1 5h	5h 3	lysozyme	gi|742827,gi|8928169	14302.3	0.998	2	2	0.186	NLCNIPCSALLSSDTIASVNCAK	R	K	0.983	46.6	2508.19	74	96
1 5h	5h 3	lysozyme	gi|742827,gi|8928169	14302.3	0.998	2	2	0.186	NLCNIPCSALLSSDTIASVNCAKK	R	I	0.997	67.1	2636.28	74	97
1 5h	5h 3	PREDICTED: meteorin, glial cell differentiation regulator-like [Gallus gallus]	gi|326930687,gi|50757665	33020.1	1	1	1	0.0385	ITGFQYELMSR	K	G	0.981	47.1	1360.66	153	163
1 5h	5h 3	beta-lactoglobulin [Bubalus bubalis]	gi|110612608,gi|162748,gi|195957138,gi|2194088,gi|296482162,gi|347447467,gi|49259423,gi|520,gi|6729725,gi|6980895,gi|7245834,gi|87196497	18375.8	1	1	3	0.0787	TPEVDDEALEKFDK	R	A	0.994	52.4	1635.78	125	138
1 5h	5h 3	PREDICTED: interleukin-1 receptor accessory protein [Gallus gallus]	gi|363737411	76847.4	1	2	5	0.028	RFEDKTIIR	R	T	0.969	41	1177.67	309	317
1 5h	5h 3	PREDICTED: interleukin-1 receptor accessory protein [Gallus gallus]	gi|363737411	76847.4	1	2	5	0.028	VAFPLEVVPK	K	D	0.981	42.8	1098.66	127	136
1 5h	5h 3	immunoglobulin lambda chain [Gallus gallus]	gi|13990883	11416.6	0.937	1	1	0.136	SPGSAPVTVIYDNTK	K	R	0.98	46.5	1548.79	41	55
1 5h	5h 3	lysozyme	gi|229157	14314.2	0.998	2	14	0.558	HGLDNYRGYSLGNWVCAAKFESNFNTQATNR	R	N	0.991	47.4	3590.66	15	45
1 5h	5h 3	lysozyme	gi|229157	14314.2	0.998	2	14	0.558	IVSDGDGMNAWVAWRNR	K	C	0.981	46.2	1962.92	98	114
1 5h	5h 3	lysozyme	gi|229157	14314.2	0.998	2	14	0.558	KIVSDGDGMNAWVAWRNR	K	C	0.997	64.7	2091.02	97	114
1 5h	5h 3	lysozyme	gi|229157	14314.2	0.998	2	14	0.558	NLCNIPCSALLSSDITASVNCAK	R	K	0.983	46.6	2508.19	74	96
1 5h	5h 3	lysozyme	gi|229157	14314.2	0.998	2	14	0.558	NLCNIPCSALLSSDITASVNCAKK	R	I	0.997	67.1	2636.28	74	97
1 5h	5h 3	ovomucoid	gi|223464	20196.7	1	15	705	0.72	AEVDCSRFPNATDK	-	E	0.996	52.9	1609.73	1	14
1 5h	5h 3	ovomucoid	gi|223464	20196.7	1	15	705	0.72	AEVDCSRFPNATDKEGK	-	D	0.997	54.9	1923.89	1	17
1 5h	5h 3	ovomucoid	gi|223464	20196.7	1	15	705	0.72	AFNPVCGTDGVTYDNECLLCAHK	R	V	0.997	75.7	2641.15	90	112
1 5h	5h 3	ovomucoid	gi|223464	20196.7	1	15	705	0.72	AFNPVCGTDGVTYDNECLLCAHKVEQGASVDK	R	R	0.997	61.2	3554.6	90	121
1 5h	5h 3	ovomucoid	gi|223464	20196.7	1	15	705	0.72	AFNPVCGTDGVTYDNECLLCAHKVEQGASVDKR	R	H	0.997	102	3710.7	90	122
1 5h	5h 3	ovomucoid	gi|223464	20196.7	1	15	705	0.72	CNFCNAVVESNGTLTLSHFGK	K	-	0.997	71.5	2355.09	165	185
1 5h	5h 3	ovomucoid	gi|223464	20196.7	1	15	705	0.72	CNFCNAVVESNGTLTLSHFGKC	K	-	0.997	99.5	2515.12	165	186
1 5h	5h 3	ovomucoid	gi|223464	20196.7	1	15	705	0.72	ELAAVSVDCSEYPKPDCTAEDRPLCGSDNK	K	T	0.997	95.5	3383.48	130	159
1 5h	5h 3	ovomucoid	gi|223464	20196.7	1	15	705	0.72	ELAAVSVDCSEYPKPDCTAEDRPLCGSDNKTYGNK	K	C	0.997	65.1	3946.75	130	164
1 5h	5h 3	ovomucoid	gi|223464	20196.7	1	15	705	0.72	ETVPMNCSSYANTTSEDGK	K	V	0.997	63.8	2106.86	64	82
1 5h	5h 3	ovomucoid	gi|223464	20196.7	1	15	705	0.72	FPNATDKEGKDVLVCNK	R	D	0.958	41.9	1934.96	8	24
1 5h	5h 3	ovomucoid	gi|223464	20196.7	1	15	705	0.72	KELAAVSVDCSEYPKPDCTAEDRPLCGSDNK	R	T	0.996	48.9	3511.58	129	159
1 5h	5h 3	ovomucoid	gi|223464	20196.7	1	15	705	0.72	KELAAVSVDCSEYPKPDCTAEDRPLCGSDNKTYGNK	R	C	0.965	36.6	4074.85	129	164
1 5h	5h 3	ovomucoid	gi|223464	20196.7	1	15	705	0.72	TYGNKCNFCNAVVESNGTLTLSHFGKC	K	-	0.997	89.7	3078.39	160	186
1 5h	5h 3	ovomucoid	gi|223464	20196.7	1	15	705	0.72	VEQGASVDKR	K	H	0.988	50.5	1088.57	113	122
1 5h	5h 3	Chain A, Crystal Structure Of Aluminum-Bound Ovotransferrin At 2.15 Angstrom Resolution	gi|83754919	75856.4	1	85	3964	0.854	AIANNEADAISLDGGQVFEAGLAPYK	K	L	0.997	149	2634.3	48	73
1 5h	5h 3	Chain A, Crystal Structure Of Aluminum-Bound Ovotransferrin At 2.15 Angstrom Resolution	gi|83754919	75856.4	1	85	3964	0.854	ANKIRDLLER	K	Q	0.988	46.8	1227.72	601	610
1 5h	5h 3	Chain A, Crystal Structure Of Aluminum-Bound Ovotransferrin At 2.15 Angstrom Resolution	gi|83754919	75856.4	1	85	3964	0.854	ANVMDYR	R	E	0.971	41.6	868.398	576	582
1 5h	5h 3	Chain A, Crystal Structure Of Aluminum-Bound Ovotransferrin At 2.15 Angstrom Resolution	gi|83754919	75856.4	1	85	3964	0.854	ANVMDYRECNLAEVPTHAVVVRPEK	R	A	0.997	58.8	2913.43	576	600
1 5h	5h 3	Chain A, Crystal Structure Of Aluminum-Bound Ovotransferrin At 2.15 Angstrom Resolution	gi|83754919	75856.4	1	85	3964	0.854	ANVMDYRECNLAEVPTHAVVVRPEKANK	R	I	0.991	49.1	3226.61	576	603
1 5h	5h 3	Chain A, Crystal Structure Of Aluminum-Bound Ovotransferrin At 2.15 Angstrom Resolution	gi|83754919	75856.4	1	85	3964	0.854	ATYLDCIK	K	A	0.97	42.5	983.487	40	47
1 5h	5h 3	Chain A, Crystal Structure Of Aluminum-Bound Ovotransferrin At 2.15 Angstrom Resolution	gi|83754919	75856.4	1	85	3964	0.854	CDRWSVVSNGDVECTVVDETKDCIIK	K	I	0.997	52.5	3084.41	358	383
1 5h	5h 3	Chain A, Crystal Structure Of Aluminum-Bound Ovotransferrin At 2.15 Angstrom Resolution	gi|83754919	75856.4	1	85	3964	0.854	CLFKVR	K	E	0.947	36.2	822.466	643	648
1 5h	5h 3	Chain A, Crystal Structure Of Aluminum-Bound Ovotransferrin At 2.15 Angstrom Resolution	gi|83754919	75856.4	1	85	3964	0.854	CLVEKGDVAFIQHSTVEENTGGK	R	N	0.997	83.6	2518.22	530	552
1 5h	5h 3	Chain A, Crystal Structure Of Aluminum-Bound Ovotransferrin At 2.15 Angstrom Resolution	gi|83754919	75856.4	1	85	3964	0.854	CLVEKGDVAFIQHSTVEENTGGKNK	R	A	0.997	63.1	2760.36	530	554
1 5h	5h 3	Chain A, Crystal Structure Of Aluminum-Bound Ovotransferrin At 2.15 Angstrom Resolution	gi|83754919	75856.4	1	85	3964	0.854	CNNLRDLTQQER	K	I	0.997	58.6	1546.74	20	31
1 5h	5h 3	Chain A, Crystal Structure Of Aluminum-Bound Ovotransferrin At 2.15 Angstrom Resolution	gi|83754919	75856.4	1	85	3964	0.854	CVASSHEKYFGYTGALR	K	C	0.997	120	1945.92	513	529
1 5h	5h 3	Chain A, Crystal Structure Of Aluminum-Bound Ovotransferrin At 2.15 Angstrom Resolution	gi|83754919	75856.4	1	85	3964	0.854	DDNKVEDIWSFLSK	R	A	0.997	66.3	1695.82	256	269
1 5h	5h 3	Chain A, Crystal Structure Of Aluminum-Bound Ovotransferrin At 2.15 Angstrom Resolution	gi|83754919	75856.4	1	85	3964	0.854	DDNKVEDIWSFLSKAQSDFGVDTK	R	S	0.997	61.1	2744.31	256	279
1 5h	5h 3	Chain A, Crystal Structure Of Aluminum-Bound Ovotransferrin At 2.15 Angstrom Resolution	gi|83754919	75856.4	1	85	3964	0.854	DEYELLCLDGSR	K	Q	0.997	67.9	1469.66	222	233
1 5h	5h 3	Chain A, Crystal Structure Of Aluminum-Bound Ovotransferrin At 2.15 Angstrom Resolution	gi|83754919	75856.4	1	85	3964	0.854	DGKGDVAFVK	K	H	0.993	53.8	1035.55	200	209
1 5h	5h 3	Chain A, Crystal Structure Of Aluminum-Bound Ovotransferrin At 2.15 Angstrom Resolution	gi|83754919	75856.4	1	85	3964	0.854	DLLFKDLTK	K	C	0.997	55.5	1092.63	634	642
1 5h	5h 3	Chain A, Crystal Structure Of Aluminum-Bound Ovotransferrin At 2.15 Angstrom Resolution	gi|83754919	75856.4	1	85	3964	0.854	DLLFKDLTKCLFK	K	V	0.98	44	1640.91	634	646
1 5h	5h 3	Chain A, Crystal Structure Of Aluminum-Bound Ovotransferrin At 2.15 Angstrom Resolution	gi|83754919	75856.4	1	85	3964	0.854	DLLFKDSAIMLK	K	R	0.997	71.5	1409.77	297	308
1 5h	5h 3	Chain A, Crystal Structure Of Aluminum-Bound Ovotransferrin At 2.15 Angstrom Resolution	gi|83754919	75856.4	1	85	3964	0.854	DLLFKDSAIMLKR	K	V	0.997	56.2	1565.87	297	309
1 5h	5h 3	Chain A, Crystal Structure Of Aluminum-Bound Ovotransferrin At 2.15 Angstrom Resolution	gi|83754919	75856.4	1	85	3964	0.854	DLTKCLFKVR	K	E	0.989	47.4	1279.72	639	648
1 5h	5h 3	Chain A, Crystal Structure Of Aluminum-Bound Ovotransferrin At 2.15 Angstrom Resolution	gi|83754919	75856.4	1	85	3964	0.854	DLTQQERISLTCVQK	R	A	0.997	71.3	1818.94	25	39
1 5h	5h 3	Chain A, Crystal Structure Of Aluminum-Bound Ovotransferrin At 2.15 Angstrom Resolution	gi|83754919	75856.4	1	85	3964	0.854	DPVLKDLLFK	K	D	0.997	66.2	1187.7	292	301
1 5h	5h 3	Chain A, Crystal Structure Of Aluminum-Bound Ovotransferrin At 2.15 Angstrom Resolution	gi|83754919	75856.4	1	85	3964	0.854	DPVLKDLLFKDSAIMLK	K	R	0.997	78.2	1962.1	292	308
1 5h	5h 3	Chain A, Crystal Structure Of Aluminum-Bound Ovotransferrin At 2.15 Angstrom Resolution	gi|83754919	75856.4	1	85	3964	0.854	DSNVNWNNLK	K	G	0.997	58.3	1203.58	440	449
1 5h	5h 3	Chain A, Crystal Structure Of Aluminum-Bound Ovotransferrin At 2.15 Angstrom Resolution	gi|83754919	75856.4	1	85	3964	0.854	DSNVNWNNLKGK	K	K	0.997	61.9	1388.69	440	451
1 5h	5h 3	Chain A, Crystal Structure Of Aluminum-Bound Ovotransferrin At 2.15 Angstrom Resolution	gi|83754919	75856.4	1	85	3964	0.854	ECNLAEVPTHAVVVRPEK	R	A	0.997	94.1	2048.06	583	600
1 5h	5h 3	Chain A, Crystal Structure Of Aluminum-Bound Ovotransferrin At 2.15 Angstrom Resolution	gi|83754919	75856.4	1	85	3964	0.854	ECNLAEVPTHAVVVRPEKANK	R	I	0.997	66.4	2361.23	583	603
1 5h	5h 3	Chain A, Crystal Structure Of Aluminum-Bound Ovotransferrin At 2.15 Angstrom Resolution	gi|83754919	75856.4	1	85	3964	0.854	EFLGDKFYTVISSLK	K	T	0.997	91.2	1746.93	655	669
1 5h	5h 3	Chain A, Crystal Structure Of Aluminum-Bound Ovotransferrin At 2.15 Angstrom Resolution	gi|83754919	75856.4	1	85	3964	0.854	EGTTYKEFLGDKFYTVISSLK	R	T	0.997	59.1	2426.25	649	669
1 5h	5h 3	Chain A, Crystal Structure Of Aluminum-Bound Ovotransferrin At 2.15 Angstrom Resolution	gi|83754919	75856.4	1	85	3964	0.854	ENRIQWCAVGKDEK	R	S	0.997	82.4	1732.84	342	355
1 5h	5h 3	Chain A, Crystal Structure Of Aluminum-Bound Ovotransferrin At 2.15 Angstrom Resolution	gi|83754919	75856.4	1	85	3964	0.854	FFSASCVPGATIEQK	K	L	0.997	98.6	1641.79	155	169
1 5h	5h 3	Chain A, Crystal Structure Of Aluminum-Bound Ovotransferrin At 2.15 Angstrom Resolution	gi|83754919	75856.4	1	85	3964	0.854	FFSASCVPGATIEQKLCR	K	Q	0.997	58.3	2071.01	155	172
1 5h	5h 3	Chain A, Crystal Structure Of Aluminum-Bound Ovotransferrin At 2.15 Angstrom Resolution	gi|83754919	75856.4	1	85	3964	0.854	FMMFESQNK	K	D	0.976	36.6	1193.5	625	633
1 5h	5h 3	Chain A, Crystal Structure Of Aluminum-Bound Ovotransferrin At 2.15 Angstrom Resolution	gi|83754919	75856.4	1	85	3964	0.854	FMMFESQNKDLLFKDLTK	K	C	0.989	50.4	2267.11	625	642
1 5h	5h 3	Chain A, Crystal Structure Of Aluminum-Bound Ovotransferrin At 2.15 Angstrom Resolution	gi|83754919	75856.4	1	85	3964	0.854	GAIEWEGIESGSVEQAVAK	R	F	0.997	124	1959.97	136	154
1 5h	5h 3	Chain A, Crystal Structure Of Aluminum-Bound Ovotransferrin At 2.15 Angstrom Resolution	gi|83754919	75856.4	1	85	3964	0.854	GAIEWEGIESGSVEQAVAKFFSASCVPGATIEQK	R	L	0.997	58.9	3582.74	136	169
1 5h	5h 3	Chain A, Crystal Structure Of Aluminum-Bound Ovotransferrin At 2.15 Angstrom Resolution	gi|83754919	75856.4	1	85	3964	0.854	GDVAFIQHSTVEENTGGK	K	N	0.997	67.8	1888.9	535	552
1 5h	5h 3	Chain A, Crystal Structure Of Aluminum-Bound Ovotransferrin At 2.15 Angstrom Resolution	gi|83754919	75856.4	1	85	3964	0.854	GDVAFIQHSTVEENTGGKNK	K	A	0.99	50.2	2131.04	535	554
1 5h	5h 3	Chain A, Crystal Structure Of Aluminum-Bound Ovotransferrin At 2.15 Angstrom Resolution	gi|83754919	75856.4	1	85	3964	0.854	GTEFTVNDLQGK	K	T	0.997	99.4	1308.64	101	112
1 5h	5h 3	Chain A, Crystal Structure Of Aluminum-Bound Ovotransferrin At 2.15 Angstrom Resolution	gi|83754919	75856.4	1	85	3964	0.854	GTEFTVNDLQGKTSCHTGLGR	K	S	0.997	63.4	2278.09	101	121
1 5h	5h 3	Chain A, Crystal Structure Of Aluminum-Bound Ovotransferrin At 2.15 Angstrom Resolution	gi|83754919	75856.4	1	85	3964	0.854	HTTVNENAPDQKDEYELLCLDGSR	K	Q	0.997	86.5	2804.28	210	233
1 5h	5h 3	Chain A, Crystal Structure Of Aluminum-Bound Ovotransferrin At 2.15 Angstrom Resolution	gi|83754919	75856.4	1	85	3964	0.854	HTTVNENAPDQKDEYELLCLDGSRQPVDNYK	K	T	0.997	73.3	3648.69	210	240
1 5h	5h 3	Chain A, Crystal Structure Of Aluminum-Bound Ovotransferrin At 2.15 Angstrom Resolution	gi|83754919	75856.4	1	85	3964	0.854	IMKGEADAVALDGGLVYTAGVCGLVPVMAERYDDESQCSK	K	T	0.974	39.5	4307	384	423
1 5h	5h 3	Chain A, Crystal Structure Of Aluminum-Bound Ovotransferrin At 2.15 Angstrom Resolution	gi|83754919	75856.4	1	85	3964	0.854	IQWCAVGKDEK	R	S	0.991	51.3	1333.66	345	355
1 5h	5h 3	Chain A, Crystal Structure Of Aluminum-Bound Ovotransferrin At 2.15 Angstrom Resolution	gi|83754919	75856.4	1	85	3964	0.854	IQWCAVGKDEKSK	R	C	0.997	80	1548.78	345	357
1 5h	5h 3	Chain A, Crystal Structure Of Aluminum-Bound Ovotransferrin At 2.15 Angstrom Resolution	gi|83754919	75856.4	1	85	3964	0.854	ISLTCVQK	R	A	0.994	54.2	948.518	32	39
1 5h	5h 3	Chain A, Crystal Structure Of Aluminum-Bound Ovotransferrin At 2.15 Angstrom Resolution	gi|83754919	75856.4	1	85	3964	0.854	ISLTCVQKATYLDCIK	R	A	0.997	59.7	1912.99	32	47
1 5h	5h 3	Chain A, Crystal Structure Of Aluminum-Bound Ovotransferrin At 2.15 Angstrom Resolution	gi|83754919	75856.4	1	85	3964	0.854	KCNNLRDLTQQER	K	I	0.977	45	1674.83	19	31
1 5h	5h 3	Chain A, Crystal Structure Of Aluminum-Bound Ovotransferrin At 2.15 Angstrom Resolution	gi|83754919	75856.4	1	85	3964	0.854	KDPVLKDLLFK	K	D	0.995	49.2	1315.8	291	301
1 5h	5h 3	Chain A, Crystal Structure Of Aluminum-Bound Ovotransferrin At 2.15 Angstrom Resolution	gi|83754919	75856.4	1	85	3964	0.854	KDSNVNWNNLK	R	G	0.997	85.3	1331.67	439	449
1 5h	5h 3	Chain A, Crystal Structure Of Aluminum-Bound Ovotransferrin At 2.15 Angstrom Resolution	gi|83754919	75856.4	1	85	3964	0.854	KDSNVNWNNLKGK	R	K	0.997	75.3	1516.79	439	451
1 5h	5h 3	Chain A, Crystal Structure Of Aluminum-Bound Ovotransferrin At 2.15 Angstrom Resolution	gi|83754919	75856.4	1	85	3964	0.854	KGTEFTVNDLQGK	K	T	0.997	99.9	1436.74	100	112
1 5h	5h 3	Chain A, Crystal Structure Of Aluminum-Bound Ovotransferrin At 2.15 Angstrom Resolution	gi|83754919	75856.4	1	85	3964	0.854	KGTEFTVNDLQGKTSCHTGLGR	K	S	0.997	89.8	2406.18	100	121
1 5h	5h 3	Chain A, Crystal Structure Of Aluminum-Bound Ovotransferrin At 2.15 Angstrom Resolution	gi|83754919	75856.4	1	85	3964	0.854	LCQLCQGSGGIPPEK	R	C	0.997	109	1643.79	498	512
1 5h	5h 3	Chain A, Crystal Structure Of Aluminum-Bound Ovotransferrin At 2.15 Angstrom Resolution	gi|83754919	75856.4	1	85	3964	0.854	LCQLCQGSGGIPPEKCVASSHEK	R	Y	0.997	63.8	2542.18	498	520
1 5h	5h 3	Chain A, Crystal Structure Of Aluminum-Bound Ovotransferrin At 2.15 Angstrom Resolution	gi|83754919	75856.4	1	85	3964	0.854	LCQLCQGSGGIPPEKCVASSHEKYFGYTGALR	R	C	0.997	71.4	3570.69	498	529
1 5h	5h 3	Chain A, Crystal Structure Of Aluminum-Bound Ovotransferrin At 2.15 Angstrom Resolution	gi|83754919	75856.4	1	85	3964	0.854	NAPYSGYSGAFHCLK	R	D	0.997	60	1671.76	185	199
1 5h	5h 3	Chain A, Crystal Structure Of Aluminum-Bound Ovotransferrin At 2.15 Angstrom Resolution	gi|83754919	75856.4	1	85	3964	0.854	NAPYSGYSGAFHCLKDGK	R	G	0.997	106	1971.9	185	202
1 5h	5h 3	Chain A, Crystal Structure Of Aluminum-Bound Ovotransferrin At 2.15 Angstrom Resolution	gi|83754919	75856.4	1	85	3964	0.854	NAPYSGYSGAFHCLKDGKGDVAFVK	R	H	0.988	49.2	2688.29	185	209
1 5h	5h 3	Chain A, Crystal Structure Of Aluminum-Bound Ovotransferrin At 2.15 Angstrom Resolution	gi|83754919	75856.4	1	85	3964	0.854	NLQMDDFELLCTDGR	K	R	0.997	99.2	1842.8	560	574
1 5h	5h 3	Chain A, Crystal Structure Of Aluminum-Bound Ovotransferrin At 2.15 Angstrom Resolution	gi|83754919	75856.4	1	85	3964	0.854	NLQMDDFELLCTDGRR	K	A	0.997	64.4	1998.9	560	575
1 5h	5h 3	Chain A, Crystal Structure Of Aluminum-Bound Ovotransferrin At 2.15 Angstrom Resolution	gi|83754919	75856.4	1	85	3964	0.854	QPVDNYKTCNWAR	R	V	0.997	57.6	1651.76	234	246
1 5h	5h 3	Chain A, Crystal Structure Of Aluminum-Bound Ovotransferrin At 2.15 Angstrom Resolution	gi|83754919	75856.4	1	85	3964	0.854	RANVMDYRECNLAEVPTHAVVVRPEK	R	A	0.997	56.5	3069.54	575	600
1 5h	5h 3	Chain A, Crystal Structure Of Aluminum-Bound Ovotransferrin At 2.15 Angstrom Resolution	gi|83754919	75856.4	1	85	3964	0.854	SAGWNIPIGTLIHR	R	G	0.997	62.3	1534.85	122	135
1 5h	5h 3	Chain A, Crystal Structure Of Aluminum-Bound Ovotransferrin At 2.15 Angstrom Resolution	gi|83754919	75856.4	1	85	3964	0.854	SAGWNIPIGTLIHRGAIEWEGIESGSVEQAVAK	R	F	0.951	37.5	3475.8	122	154
1 5h	5h 3	Chain A, Crystal Structure Of Aluminum-Bound Ovotransferrin At 2.15 Angstrom Resolution	gi|83754919	75856.4	1	85	3964	0.854	SDFHLFGPPGK	K	K	0.994	52	1201.6	280	290
1 5h	5h 3	Chain A, Crystal Structure Of Aluminum-Bound Ovotransferrin At 2.15 Angstrom Resolution	gi|83754919	75856.4	1	85	3964	0.854	SDFHLFGPPGKK	K	D	0.955	40.7	1329.7	280	291
1 5h	5h 3	Chain A, Crystal Structure Of Aluminum-Bound Ovotransferrin At 2.15 Angstrom Resolution	gi|83754919	75856.4	1	85	3964	0.854	SDFHLFGPPGKKDPVLK	K	D	0.997	56.7	1882.02	280	296
1 5h	5h 3	Chain A, Crystal Structure Of Aluminum-Bound Ovotransferrin At 2.15 Angstrom Resolution	gi|83754919	75856.4	1	85	3964	0.854	SKFMMFESQNK	K	D	0.993	48.4	1408.62	623	633
1 5h	5h 3	Chain A, Crystal Structure Of Aluminum-Bound Ovotransferrin At 2.15 Angstrom Resolution	gi|83754919	75856.4	1	85	3964	0.854	SKFMMFESQNKDLLFK	K	D	0.959	41.3	2024.98	623	638
1 5h	5h 3	Chain A, Crystal Structure Of Aluminum-Bound Ovotransferrin At 2.15 Angstrom Resolution	gi|83754919	75856.4	1	85	3964	0.854	SVIRWCTISSPEEK	K	K	0.996	56.8	1691.84	5	18
1 5h	5h 3	Chain A, Crystal Structure Of Aluminum-Bound Ovotransferrin At 2.15 Angstrom Resolution	gi|83754919	75856.4	1	85	3964	0.854	TAGWVIPMGLIHNR	R	T	0.988	48.8	1580.84	461	474
1 5h	5h 3	Chain A, Crystal Structure Of Aluminum-Bound Ovotransferrin At 2.15 Angstrom Resolution	gi|83754919	75856.4	1	85	3964	0.854	TCNPSDILQMCSFLEGK	K	-	0.997	116	1999.89	670	686
1 5h	5h 3	Chain A, Crystal Structure Of Aluminum-Bound Ovotransferrin At 2.15 Angstrom Resolution	gi|83754919	75856.4	1	85	3964	0.854	TDERPASYFAVAVAR	K	K	0.996	57.2	1652.84	424	438
1 5h	5h 3	Chain A, Crystal Structure Of Aluminum-Bound Ovotransferrin At 2.15 Angstrom Resolution	gi|83754919	75856.4	1	85	3964	0.854	TDERPASYFAVAVARK	K	D	0.99	50.4	1780.93	424	439
1 5h	5h 3	Chain A, Crystal Structure Of Aluminum-Bound Ovotransferrin At 2.15 Angstrom Resolution	gi|83754919	75856.4	1	85	3964	0.854	TDERPASYFAVAVARKDSNVNWNNLK	K	G	0.98	44.7	2965.49	424	449
1 5h	5h 3	Chain A, Crystal Structure Of Aluminum-Bound Ovotransferrin At 2.15 Angstrom Resolution	gi|83754919	75856.4	1	85	3964	0.854	TGTCNFDEYFSEGCAPGSPPNSR	R	L	0.997	128	2550.03	475	497
1 5h	5h 3	Chain A, Crystal Structure Of Aluminum-Bound Ovotransferrin At 2.15 Angstrom Resolution	gi|83754919	75856.4	1	85	3964	0.854	TSCHTGLGR	K	S	0.997	53.4	988.463	113	121
1 5h	5h 3	Chain A, Crystal Structure Of Aluminum-Bound Ovotransferrin At 2.15 Angstrom Resolution	gi|83754919	75856.4	1	85	3964	0.854	VAAHAVVARDDNKVEDIWSFLSK	R	A	0.994	53.1	2570.34	247	269
1 5h	5h 3	Chain A, Crystal Structure Of Aluminum-Bound Ovotransferrin At 2.15 Angstrom Resolution	gi|83754919	75856.4	1	85	3964	0.854	VEDIWSFLSK	K	A	0.996	56.5	1223.63	260	269
1 5h	5h 3	Chain A, Crystal Structure Of Aluminum-Bound Ovotransferrin At 2.15 Angstrom Resolution	gi|83754919	75856.4	1	85	3964	0.854	WCTISSPEEK	R	K	0.997	54	1236.56	9	18
1 5h	5h 3	Chain A, Crystal Structure Of Aluminum-Bound Ovotransferrin At 2.15 Angstrom Resolution	gi|83754919	75856.4	1	85	3964	0.854	WCTISSPEEKK	R	C	0.997	65	1364.65	9	19
1 5h	5h 3	Chain A, Crystal Structure Of Aluminum-Bound Ovotransferrin At 2.15 Angstrom Resolution	gi|83754919	75856.4	1	85	3964	0.854	WCTISSPEEKKCNNLR	R	D	0.997	87.4	2021.95	9	24
1 5h	5h 3	Chain A, Crystal Structure Of Aluminum-Bound Ovotransferrin At 2.15 Angstrom Resolution	gi|83754919	75856.4	1	85	3964	0.854	YDDESQCSKTDERPASYFAVAVAR	R	K	0.997	63.1	2765.25	415	438
1 5h	5h 3	ovalbumin-related protein X [Gallus gallus]	gi|448824824	43629.1	1	9	84	0.284	ADHPFLFLIK	R	H	0.972	42.3	1200.68	363	372
1 5h	5h 3	ovalbumin-related protein X [Gallus gallus]	gi|448824824	43629.1	1	9	84	0.284	AGLETVNFK	R	T	0.997	72.8	978.525	128	136
1 5h	5h 3	ovalbumin-related protein X [Gallus gallus]	gi|448824824	43629.1	1	9	84	0.284	AGLETVNFKTASDQAR	R	Q	0.997	82.4	1707.87	128	143
1 5h	5h 3	ovalbumin-related protein X [Gallus gallus]	gi|448824824	43629.1	1	9	84	0.284	ALHFDSIAGLGGSTQTK	K	C	0.997	91.9	1702.88	57	73
1 5h	5h 3	ovalbumin-related protein X [Gallus gallus]	gi|448824824	43629.1	1	9	84	0.284	HNPTNTIVYFGR	K	Y	0.997	81.9	1418.72	373	384
1 5h	5h 3	ovalbumin-related protein X [Gallus gallus]	gi|448824824	43629.1	1	9	84	0.284	HSPELEQFR	K	A	0.959	39.7	1142.56	354	362
1 5h	5h 3	ovalbumin-related protein X [Gallus gallus]	gi|448824824	43629.1	1	9	84	0.284	QLINSWVEK	R	Q	0.976	46.5	1116.6	144	152
1 5h	5h 3	ovalbumin-related protein X [Gallus gallus]	gi|448824824	43629.1	1	9	84	0.284	SRPILPIYLK	K	C	0.991	43.1	1199.75	111	120
1 5h	5h 3	ovalbumin-related protein X [Gallus gallus]	gi|448824824	43629.1	1	9	84	0.284	TINFEKLTEWTNPNTMEK	K	R	0.965	42.6	2212.06	259	276
1 5h	5h 3	ovalbumin-related protein X [Gallus gallus]	gi|448824824	43629.1	1	9	84	0.284	VKVYLPQMK	R	I	0.95	37.6	1121.64	279	287
1 5h	5h 3	RecName: Full=Ovoinhibitor; Flags: Precursor	gi|1708509	51918.2	1	12	111	0.324	CFFCNAYVQSNR	R	T	0.997	61.8	1565.66	451	462
1 5h	5h 3	RecName: Full=Ovoinhibitor; Flags: Precursor	gi|1708509	51918.2	1	12	111	0.324	CREEVPELDCSKYK	R	T	0.995	52	1812.83	347	360
1 5h	5h 3	RecName: Full=Ovoinhibitor; Flags: Precursor	gi|1708509	51918.2	1	12	111	0.324	CRQEIPEIDCDQYPTR	K	K	0.997	64.8	2079.92	216	231
1 5h	5h 3	RecName: Full=Ovoinhibitor; Flags: Precursor	gi|1708509	51918.2	1	12	111	0.324	CRQEIPEIDCDQYPTRK	K	T	0.995	52.7	2208.02	216	232
1 5h	5h 3	RecName: Full=Ovoinhibitor; Flags: Precursor	gi|1708509	51918.2	1	12	111	0.324	EHGANVEKEYDGECRPK	R	H	0.964	37.5	2017.9	72	88
1 5h	5h 3	RecName: Full=Ovoinhibitor; Flags: Precursor	gi|1708509	51918.2	1	12	111	0.324	ILSPVCGTDGFTYDNECGICAHNAEQR	R	T	0.997	102	3084.32	179	205
1 5h	5h 3	RecName: Full=Ovoinhibitor; Flags: Precursor	gi|1708509	51918.2	1	12	111	0.324	NLKPVCGTDGSTYSNECGICLYNR	R	E	0.997	67.4	2778.23	48	71
1 5h	5h 3	RecName: Full=Ovoinhibitor; Flags: Precursor	gi|1708509	51918.2	1	12	111	0.324	QEIPEIDCDQYPTR	R	K	0.997	73.9	1763.79	218	231
1 5h	5h 3	RecName: Full=Ovoinhibitor; Flags: Precursor	gi|1708509	51918.2	1	12	111	0.324	QEIPEIDCDQYPTRK	R	T	0.997	70	1891.89	218	232
1 5h	5h 3	RecName: Full=Ovoinhibitor; Flags: Precursor	gi|1708509	51918.2	1	12	111	0.324	TLNLVSMAAC	R	-	0.953	39.3	1095.52	463	472
1 5h	5h 3	RecName: Full=Ovoinhibitor; Flags: Precursor	gi|1708509	51918.2	1	12	111	0.324	TTGGKLLVR	K	C	0.956	38.9	944.589	233	241
1 5h	5h 3	RecName: Full=Ovoinhibitor; Flags: Precursor	gi|1708509	51918.2	1	12	111	0.324	VSPICTMEYVPHCGSDGVTYSNR	K	C	0.997	69.8	2645.14	428	450
1 5h	5h 3	ovocleidin-116 precursor [Gallus gallus]	gi|45383041	76967	0.799	11	254	0.172	AQQEVAPVPSMVVETVAPER	R	H	0.997	59.5	2153.09	530	549
1 5h	5h 3	ovocleidin-116 precursor [Gallus gallus]	gi|45383041	76967	0.799	11	254	0.172	ARTQPEVASAPSTVGK	R	A	0.997	63.8	1598.85	505	520
1 5h	5h 3	ovocleidin-116 precursor [Gallus gallus]	gi|45383041	76967	0.799	11	254	0.172	GGRGTASSGLTTGDCSTAASTPSR	R	K	0.997	62	2255.03	408	431
1 5h	5h 3	ovocleidin-116 precursor [Gallus gallus]	gi|45383041	76967	0.799	11	254	0.172	GNCPGQHQILLK	R	G	0.957	42.4	1364.71	29	40
1 5h	5h 3	ovocleidin-116 precursor [Gallus gallus]	gi|45383041	76967	0.799	11	254	0.172	GQDGETHISPEDEVK	R	I	0.992	49.2	1640.74	266	280
1 5h	5h 3	ovocleidin-116 precursor [Gallus gallus]	gi|45383041	76967	0.799	11	254	0.172	GTASSGLTTGDCSTAASTPSR	R	K	0.997	117	1984.89	411	431
1 5h	5h 3	ovocleidin-116 precursor [Gallus gallus]	gi|45383041	76967	0.799	11	254	0.172	GTASSGLTTGDCSTAASTPSRK	R	G	0.991	49.8	2112.98	411	432
1 5h	5h 3	ovocleidin-116 precursor [Gallus gallus]	gi|45383041	76967	0.799	11	254	0.172	GVVGGMVVPEGHR	R	A	0.997	63.8	1309.67	468	480
1 5h	5h 3	ovocleidin-116 precursor [Gallus gallus]	gi|45383041	76967	0.799	11	254	0.172	LGQAARPEVAPAPSTGGR	R	I	0.997	64.9	1734.92	561	578
1 5h	5h 3	ovocleidin-116 precursor [Gallus gallus]	gi|45383041	76967	0.799	11	254	0.172	TQPEVASAPSTVGK	R	A	0.997	65.2	1371.71	507	520
1 5h	5h 3	ovocleidin-116 precursor [Gallus gallus]	gi|45383041	76967	0.799	11	254	0.172	VQQEVAPARGVVGGMVVPEGHR	R	A	0.996	56.5	2288.19	459	480
1 5h	5h 3	carbonic anhydrase II [Gallus gallus]	gi|1289219,gi|1334630,gi|46048696,gi|833606	29007.2	1	3	12	0.142	GLCFSAENEPVCR	R	M	0.997	54.3	1538.67	227	239
1 5h	5h 3	carbonic anhydrase II [Gallus gallus]	gi|1289219,gi|1334630,gi|46048696,gi|833606	29007.2	1	3	12	0.142	SVLQGGALDGVYR	K	L	0.994	54	1334.71	77	89
1 5h	5h 3	carbonic anhydrase II [Gallus gallus]	gi|1289219,gi|1334630,gi|46048696,gi|833606	29007.2	1	3	12	0.142	VVDALNSIQTK	K	G	0.997	71.4	1187.66	159	169
1 5h	5h 3	Hep21 protein [Gallus gallus]	gi|316995812,gi|45383131	11971.7	1	5	64	0.467	CAIIKTSLGK	R	V	0.994	51.8	1090.63	49	58
1 5h	5h 3	Hep21 protein [Gallus gallus]	gi|316995812,gi|45383131	11971.7	1	5	64	0.467	LTSRYSCCETDLCNEKWDDDPTD	R	-	0.997	64	2880.14	85	107
1 5h	5h 3	Hep21 protein [Gallus gallus]	gi|316995812,gi|45383131	11971.7	1	5	64	0.467	VTLYYQQGCTSALNCGR	K	E	0.997	122	1990.91	59	75
1 5h	5h 3	Hep21 protein [Gallus gallus]	gi|316995812,gi|45383131	11971.7	1	5	64	0.467	YSCCETDLCNEK	R	W	0.997	63.4	1578.59	89	100
1 5h	5h 3	Hep21 protein [Gallus gallus]	gi|316995812,gi|45383131	11971.7	1	5	64	0.467	YSCCETDLCNEKWDDDPTD	R	-	0.997	60.9	2422.87	89	107
1 5h	5h 3	acidic chitinase precursor [Gallus gallus]	gi|45383307	52240.3	1	3	7	0.0975	FSTMVSTPENR	K	Q	0.996	54.4	1284.59	106	116
1 5h	5h 3	acidic chitinase precursor [Gallus gallus]	gi|45383307	52240.3	1	3	7	0.0975	NPSDTAVGAPTSGPGPAGPYTR	K	Q	0.997	93.9	2069.99	275	296
1 5h	5h 3	acidic chitinase precursor [Gallus gallus]	gi|45383307	52240.3	1	3	7	0.0975	TLLAIGGWNFGTAK	K	F	0.991	51.4	1448.79	92	105
1 5h	5h 3	PREDICTED: uncharacterized protein LOC771972 isoform 1 [Gallus gallus]	gi|363741677	23622	1	4	44	0.276	SVLPEKDDFHPR	R	T	0.997	67.6	1439.73	38	49
1 5h	5h 3	PREDICTED: uncharacterized protein LOC771972 isoform 1 [Gallus gallus]	gi|363741677	23622	1	4	44	0.276	TDTDPTTNCVNNCRDDGNCR	R	G	0.997	62	2384.93	50	69
1 5h	5h 3	PREDICTED: uncharacterized protein LOC771972 isoform 1 [Gallus gallus]	gi|363741677	23622	1	4	44	0.276	TYCYACIPALR	R	S	0.978	43.5	1387.65	166	176
1 5h	5h 3	PREDICTED: uncharacterized protein LOC771972 isoform 1 [Gallus gallus]	gi|363741677	23622	1	4	44	0.276	VFVHSSCGGNANNFR	R	T	0.997	72.5	1665.75	180	194
1 5h	5h 3	vitamin D-binding protein precursor [Gallus gallus]	gi|45382425	53687.3	1	4	10	0.103	HTNVPDVFLGK	R	L	0.997	57.5	1226.65	355	365
1 5h	5h 3	vitamin D-binding protein precursor [Gallus gallus]	gi|45382425	53687.3	1	4	10	0.103	LCLAALEHPPR	K	Q	0.975	43.7	1276.68	122	132
1 5h	5h 3	vitamin D-binding protein precursor [Gallus gallus]	gi|45382425	53687.3	1	4	10	0.103	LPELQKPTNK	K	Q	0.994	49.2	1167.67	324	333
1 5h	5h 3	vitamin D-binding protein precursor [Gallus gallus]	gi|45382425	53687.3	1	4	10	0.103	QTRPDASPELLTQLTDQR	R	A	0.987	48.7	2069.06	430	447
1 5h	5h 3	polymeric immunoglobulin receptor precursor [Gallus gallus]	gi|153792243	70571.8	1	6	81	0.125	HTIFGVK	K	G	0.977	45.4	801.462	256	262
1 5h	5h 3	polymeric immunoglobulin receptor precursor [Gallus gallus]	gi|153792243	70571.8	1	6	81	0.125	IIDNTGFLPGPYEGR	R	V	0.997	92.7	1648.83	294	308
1 5h	5h 3	polymeric immunoglobulin receptor precursor [Gallus gallus]	gi|153792243	70571.8	1	6	81	0.125	IVEGECGLTGKEEVQAEVGSR	K	V	0.993	52.6	2247.09	353	373
1 5h	5h 3	polymeric immunoglobulin receptor precursor [Gallus gallus]	gi|153792243	70571.8	1	6	81	0.125	NIIDTYGKIDSDFQGR	R	I	0.997	66.8	1841.9	183	198
1 5h	5h 3	polymeric immunoglobulin receptor precursor [Gallus gallus]	gi|153792243	70571.8	1	6	81	0.125	SCLTVVSTSGYR	R	A	0.997	81.3	1329.65	71	82
1 5h	5h 3	polymeric immunoglobulin receptor precursor [Gallus gallus]	gi|153792243	70571.8	1	6	81	0.125	VDLTCSYPCK	R	Y	0.997	58.2	1242.55	374	383
1 5h	5h 3	Ig light chain precursor V-J region - chicken (fragment)	gi|104728	22497.7	0.999	2	7	0.136	SPGSAPVTVIYSNDK	K	R	0.997	61.6	1534.77	41	55
1 5h	5h 3	Ig light chain precursor V-J region - chicken (fragment)	gi|104728	22497.7	0.999	2	7	0.136	VTHDGTSITKTLKR	R	S	0.948	37.8	1556.88	197	210
1 5h	5h 3	PREDICTED: di-N-acetylchitobiase [Gallus gallus]	gi|50751384	40686.6	0.984	1	1	0.0357	AAWISQQVDLAKK	R	Q	0.997	59.3	1457.81	104	116
1 5h	5h 3	PREDICTED: mucin-6 [Gallus gallus]	gi|363734294	189821	0.978	1	1	0.00574	IVTENVICGK	K	S	0.992	51.7	1132.6	880	889
1 5h	5h 3	lactadherin isoform 2 precursor [Gallus gallus]	gi|459683842	52450.5	1	3	6	0.0406	CPSPFFGK	K	T	0.997	56.7	939.439	135	142
1 5h	5h 3	lactadherin isoform 2 precursor [Gallus gallus]	gi|459683842	52450.5	1	3	6	0.0406	LSGVITQGAR	R	R	0.994	54.9	1001.57	216	225
1 5h	5h 3	lactadherin isoform 2 precursor [Gallus gallus]	gi|459683842	52450.5	1	3	6	0.0406	LSGVITQGARR	R	V	0.983	45	1157.67	216	226
1 5h	5h 3	ovocalyxin-32 [Gallus gallus]	gi|257357680,gi|257357682	30638.8	0.998	2	7	0.0945	FYEYLQHQK	R	K	0.991	49.4	1255.61	139	147
1 5h	5h 3	ovocalyxin-32 [Gallus gallus]	gi|257357680,gi|257357682	30638.8	0.998	2	7	0.0945	QSTEHTGYLLAQVSSVK	K	Q	0.955	41.5	1847.95	184	200
1 5h	5h 3	clusterin precursor [Gallus gallus]	gi|45382467	51348.9	1	5	22	0.152	MLDGGHGAWDHLLGGFESESR	R	N	0.997	60.2	2287.02	254	274
1 5h	5h 3	clusterin precursor [Gallus gallus]	gi|45382467	51348.9	1	5	22	0.152	RFEDLEER	R	F	0.99	50.5	1093.53	168	175
1 5h	5h 3	clusterin precursor [Gallus gallus]	gi|45382467	51348.9	1	5	22	0.152	TPPFGGFREAFVPPVQR	R	V	0.974	43.8	1902	203	219
1 5h	5h 3	clusterin precursor [Gallus gallus]	gi|45382467	51348.9	1	5	22	0.152	VRLVPPR	R	R	0.973	34.1	836.547	220	226
1 5h	5h 3	clusterin precursor [Gallus gallus]	gi|45382467	51348.9	1	5	22	0.152	VYSKICHSGSGLVGR	R	Q	0.997	61	1619.83	120	134
1 5h	5h 3	vitellogenin [Gallus gallus]	gi|212881,gi|71896765	204810	1	4	27	0.0254	IANADNLESIWR	R	Q	0.946	39.8	1401.71	342	353
1 5h	5h 3	vitellogenin [Gallus gallus]	gi|212881,gi|71896765	204810	1	4	27	0.0254	MVVALTSPR	R	T	0.997	61.2	989.545	1515	1523
1 5h	5h 3	vitellogenin [Gallus gallus]	gi|212881,gi|71896765	204810	1	4	27	0.0254	TCGICGKYDAECEQEYR	K	M	0.976	32.5	2138.86	1715	1731
1 5h	5h 3	vitellogenin [Gallus gallus]	gi|212881,gi|71896765	204810	1	4	27	0.0254	VSTELVTGR	K	F	0.997	61.4	961.531	1453	1461
1 5h	5h 3	PREDICTED: semaphorin-3G [Gallus gallus]	gi|363738582	82208.5	0.996	1	1	0.0179	TALEVLGGEQLAR	K	A	0.984	47	1356.75	623	635
1 5h	5h 3	immunoglobulin lambda light chain [Gallus gallus]	gi|16902172	11068.2	1	2	4	0.213	SPGSAPVTVIYYNDK	K	R	0.985	48.3	1610.81	39	53
1 5h	5h 3	immunoglobulin lambda light chain [Gallus gallus]	gi|16902172	11068.2	1	2	4	0.213	SPGSAPVTVIYYNDKRPSDIPSR	K	F	0.997	60.1	2519.29	39	61
1 5h	5h 3	immunoglobulin alpha heavy chain [Gallus gallus]	gi|5705960	61504.3	0.937	1	1	0.0188	EQLQGNEFVCR	R	A	0.956	40.3	1379.64	217	227
1 5h	5h 3	protein,riboflavin binding	gi|352173	25057.6	1	9	85	0.256	CGQLSKSCEDFTK	R	K	0.997	63.5	1559.68	57	69
1 5h	5h 3	protein,riboflavin binding	gi|352173	25057.6	1	9	85	0.256	FEALQQEEGEE	K	-	0.996	49.9	1308.56	209	219
1 5h	5h 3	protein,riboflavin binding	gi|352173	25057.6	1	9	85	0.256	IECFYR	K	C	0.964	38.8	887.408	71	76
1 5h	5h 3	protein,riboflavin binding	gi|352173	25057.6	1	9	85	0.256	KIECFYR	K	C	0.981	44.8	1015.5	70	76
1 5h	5h 3	protein,riboflavin binding	gi|352173	25057.6	1	9	85	0.256	KLLKFEALQQEEGEE	K	-	0.997	73.9	1790.92	205	219
1 5h	5h 3	protein,riboflavin binding	gi|352173	25057.6	1	9	85	0.256	LLKFEALQQEEGEE	K	-	0.997	85.5	1662.82	206	219
1 5h	5h 3	protein,riboflavin binding	gi|352173	25057.6	1	9	85	0.256	SCEDFTKKIECFYR	K	C	0.986	45.5	1882.85	63	76
1 5h	5h 3	protein,riboflavin binding	gi|352173	25057.6	1	9	85	0.256	VSESSCLCLQMNK	K	K	0.997	92.1	1571.69	162	174
1 5h	5h 3	protein,riboflavin binding	gi|352173	25057.6	1	9	85	0.256	VSNSYWNR	K	C	0.996	53.6	1025.48	49	56
1 5h	5h 3	RecName: Full=Cystatin; AltName: Full=Egg-white cystatin; Flags: Precursor	gi|118195,gi|319655747	16293.8	1	5	183	0.41	ALQFAMAEYNR	R	A	0.997	58.7	1329.63	59	69
1 5h	5h 3	RecName: Full=Cystatin; AltName: Full=Egg-white cystatin; Flags: Precursor	gi|118195,gi|319655747	16293.8	1	5	183	0.41	ALQFAMAEYNRASNDKYSSR	R	V	0.96	40.5	2338.09	59	78
1 5h	5h 3	RecName: Full=Cystatin; AltName: Full=Egg-white cystatin; Flags: Precursor	gi|118195,gi|319655747	16293.8	1	5	183	0.41	LLGAPVPVDENDEGLQR	R	A	0.997	80.9	1821.93	42	58
1 5h	5h 3	RecName: Full=Cystatin; AltName: Full=Egg-white cystatin; Flags: Precursor	gi|118195,gi|319655747	16293.8	1	5	183	0.41	SRLLGAPVPVDENDEGLQR	R	A	0.997	84.8	2065.07	40	58
1 5h	5h 3	RecName: Full=Cystatin; AltName: Full=Egg-white cystatin; Flags: Precursor	gi|118195,gi|319655747	16293.8	1	5	183	0.41	SSGDLQSCEFHDEPEMAK	K	Y	0.997	69	2082.84	109	126
1 5h	5h 3	gallinacin-11 precursor [Gallus gallus]	gi|49169808	11649.9	1	6	44	0.615	CLEEQLGLCPLKR	R	W	0.997	60	1615.83	85	97
1 5h	5h 3	gallinacin-11 precursor [Gallus gallus]	gi|49169808	11649.9	1	6	44	0.615	CVGYHGYCIR	R	S	0.983	41.1	1284.56	30	39
1 5h	5h 3	gallinacin-11 precursor [Gallus gallus]	gi|49169808	11649.9	1	6	44	0.615	QKTCCVDTTSDFHTCQDK	R	G	0.997	54.6	2230.92	57	74
1 5h	5h 3	gallinacin-11 precursor [Gallus gallus]	gi|49169808	11649.9	1	6	44	0.615	TCCVDTTSDFHTCQDK	K	G	0.997	102	1974.76	59	74
1 5h	5h 3	gallinacin-11 precursor [Gallus gallus]	gi|49169808	11649.9	1	6	44	0.615	TCCVDTTSDFHTCQDKGGHCVSPK	K	I	0.996	42.2	2797.14	59	82
1 5h	5h 3	gallinacin-11 precursor [Gallus gallus]	gi|49169808	11649.9	1	6	44	0.615	VCPKPFAAFGTCSWR	K	Q	0.997	60.8	1783.84	42	56
1 5h	5h 3	PREDICTED: EGF-like repeats and discoidin I-like domains 3 [Gallus gallus]	gi|363744794	53769	1	15	142	0.296	CSGPLGIEGGIVSNQQITASSTHR	R	A	0.997	91	2469.22	158	181
1 5h	5h 3	PREDICTED: EGF-like repeats and discoidin I-like domains 3 [Gallus gallus]	gi|363744794	53769	1	15	142	0.296	DKVFQGNFDNDTHR	K	K	0.997	63.5	1692.77	430	443
1 5h	5h 3	PREDICTED: EGF-like repeats and discoidin I-like domains 3 [Gallus gallus]	gi|363744794	53769	1	15	142	0.296	DKVFQGNFDNDTHRK	K	N	0.989	49	1820.87	430	444
1 5h	5h 3	PREDICTED: EGF-like repeats and discoidin I-like domains 3 [Gallus gallus]	gi|363744794	53769	1	15	142	0.296	GNVDNNTPYANSFTPPIK	R	S	0.997	72.8	1948.94	273	290
1 5h	5h 3	PREDICTED: EGF-like repeats and discoidin I-like domains 3 [Gallus gallus]	gi|363744794	53769	1	15	142	0.296	GNVDNNTPYANSFTPPIKSQYIR	R	L	0.997	74.7	2596.28	273	295
1 5h	5h 3	PREDICTED: EGF-like repeats and discoidin I-like domains 3 [Gallus gallus]	gi|363744794	53769	1	15	142	0.296	KNVIDPPIYAR	R	H	0.996	55.5	1285.73	444	454
1 5h	5h 3	PREDICTED: EGF-like repeats and discoidin I-like domains 3 [Gallus gallus]	gi|363744794	53769	1	15	142	0.296	MRVTGVITQGAK	K	R	0.983	46.4	1276.7	224	235
1 5h	5h 3	PREDICTED: EGF-like repeats and discoidin I-like domains 3 [Gallus gallus]	gi|363744794	53769	1	15	142	0.296	MRVTGVITQGAKR	K	I	0.965	40.1	1432.81	224	236
1 5h	5h 3	PREDICTED: EGF-like repeats and discoidin I-like domains 3 [Gallus gallus]	gi|363744794	53769	1	15	142	0.296	NVIDPPIYAR	K	H	0.972	44.1	1157.63	445	454
1 5h	5h 3	PREDICTED: EGF-like repeats and discoidin I-like domains 3 [Gallus gallus]	gi|363744794	53769	1	15	142	0.296	RIGSPEYVKSYK	K	I	0.953	39.6	1426.77	236	247
1 5h	5h 3	PREDICTED: EGF-like repeats and discoidin I-like domains 3 [Gallus gallus]	gi|363744794	53769	1	15	142	0.296	SELLGCTEQD	R	-	0.997	49.7	1151.49	471	480
1 5h	5h 3	PREDICTED: EGF-like repeats and discoidin I-like domains 3 [Gallus gallus]	gi|363744794	53769	1	15	142	0.296	SGHIQDYQITASSVFR	K	T	0.997	79.2	1808.89	327	342
1 5h	5h 3	PREDICTED: EGF-like repeats and discoidin I-like domains 3 [Gallus gallus]	gi|363744794	53769	1	15	142	0.296	SYKIAYSNDGK	K	S	0.96	41.2	1245.61	245	255
1 5h	5h 3	PREDICTED: EGF-like repeats and discoidin I-like domains 3 [Gallus gallus]	gi|363744794	53769	1	15	142	0.296	TLNMDMFAWEPR	R	K	0.997	71.6	1542.67	343	354
1 5h	5h 3	PREDICTED: EGF-like repeats and discoidin I-like domains 3 [Gallus gallus]	gi|363744794	53769	1	15	142	0.296	VFQGNFDNDTHR	K	K	0.997	58.5	1449.65	432	443
1 5h	5h 3	extracellular fatty acid-binding protein precursor [Gallus gallus]	gi|45382221	20127.4	1	8	161	0.275	EVSPTAMAIFR	R	K	0.997	69.6	1237.62	141	151
1 5h	5h 3	extracellular fatty acid-binding protein precursor [Gallus gallus]	gi|45382221	20127.4	1	8	161	0.275	EVSPTAMAIFRK	R	L	0.997	57.4	1365.72	141	152
1 5h	5h 3	extracellular fatty acid-binding protein precursor [Gallus gallus]	gi|45382221	20127.4	1	8	161	0.275	KTSDDGEVYYSEEAEK	K	T	0.997	116	1849.8	89	104
1 5h	5h 3	extracellular fatty acid-binding protein precursor [Gallus gallus]	gi|45382221	20127.4	1	8	161	0.275	SREVSPTAMAIFR	R	K	0.985	48.6	1480.76	139	151
1 5h	5h 3	extracellular fatty acid-binding protein precursor [Gallus gallus]	gi|45382221	20127.4	1	8	161	0.275	SREVSPTAMAIFRK	R	L	0.989	49.6	1608.85	139	152
1 5h	5h 3	extracellular fatty acid-binding protein precursor [Gallus gallus]	gi|45382221	20127.4	1	8	161	0.275	SYAVIFATR	K	V	0.997	61.8	1027.56	115	123
1 5h	5h 3	extracellular fatty acid-binding protein precursor [Gallus gallus]	gi|45382221	20127.4	1	8	161	0.275	TSDDGEVYYSEEAEK	K	T	0.997	104	1721.7	90	104
1 5h	5h 3	extracellular fatty acid-binding protein precursor [Gallus gallus]	gi|45382221	20127.4	1	8	161	0.275	TVEVLDTDYK	K	S	0.997	66.9	1182.59	105	114
1 5h	5h 3	PREDICTED: hemopexin [Gallus gallus]	gi|363729530	43046.3	1	14	434	0.399	ADAAFTCPGSAELYVITGDR	K	M	0.997	132	2113.99	292	311
1 5h	5h 3	PREDICTED: hemopexin [Gallus gallus]	gi|363729530	43046.3	1	14	434	0.399	ALQEELGVPK	R	A	0.997	67.7	1083.6	282	291
1 5h	5h 3	PREDICTED: hemopexin [Gallus gallus]	gi|363729530	43046.3	1	14	434	0.399	CSGEPFQAITSDDSGR	R	I	0.997	114	1726.73	195	210
1 5h	5h 3	PREDICTED: hemopexin [Gallus gallus]	gi|363729530	43046.3	1	14	434	0.399	CSGEPFQAITSDDSGRIYAFR	R	G	0.997	69.3	2377.09	195	215
1 5h	5h 3	PREDICTED: hemopexin [Gallus gallus]	gi|363729530	43046.3	1	14	434	0.399	ERPWLDAGPCDAALR	K	W	0.997	79.4	1726.83	124	138
1 5h	5h 3	PREDICTED: hemopexin [Gallus gallus]	gi|363729530	43046.3	1	14	434	0.399	FRPHSWEVLPGYPR	R	D	0.997	67.2	1740.9	154	167
1 5h	5h 3	PREDICTED: hemopexin [Gallus gallus]	gi|363729530	43046.3	1	14	434	0.399	GGHQLVEGYPR	R	A	0.997	66.6	1212.61	271	281
1 5h	5h 3	PREDICTED: hemopexin [Gallus gallus]	gi|363729530	43046.3	1	14	434	0.399	HADEPQPLPYDGVDGAMCTADGIYLLR	R	G	0.997	80.5	2990.37	323	349
1 5h	5h 3	PREDICTED: hemopexin [Gallus gallus]	gi|363729530	43046.3	1	14	434	0.399	HADEPQPLPYDGVDGAMCTADGIYLLRGDR	R	Y	0.996	50.7	3318.52	323	352
1 5h	5h 3	PREDICTED: hemopexin [Gallus gallus]	gi|363729530	43046.3	1	14	434	0.399	HADEPQPLPYDGVDGAMCTADGIYLLRGDRYHR	R	H	0.997	52.8	3774.74	323	355
1 5h	5h 3	PREDICTED: hemopexin [Gallus gallus]	gi|363729530	43046.3	1	14	434	0.399	MQRVDLTKSPR	R	H	0.975	43.8	1330.73	312	322
1 5h	5h 3	PREDICTED: hemopexin [Gallus gallus]	gi|363729530	43046.3	1	14	434	0.399	VTKERPWLDAGPCDAALR	R	W	0.997	93.3	2055.04	121	138
1 5h	5h 3	PREDICTED: hemopexin [Gallus gallus]	gi|363729530	43046.3	1	14	434	0.399	WLERYYCLQGTQFYR	R	F	0.968	42.5	2082.99	139	153
1 5h	5h 3	PREDICTED: hemopexin [Gallus gallus]	gi|363729530	43046.3	1	14	434	0.399	YYCLQGTQFYR	R	F	0.997	68.4	1498.68	143	153
1 5h	5h 3	PREDICTED: deleted in malignant brain tumors 1 protein-like [Gallus gallus]	gi|363745076	60860.1	1	2	27	0.0522	QLGCGAALSAPGSAR	R	F	0.997	86.2	1415.71	404	418
1 5h	5h 3	PREDICTED: deleted in malignant brain tumors 1 protein-like [Gallus gallus]	gi|363745076	60860.1	1	2	27	0.0522	QLGCGEAISTPGSAR	R	F	0.997	87.6	1503.72	296	310
1 5h	5h 3	Chain E, A Crystal Structure Of Trypsin Complexed With Bpti (Bovine Pancreatic Trypsin Inhibitor) By X-RayNEUTRON JOINT REFINEMENT	gi|320089849	23299.8	1	9	998	0.498	LGEDNINVVEGNEQFISASK	R	S	0.997	108	2163.06	50	69
1 5h	5h 3	Chain E, A Crystal Structure Of Trypsin Complexed With Bpti (Bovine Pancreatic Trypsin Inhibitor) By X-RayNEUTRON JOINT REFINEMENT	gi|320089849	23299.8	1	9	998	0.498	LQGIVSWGSGCAQK	K	N	0.997	85.8	1490.74	187	200
1 5h	5h 3	Chain E, A Crystal Structure Of Trypsin Complexed With Bpti (Bovine Pancreatic Trypsin Inhibitor) By X-RayNEUTRON JOINT REFINEMENT	gi|320089849	23299.8	1	9	998	0.498	SAASLNSR	K	V	0.997	65.6	805.416	92	99
1 5h	5h 3	Chain E, A Crystal Structure Of Trypsin Complexed With Bpti (Bovine Pancreatic Trypsin Inhibitor) By X-RayNEUTRON JOINT REFINEMENT	gi|320089849	23299.8	1	9	998	0.498	SAYPGQITSNMFCAGYLEGGK	K	D	0.997	101	2251.02	150	170
1 5h	5h 3	Chain E, A Crystal Structure Of Trypsin Complexed With Bpti (Bovine Pancreatic Trypsin Inhibitor) By X-RayNEUTRON JOINT REFINEMENT	gi|320089849	23299.8	1	9	998	0.498	SGIQVR	K	L	0.952	46.2	659.384	44	49
1 5h	5h 3	Chain E, A Crystal Structure Of Trypsin Complexed With Bpti (Bovine Pancreatic Trypsin Inhibitor) By X-RayNEUTRON JOINT REFINEMENT	gi|320089849	23299.8	1	9	998	0.498	SIVHPSYNSNTLNNDIMLIK	K	L	0.997	73.6	2273.16	70	89
1 5h	5h 3	Chain E, A Crystal Structure Of Trypsin Complexed With Bpti (Bovine Pancreatic Trypsin Inhibitor) By X-RayNEUTRON JOINT REFINEMENT	gi|320089849	23299.8	1	9	998	0.498	SIVHPSYNSNTLNNDIMLIKLK	K	S	0.997	54.2	2514.34	70	91
1 5h	5h 3	Chain E, A Crystal Structure Of Trypsin Complexed With Bpti (Bovine Pancreatic Trypsin Inhibitor) By X-RayNEUTRON JOINT REFINEMENT	gi|320089849	23299.8	1	9	998	0.498	SSGTSYPDVLK	K	C	0.997	88.2	1153.57	126	136
1 5h	5h 3	Chain E, A Crystal Structure Of Trypsin Complexed With Bpti (Bovine Pancreatic Trypsin Inhibitor) By X-RayNEUTRON JOINT REFINEMENT	gi|320089849	23299.8	1	9	998	0.498	VCNYVSWIK	K	Q	0.997	57.2	1168.58	209	217
1 5h	5h 3	Golgi apparatus protein 1 precursor [Gallus gallus]	gi|45382795	129713	1	1	1	0.0131	ALNEACESVIQTACK	R	H	0.997	57.4	1693.79	465	479
1 5h	5h 3	vitelline membrane outer layer protein 1 precursor [Gallus gallus]	gi|268370086,gi|576329	20234.3	1	3	40	0.197	SEKSQGGGDDTAANNIQFR	R	C	0.997	115	1994.92	111	129
1 5h	5h 3	vitelline membrane outer layer protein 1 precursor [Gallus gallus]	gi|268370086,gi|576329	20234.3	1	3	40	0.197	SQGGGDDTAANNIQFR	K	C	0.997	121	1650.75	114	129
1 5h	5h 3	vitelline membrane outer layer protein 1 precursor [Gallus gallus]	gi|268370086,gi|576329	20234.3	1	3	40	0.197	VESPQGLRDDTALNNVR	K	F	0.995	54.6	1883.96	162	178
1 5h	5h 3	apolipoprotein A-I [Gallus gallus]	gi|211159,gi|227016,gi|45382961	28808.8	1	6	40	0.261	DAIAQFESSAVGK	K	Q	0.981	47.3	1322.66	33	45
1 5h	5h 3	apolipoprotein A-I [Gallus gallus]	gi|211159,gi|227016,gi|45382961	28808.8	1	6	40	0.261	GIPQASEYQAK	K	V	0.975	46	1191.6	190	200
1 5h	5h 3	apolipoprotein A-I [Gallus gallus]	gi|211159,gi|227016,gi|45382961	28808.8	1	6	40	0.261	LADNLDTLSAAAAK	K	L	0.997	117	1373.73	51	64
1 5h	5h 3	apolipoprotein A-I [Gallus gallus]	gi|211159,gi|227016,gi|45382961	28808.8	1	6	40	0.261	LREDMAPYYKEVR	K	E	0.983	46.6	1685.83	65	77
1 5h	5h 3	apolipoprotein A-I [Gallus gallus]	gi|211159,gi|227016,gi|45382961	28808.8	1	6	40	0.261	VMEQLSNIR	K	E	0.997	64.8	1105.57	201	209
1 5h	5h 3	apolipoprotein A-I [Gallus gallus]	gi|211159,gi|227016,gi|45382961	28808.8	1	6	40	0.261	WTEELEQYR	K	Q	0.997	56	1253.58	113	121
1 5h	5h 3	PREDICTED: alpha-2-antiplasmin-like [Gallus gallus]	gi|363741117	56975	0.999	2	16	0.0564	ELQDLPDATDDNEYTMPK	K	-	0.997	71.3	2110.91	497	514
1 5h	5h 3	PREDICTED: alpha-2-antiplasmin-like [Gallus gallus]	gi|363741117	56975	0.999	2	16	0.0564	LAGATLSLASR	R	V	0.997	76.1	1059.62	207	217
1 5h	5h 3	glutathione peroxidase 3 precursor [Gallus gallus]	gi|253735708	24642.5	1	5	71	0.247	FLVGTDGVPVMR	K	W	0.997	61.9	1306.68	184	195
1 5h	5h 3	glutathione peroxidase 3 precursor [Gallus gallus]	gi|253735708	24642.5	1	5	71	0.247	NDIIAYMR	K	Q	0.972	42.7	1011.49	207	214
1 5h	5h 3	glutathione peroxidase 3 precursor [Gallus gallus]	gi|253735708	24642.5	1	5	71	0.247	NSCPPVAEEFGNPK	K	N	0.997	71.7	1545.7	152	165
1 5h	5h 3	glutathione peroxidase 3 precursor [Gallus gallus]	gi|253735708	24642.5	1	5	71	0.247	QEPGQNSEILPALK	K	Y	0.997	93.4	1523.81	105	118
1 5h	5h 3	glutathione peroxidase 3 precursor [Gallus gallus]	gi|253735708	24642.5	1	5	71	0.247	VYSFLK	K	N	0.969	34.2	756.429	146	151
1 5h	5h 3	vitellogenin-1 precursor [Gallus gallus]	gi|52138705	210631	1	9	23	0.056	ATAVSLLEWQR	K	S	0.997	59.1	1273.69	1874	1884
1 5h	5h 3	vitellogenin-1 precursor [Gallus gallus]	gi|52138705	210631	1	9	23	0.056	IAALATTGQMAR	R	K	0.993	53.9	1219.65	1513	1524
1 5h	5h 3	vitellogenin-1 precursor [Gallus gallus]	gi|52138705	210631	1	9	23	0.056	LISSLQTGIGR	R	Q	0.997	57.8	1144.67	768	778
1 5h	5h 3	vitellogenin-1 precursor [Gallus gallus]	gi|52138705	210631	1	9	23	0.056	LNRNPTIDGEESTCYSVDPVLK	K	C	0.99	50.3	2507.21	1830	1851
1 5h	5h 3	vitellogenin-1 precursor [Gallus gallus]	gi|52138705	210631	1	9	23	0.056	LTELLNSNVR	R	L	0.961	42.6	1158.65	831	840
1 5h	5h 3	vitellogenin-1 precursor [Gallus gallus]	gi|52138705	210631	1	9	23	0.056	NQGYQATAYVR	R	S	0.953	39.4	1270.62	1455	1465
1 5h	5h 3	vitellogenin-1 precursor [Gallus gallus]	gi|52138705	210631	1	9	23	0.056	SDNRNQGYQATAYVR	R	S	0.968	41.7	1742.82	1451	1465
1 5h	5h 3	vitellogenin-1 precursor [Gallus gallus]	gi|52138705	210631	1	9	23	0.056	TVIVEAPIHGLK	K	N	0.997	54.8	1276.76	1745	1756
1 5h	5h 3	vitellogenin-1 precursor [Gallus gallus]	gi|52138705	210631	1	9	23	0.056	VAGNVQAQITPSPR	K	S	0.997	78.7	1437.78	813	826
1 5h	5h 3	unnamed protein product [Gallus gallus]	gi|63524,gi|86318	53613.4	1	4	21	0.103	AVPATEFVTTAVLPEER	R	T	0.992	51.8	1829.96	433	449
1 5h	5h 3	unnamed protein product [Gallus gallus]	gi|63524,gi|86318	53613.4	1	4	21	0.103	VRHPATNTVVEDHVK	R	G	0.996	52.8	1701.9	260	274
1 5h	5h 3	unnamed protein product [Gallus gallus]	gi|63524,gi|86318	53613.4	1	4	21	0.103	VSGTPVKLSFVR	R	L	0.997	80.5	1289.76	129	140
1 5h	5h 3	unnamed protein product [Gallus gallus]	gi|63524,gi|86318	53613.4	1	4	21	0.103	VTLSCLVR	R	G	0.978	45.1	947.534	409	416
1 5h	5h 3	RecName: Full=Ovocleidin-17; Short=OC-17	gi|32699622	15300.2	1	13	2440	0.937	CAALRDEEAFTSWAARPCTER	R	N	0.997	64.3	2497.13	113	133
1 5h	5h 3	RecName: Full=Ovocleidin-17; Short=OC-17	gi|32699622	15300.2	1	13	2440	0.937	DEEAFTSWAARPCTER	R	N	0.997	63.5	1925.84	118	133
1 5h	5h 3	RecName: Full=Ovocleidin-17; Short=OC-17	gi|32699622	15300.2	1	13	2440	0.937	DPDGCGPGWVPTPGGCLGFFSR	-	E	0.997	87.8	2336.02	1	22
1 5h	5h 3	RecName: Full=Ovocleidin-17; Short=OC-17	gi|32699622	15300.2	1	13	2440	0.937	ELSWSRAESFCR	R	R	0.947	38.2	1527.7	23	34
1 5h	5h 3	RecName: Full=Ovocleidin-17; Short=OC-17	gi|32699622	15300.2	1	13	2440	0.937	FASWHR	R	T	0.955	36.1	803.395	98	103
1 5h	5h 3	RecName: Full=Ovocleidin-17; Short=OC-17	gi|32699622	15300.2	1	13	2440	0.937	LLAELLNASR	R	G	0.997	78.5	1099.65	53	62
1 5h	5h 3	RecName: Full=Ovocleidin-17; Short=OC-17	gi|32699622	15300.2	1	13	2440	0.937	LLAELLNASRGGDGSGEGADGR	R	V	0.997	82	2115.04	53	74
1 5h	5h 3	RecName: Full=Ovocleidin-17; Short=OC-17	gi|32699622	15300.2	1	13	2440	0.937	NAFVCKAAA	R	-	0.992	50.2	951.472	134	142
1 5h	5h 3	RecName: Full=Ovocleidin-17; Short=OC-17	gi|32699622	15300.2	1	13	2440	0.937	RWGPGSHLAAVR	R	S	0.997	78.7	1306.71	35	46
1 5h	5h 3	RecName: Full=Ovocleidin-17; Short=OC-17	gi|32699622	15300.2	1	13	2440	0.937	SWRWSDGTAPR	R	F	0.997	64.3	1318.63	87	97
1 5h	5h 3	RecName: Full=Ovocleidin-17; Short=OC-17	gi|32699622	15300.2	1	13	2440	0.937	VWIGLHRPAGSR	R	S	0.971	40.9	1348.76	75	86
1 5h	5h 3	RecName: Full=Ovocleidin-17; Short=OC-17	gi|32699622	15300.2	1	13	2440	0.937	WGPGSHLAAVR	R	S	0.997	106	1150.61	36	46
1 5h	5h 3	RecName: Full=Ovocleidin-17; Short=OC-17	gi|32699622	15300.2	1	13	2440	0.937	WGPGSHLAAVRSAAELR	R	L	0.96	42	1777.95	36	52
1 5h	5h 3	PREDICTED: lysyl oxidase homolog 2 [Gallus gallus]	gi|363742086	86792.9	1	32	1024	0.414	AFAPSSHSGFR	R	K	0.997	70.4	1163.56	305	315
1 5h	5h 3	PREDICTED: lysyl oxidase homolog 2 [Gallus gallus]	gi|363742086	86792.9	1	32	1024	0.414	ASFCLEDTECEADVQK	K	Q	0.997	94.9	1901.79	653	668
1 5h	5h 3	PREDICTED: lysyl oxidase homolog 2 [Gallus gallus]	gi|363742086	86792.9	1	32	1024	0.414	CNVPAMGFQNQLR	R	L	0.997	78	1550.72	423	435
1 5h	5h 3	PREDICTED: lysyl oxidase homolog 2 [Gallus gallus]	gi|363742086	86792.9	1	32	1024	0.414	CSGTEMSLAHCRHDGADVSCPR	K	G	0.997	56.2	2519.03	510	531
1 5h	5h 3	PREDICTED: lysyl oxidase homolog 2 [Gallus gallus]	gi|363742086	86792.9	1	32	1024	0.414	EATLAACTSNGWGVTDCK	K	H	0.997	88.8	1940.85	131	148
1 5h	5h 3	PREDICTED: lysyl oxidase homolog 2 [Gallus gallus]	gi|363742086	86792.9	1	32	1024	0.414	ELGFGSAKEAITGAR	R	L	0.997	103	1506.79	365	379
1 5h	5h 3	PREDICTED: lysyl oxidase homolog 2 [Gallus gallus]	gi|363742086	86792.9	1	32	1024	0.414	ELGYVEAVSWLPSSK	R	Y	0.997	123	1664.85	98	112
1 5h	5h 3	PREDICTED: lysyl oxidase homolog 2 [Gallus gallus]	gi|363742086	86792.9	1	32	1024	0.414	ELGYVEAVSWLPSSKYGKGEGK	R	I	0.986	48.8	2384.21	98	119
1 5h	5h 3	PREDICTED: lysyl oxidase homolog 2 [Gallus gallus]	gi|363742086	86792.9	1	32	1024	0.414	FNMESQGCNHEEDAAVR	K	C	0.997	70.7	2009.81	406	422
1 5h	5h 3	PREDICTED: lysyl oxidase homolog 2 [Gallus gallus]	gi|363742086	86792.9	1	32	1024	0.414	FSSQIHNNGQSDFRPK	R	N	0.997	56.8	1861.89	598	613
1 5h	5h 3	PREDICTED: lysyl oxidase homolog 2 [Gallus gallus]	gi|363742086	86792.9	1	32	1024	0.414	GGANTGEGRVEVLK	K	N	0.987	49	1386.73	329	342
1 5h	5h 3	PREDICTED: lysyl oxidase homolog 2 [Gallus gallus]	gi|363742086	86792.9	1	32	1024	0.414	HAWVWHDCHR	R	H	0.997	52.7	1403.62	617	626
1 5h	5h 3	PREDICTED: lysyl oxidase homolog 2 [Gallus gallus]	gi|363742086	86792.9	1	32	1024	0.414	HTEDVGVVCSEK	K	R	0.997	77	1359.62	149	160
1 5h	5h 3	PREDICTED: lysyl oxidase homolog 2 [Gallus gallus]	gi|363742086	86792.9	1	32	1024	0.414	HTEDVGVVCSEKR	K	I	0.997	82.8	1515.72	149	161
1 5h	5h 3	PREDICTED: lysyl oxidase homolog 2 [Gallus gallus]	gi|363742086	86792.9	1	32	1024	0.414	IRPILATYR	R	K	0.997	52.7	1102.67	187	195
1 5h	5h 3	PREDICTED: lysyl oxidase homolog 2 [Gallus gallus]	gi|363742086	86792.9	1	32	1024	0.414	IRPILATYRK	R	R	0.997	48.5	1230.77	187	196
1 5h	5h 3	PREDICTED: lysyl oxidase homolog 2 [Gallus gallus]	gi|363742086	86792.9	1	32	1024	0.414	IWMYNCHTGGSFSDETEQK	R	F	0.992	42.9	2305.95	740	758
1 5h	5h 3	PREDICTED: lysyl oxidase homolog 2 [Gallus gallus]	gi|363742086	86792.9	1	32	1024	0.414	KQHYWAYSMDCTGNEAHISSCK	R	L	0.997	65.8	2689.12	254	275
1 5h	5h 3	PREDICTED: lysyl oxidase homolog 2 [Gallus gallus]	gi|363742086	86792.9	1	32	1024	0.414	KRVPVTEGYVEVK	R	D	0.989	46.5	1503.85	196	208
1 5h	5h 3	PREDICTED: lysyl oxidase homolog 2 [Gallus gallus]	gi|363742086	86792.9	1	32	1024	0.414	LGNHLNVDTEK	K	N	0.99	48.7	1239.63	276	286
1 5h	5h 3	PREDICTED: lysyl oxidase homolog 2 [Gallus gallus]	gi|363742086	86792.9	1	32	1024	0.414	LGQGMGPIHLNEIDCTGFEK	R	S	0.997	91	2232.04	380	399
1 5h	5h 3	PREDICTED: lysyl oxidase homolog 2 [Gallus gallus]	gi|363742086	86792.9	1	32	1024	0.414	LKGGANTGEGRVEVLK	R	N	0.996	52.8	1627.91	327	342
1 5h	5h 3	PREDICTED: lysyl oxidase homolog 2 [Gallus gallus]	gi|363742086	86792.9	1	32	1024	0.414	QHYWAYSMDCTGNEAHISSCK	K	L	0.997	46.9	2561.03	255	275
1 5h	5h 3	PREDICTED: lysyl oxidase homolog 2 [Gallus gallus]	gi|363742086	86792.9	1	32	1024	0.414	RKQHYWAYSMDCTGNEAHISSCK	R	L	0.997	58.6	2845.22	253	275
1 5h	5h 3	PREDICTED: lysyl oxidase homolog 2 [Gallus gallus]	gi|363742086	86792.9	1	32	1024	0.414	RPADVPKIQLR	R	L	0.997	81.1	1292.78	48	58
1 5h	5h 3	PREDICTED: lysyl oxidase homolog 2 [Gallus gallus]	gi|363742086	86792.9	1	32	1024	0.414	RVPVTEGYVEVK	K	D	0.996	55.8	1375.76	197	208
1 5h	5h 3	PREDICTED: lysyl oxidase homolog 2 [Gallus gallus]	gi|363742086	86792.9	1	32	1024	0.414	RVPVTEGYVEVKDEGTWK	K	Q	0.997	78.5	2092.07	197	214
1 5h	5h 3	PREDICTED: lysyl oxidase homolog 2 [Gallus gallus]	gi|363742086	86792.9	1	32	1024	0.414	SLTDCKFNMESQGCNHEEDAAVR	K	C	0.997	63.6	2714.12	400	422
1 5h	5h 3	PREDICTED: lysyl oxidase homolog 2 [Gallus gallus]	gi|363742086	86792.9	1	32	1024	0.414	VPVTEGYVEVK	R	D	0.997	73.2	1219.66	198	208
1 5h	5h 3	PREDICTED: lysyl oxidase homolog 2 [Gallus gallus]	gi|363742086	86792.9	1	32	1024	0.414	VPVTEGYVEVKDEGTWK	R	Q	0.979	45.6	1935.97	198	214
1 5h	5h 3	PREDICTED: lysyl oxidase homolog 2 [Gallus gallus]	gi|363742086	86792.9	1	32	1024	0.414	VVCGMFGFPSER	R	K	0.997	61.3	1401.63	228	239
1 5h	5h 3	PREDICTED: lysyl oxidase homolog 2 [Gallus gallus]	gi|363742086	86792.9	1	32	1024	0.414	VVCGMFGFPSERK	R	Y	0.997	59.6	1529.72	228	240
1 5h	5h 3	folate receptor alpha precursor [Gallus gallus]	gi|45382285	31317.6	0.993	1	4	0.0365	GWNWATGTNR	K	C	0.975	42.5	1162.54	155	164
1 5h	5h 3	serum albumin precursor [Gallus gallus]	gi|45383974	69918.7	1	25	272	0.527	CVANEDAPECSKPLPSIILDEICQVEK	K	L	0.997	73.4	3114.48	80	106
1 5h	5h 3	serum albumin precursor [Gallus gallus]	gi|45383974	69918.7	1	25	272	0.527	ESDVGACLDTK	K	E	0.996	53.5	1194.53	199	209
1 5h	5h 3	serum albumin precursor [Gallus gallus]	gi|45383974	69918.7	1	25	272	0.527	FVHDSIGVHKECCEGDMVECMDDMAR	K	M	0.976	30.2	3175.24	262	287
1 5h	5h 3	serum albumin precursor [Gallus gallus]	gi|45383974	69918.7	1	25	272	0.527	GYESLLEK	K	C	0.989	46.8	938.483	380	387
1 5h	5h 3	serum albumin precursor [Gallus gallus]	gi|45383974	69918.7	1	25	272	0.527	IAKGYESLLEK	R	C	0.996	54.3	1250.7	377	387
1 5h	5h 3	serum albumin precursor [Gallus gallus]	gi|45383974	69918.7	1	25	272	0.527	IKDCCEKPIVER	K	S	0.997	89	1546.77	303	314
1 5h	5h 3	serum albumin precursor [Gallus gallus]	gi|45383974	69918.7	1	25	272	0.527	KMPQVPTDLLLETGKK	K	M	0.997	73.2	1814.01	442	457
1 5h	5h 3	serum albumin precursor [Gallus gallus]	gi|45383974	69918.7	1	25	272	0.527	LLINLIK	K	R	0.997	53.1	826.576	556	562
1 5h	5h 3	serum albumin precursor [Gallus gallus]	gi|45383974	69918.7	1	25	272	0.527	LLINLIKR	K	K	0.997	42.5	982.677	556	563
1 5h	5h 3	serum albumin precursor [Gallus gallus]	gi|45383974	69918.7	1	25	272	0.527	LVKDVVDLAQK	K	C	0.997	65.5	1227.73	69	79
1 5h	5h 3	serum albumin precursor [Gallus gallus]	gi|45383974	69918.7	1	25	272	0.527	MMSNLCSQQDVFSGK	R	I	0.997	98.7	1763.74	288	302
1 5h	5h 3	serum albumin precursor [Gallus gallus]	gi|45383974	69918.7	1	25	272	0.527	MPQVPTDLLLETGKK	K	M	0.985	46.8	1685.91	443	457
1 5h	5h 3	serum albumin precursor [Gallus gallus]	gi|45383974	69918.7	1	25	272	0.527	QLIYLSQKYPK	R	A	0.997	63.7	1380.79	243	253
1 5h	5h 3	serum albumin precursor [Gallus gallus]	gi|45383974	69918.7	1	25	272	0.527	QSDINTCFGEEGANLIVQSR	K	A	0.997	79.2	2238.05	589	608
1 5h	5h 3	serum albumin precursor [Gallus gallus]	gi|45383974	69918.7	1	25	272	0.527	RHPEFSIQLIMR	R	I	0.993	52	1542.82	365	376
1 5h	5h 3	serum albumin precursor [Gallus gallus]	gi|45383974	69918.7	1	25	272	0.527	RPCFTAMGVDTK	R	Y	0.997	58.7	1398.65	513	524
1 5h	5h 3	serum albumin precursor [Gallus gallus]	gi|45383974	69918.7	1	25	272	0.527	SQCIMEAEFDEKPADLPSLVEK	R	Y	0.997	68.9	2552.19	315	336
1 5h	5h 3	serum albumin precursor [Gallus gallus]	gi|45383974	69918.7	1	25	272	0.527	TDNPAECYANAQEQLNQHIK	K	E	0.997	58.8	2344.06	391	410
1 5h	5h 3	serum albumin precursor [Gallus gallus]	gi|45383974	69918.7	1	25	272	0.527	TDNPAECYANAQEQLNQHIKETQDVVK	K	T	0.996	51	3143.47	391	417
1 5h	5h 3	serum albumin precursor [Gallus gallus]	gi|45383974	69918.7	1	25	272	0.527	TIADGFTAMVDK	K	C	0.997	67.9	1284.61	574	585
1 5h	5h 3	serum albumin precursor [Gallus gallus]	gi|45383974	69918.7	1	25	272	0.527	TIADGFTAMVDKCCK	K	Q	0.997	76.8	1732.77	574	588
1 5h	5h 3	serum albumin precursor [Gallus gallus]	gi|45383974	69918.7	1	25	272	0.527	TNCDLLHDHGEADFLK	K	S	0.988	46.7	1884.85	418	433
1 5h	5h 3	serum albumin precursor [Gallus gallus]	gi|45383974	69918.7	1	25	272	0.527	VSQPDFVQPYQRPASDVICQEYQDNR	K	V	0.982	44.9	3139.45	134	159
1 5h	5h 3	serum albumin precursor [Gallus gallus]	gi|45383974	69918.7	1	25	272	0.527	YNDLKEETFK	R	A	0.997	60.6	1286.63	38	47
1 5h	5h 3	serum albumin precursor [Gallus gallus]	gi|45383974	69918.7	1	25	272	0.527	YVPPPFNPDMFSFDEK	K	L	0.997	76.8	1945.87	525	540
1 5h	5h 3	RecName: Full=Ovostatin; AltName: Full=Ovomacroglobulin; Flags: Precursor	gi|1171932,gi|45382565	166357	0.999	1	2	0.00883	LISPEDDGCVCAK	K	I	0.965	39.6	1463.65	848	860
1 5h	5h 3	PIT 54 protein precursor [Gallus gallus]	gi|46395491	50819.3	1	4	10	0.121	QLGCGDAVLAPIAAK	K	F	0.997	87.4	1483.79	179	193
1 5h	5h 3	PIT 54 protein precursor [Gallus gallus]	gi|46395491	50819.3	1	4	10	0.121	QLGCGTALSALPESK	K	Y	0.997	64.3	1531.78	289	303
1 5h	5h 3	PIT 54 protein precursor [Gallus gallus]	gi|46395491	50819.3	1	4	10	0.121	QLGCGTALSSPK	R	K	0.992	51.9	1218.61	69	80
1 5h	5h 3	PIT 54 protein precursor [Gallus gallus]	gi|46395491	50819.3	1	4	10	0.121	QVGCGSPLSALGSAR	K	Y	0.997	86	1459.73	399	413
1 5h	5h 3	RecName: Full=Lysozyme C; AltName: Full=1,4-beta-N-acetylmuramidase C	gi|47117006	14476.5	1	2	95	0.217	NTDGSTDYGILEINSR	R	W	0.997	115	1754.82	46	61
1 5h	5h 3	RecName: Full=Lysozyme C; AltName: Full=1,4-beta-N-acetylmuramidase C	gi|47117006	14476.5	1	2	95	0.217	YESNFNTQATNR	K	N	0.997	64.7	1444.64	34	45
1 5h	5h 3	sulfhydryl oxidase 1 precursor [Gallus gallus]	gi|45383856	83080	0.999	1	13	0.0175	LAGGDTEDPQFPK	R	L	0.997	90.2	1374.65	498	510
1 5h	5h 3	PREDICTED: hyaluronan and proteoglycan link protein 3-like [Gallus gallus]	gi|363737594	41001.8	1	17	153	0.46	AGQREASLLISDVR	R	L	0.997	65.2	1514.83	125	138
1 5h	5h 3	PREDICTED: hyaluronan and proteoglycan link protein 3-like [Gallus gallus]	gi|363737594	41001.8	1	17	153	0.46	CDAGWLADGSVR	R	Y	0.997	73.9	1306.58	312	323
1 5h	5h 3	PREDICTED: hyaluronan and proteoglycan link protein 3-like [Gallus gallus]	gi|363737594	41001.8	1	17	153	0.46	CEVIDGLEDASDVVELR	R	L	0.997	129	1918.91	147	163
1 5h	5h 3	PREDICTED: hyaluronan and proteoglycan link protein 3-like [Gallus gallus]	gi|363737594	41001.8	1	17	153	0.46	EASLLISDVR	R	L	0.997	90.7	1102.61	129	138
1 5h	5h 3	PREDICTED: hyaluronan and proteoglycan link protein 3-like [Gallus gallus]	gi|363737594	41001.8	1	17	153	0.46	EQDVLVAIGK	K	T	0.98	45.8	1071.6	99	108
1 5h	5h 3	PREDICTED: hyaluronan and proteoglycan link protein 3-like [Gallus gallus]	gi|363737594	41001.8	1	17	153	0.46	FDVFCFSSR	R	L	0.996	51.4	1164.51	256	264
1 5h	5h 3	PREDICTED: hyaluronan and proteoglycan link protein 3-like [Gallus gallus]	gi|363737594	41001.8	1	17	153	0.46	FGVFCYKER	R	-	0.97	42	1205.58	351	359
1 5h	5h 3	PREDICTED: hyaluronan and proteoglycan link protein 3-like [Gallus gallus]	gi|363737594	41001.8	1	17	153	0.46	GEVFYLEHPTR	R	M	0.997	72	1347.67	267	277
1 5h	5h 3	PREDICTED: hyaluronan and proteoglycan link protein 3-like [Gallus gallus]	gi|363737594	41001.8	1	17	153	0.46	GIVFPYQPPR	R	G	0.99	50.2	1173.64	166	175
1 5h	5h 3	PREDICTED: hyaluronan and proteoglycan link protein 3-like [Gallus gallus]	gi|363737594	41001.8	1	17	153	0.46	GQYSLNFHEAER	R	V	0.997	63.4	1450.67	176	187
1 5h	5h 3	PREDICTED: hyaluronan and proteoglycan link protein 3-like [Gallus gallus]	gi|363737594	41001.8	1	17	153	0.46	KPCGGVHLAPGIR	R	S	0.997	59.4	1361.75	232	244
1 5h	5h 3	PREDICTED: hyaluronan and proteoglycan link protein 3-like [Gallus gallus]	gi|363737594	41001.8	1	17	153	0.46	LRDDYTKEQDVLVAIGK	K	T	0.997	62.3	1963.05	92	108
1 5h	5h 3	PREDICTED: hyaluronan and proteoglycan link protein 3-like [Gallus gallus]	gi|363737594	41001.8	1	17	153	0.46	LRGEVFYLEHPTR	R	M	0.994	50.3	1616.85	265	277
1 5h	5h 3	PREDICTED: hyaluronan and proteoglycan link protein 3-like [Gallus gallus]	gi|363737594	41001.8	1	17	153	0.46	MTLEEAKQACQDAGAEIAK	R	V	0.997	64.5	2079.97	278	296
1 5h	5h 3	PREDICTED: hyaluronan and proteoglycan link protein 3-like [Gallus gallus]	gi|363737594	41001.8	1	17	153	0.46	SFGFPSK	R	G	0.967	40.2	769.388	342	348
1 5h	5h 3	PREDICTED: hyaluronan and proteoglycan link protein 3-like [Gallus gallus]	gi|363737594	41001.8	1	17	153	0.46	SFGFPSKGR	R	F	0.983	46.2	982.51	342	350
1 5h	5h 3	PREDICTED: hyaluronan and proteoglycan link protein 3-like [Gallus gallus]	gi|363737594	41001.8	1	17	153	0.46	TYMAFGDFQGR	K	A	0.997	67.6	1308.57	109	119
1 5h	5h 3	apolipoprotein D precursor [Gallus gallus]	gi|58696426	21705.8	1	2	2	0.127	GSCVQANYSLK	K	E	0.961	41	1226.58	59	69
1 5h	5h 3	apolipoprotein D precursor [Gallus gallus]	gi|58696426	21705.8	1	2	2	0.127	SPDMHPDTVEHLK	R	S	0.955	37.6	1521.7	152	164
1 5h	5h 3	Chain A, Analysis Of The Stabilization Of Hen Lysozyme With The Helix Dipole And Charged Side Chains	gi|157831653	14314.2	1	6	74	0.426	GYSLGDWVCAAK	R	F	0.997	63	1326.61	22	33
1 5h	5h 3	Chain A, Analysis Of The Stabilization Of Hen Lysozyme With The Helix Dipole And Charged Side Chains	gi|157831653	14314.2	1	6	74	0.426	GYSLGDWVCAAKFESNFNTQATNR	R	N	0.997	75.5	2736.25	22	45
1 5h	5h 3	Chain A, Analysis Of The Stabilization Of Hen Lysozyme With The Helix Dipole And Charged Side Chains	gi|157831653	14314.2	1	6	74	0.426	HGLDNYRGYSLGDWVCAAK	R	F	0.996	55.9	2182.01	15	33
1 5h	5h 3	Chain A, Analysis Of The Stabilization Of Hen Lysozyme With The Helix Dipole And Charged Side Chains	gi|157831653	14314.2	1	6	74	0.426	HGLDNYRGYSLGDWVCAAKFESNFNTQATNR	R	N	0.997	96.9	3591.65	15	45
1 5h	5h 3	Chain A, Analysis Of The Stabilization Of Hen Lysozyme With The Helix Dipole And Charged Side Chains	gi|157831653	14314.2	1	6	74	0.426	NLCNIPCSALLSSDITASVNCAK	R	K	0.983	46.6	2508.19	74	96
1 5h	5h 3	Chain A, Analysis Of The Stabilization Of Hen Lysozyme With The Helix Dipole And Charged Side Chains	gi|157831653	14314.2	1	6	74	0.426	NLCNIPCSALLSSDITASVNCAKK	R	I	0.997	67.1	2636.28	74	97
1 5h	5h 3	Chain L, Crystal Structure Of A Glycosylated Fab From An Igm Cryoglobulin With Properties Of A Natural Proteolytic Antibody	gi|10835792,gi|110626504,gi|11275302,gi|11275314,gi|11275318,gi|11275322,gi|11514632,gi|118137446,gi|119389702,gi|119389706,gi|125145,gi|13529116,gi|145579361,gi|149673887,gi|149673889,gi|149673891,gi|152149142,gi|157836259,gi|157838144,gi|157877246,gi|15825711,gi|160286045,gi|160877741,gi|160877748,gi|161761076,gi|163310841,gi|1633496,gi|165760848,gi|165760851,gi|165761039,gi|16741061,gi|1681771…	23422.1	0.937	1	5	0.093	VDNALQSGNSQESVTEQDSK	K	D	0.997	73.3	2135.97	150	169
1 5h	5h 3	hemoglobin subunit beta [Gallus gallus]	gi|399861,gi|4699641,gi|49169791	16335.1	1	4	15	0.374	FFASFGNLSSPTAILGNPMVR	R	A	0.997	123	2242.13	41	61
1 5h	5h 3	hemoglobin subunit beta [Gallus gallus]	gi|399861,gi|4699641,gi|49169791	16335.1	1	4	15	0.374	KVLTSFGDAVK	K	N	0.977	42.8	1164.66	66	76
1 5h	5h 3	hemoglobin subunit beta [Gallus gallus]	gi|399861,gi|4699641,gi|49169791	16335.1	1	4	15	0.374	LLIVYPWTQR	R	F	0.981	43.8	1288.74	31	40
1 5h	5h 3	hemoglobin subunit beta [Gallus gallus]	gi|399861,gi|4699641,gi|49169791	16335.1	1	4	15	0.374	VNVAECGAEALAR	K	L	0.997	86.1	1359.67	18	30
1 5h	5h 3	cell adhesion molecule [Gallus gallus]	gi|115417,gi|211418,gi|471270244	97784.5	1	3	4	0.0485	KISFTIYAQDAMGKR	R	H	0.984	47.1	1744.91	102	116
1 5h	5h 3	cell adhesion molecule [Gallus gallus]	gi|115417,gi|211418,gi|471270244	97784.5	1	3	4	0.0485	RPLTLYGR	K	K	0.969	40.7	975.573	94	101
1 5h	5h 3	cell adhesion molecule [Gallus gallus]	gi|115417,gi|211418,gi|471270244	97784.5	1	3	4	0.0485	VSFAACSGRPWAVYVPTDTR	R	F	0.953	40.9	2240.09	62	81
2 6h	6h 1	PREDICTED: nucleobindin-2-like [Meleagris gallopavo]	gi|326920064,gi|57530004	53767.1	1	5	15	0.141	EHVMNEVDINKDR	R	L	0.98	44.2	1614.75	299	311
2 6h	6h 1	PREDICTED: nucleobindin-2-like [Meleagris gallopavo]	gi|326920064,gi|57530004	53767.1	1	5	15	0.141	EYLKTLDEEKR	R	Q	0.989	48.9	1423.74	190	200
2 6h	6h 1	PREDICTED: nucleobindin-2-like [Meleagris gallopavo]	gi|326920064,gi|57530004	53767.1	1	5	15	0.141	LQQANPPAGPAGELK	K	F	0.951	39.8	1490.8	401	415
2 6h	6h 1	PREDICTED: nucleobindin-2-like [Meleagris gallopavo]	gi|326920064,gi|57530004	53767.1	1	5	15	0.141	LVTLEEFLR	R	A	0.997	56	1119.64	312	320
2 6h	6h 1	PREDICTED: nucleobindin-2-like [Meleagris gallopavo]	gi|326920064,gi|57530004	53767.1	1	5	15	0.141	MDSVQDTGIDHQALLK	K	Q	0.994	52.4	1786.86	122	137
2 6h	6h 1	dickkopf-related protein 3 precursor [Gallus gallus]	gi|45384102	39208.4	1	5	38	0.22	DILSDYEESSVIQEVR	R	K	0.997	85.6	1881.91	307	322
2 6h	6h 1	dickkopf-related protein 3 precursor [Gallus gallus]	gi|45384102	39208.4	1	5	38	0.22	DVECCGDQLCVWGECR	R	K	0.997	82.2	2042.78	173	188
2 6h	6h 1	dickkopf-related protein 3 precursor [Gallus gallus]	gi|45384102	39208.4	1	5	38	0.22	DVECCGDQLCVWGECRK	R	A	0.995	41.7	2170.88	173	189
2 6h	6h 1	dickkopf-related protein 3 precursor [Gallus gallus]	gi|45384102	39208.4	1	5	38	0.22	ELLFPVCTPLPEEGEPCHDPSNR	K	L	0.997	54.9	2693.23	217	239
2 6h	6h 1	dickkopf-related protein 3 precursor [Gallus gallus]	gi|45384102	39208.4	1	5	38	0.22	KNEKEDPLNMDEMPFISLIPR	R	D	0.997	63.2	2548.24	286	306
2 6h	6h 1	PREDICTED: uncharacterized protein LOC101044508 [Saimiri boliviensis boliviensis]	gi|403308699	147290	0.93	1	6	0.00657	AGLQFPVGR	R	V	0.995	54.2	944.531	1131	1139
2 6h	6h 1	osteopontin [Gallus gallus]	gi|1352651,gi|211277,gi|326918674,gi|45383105,gi|7533026	29072.5	0.991	1	9	0.0341	GDSVAYGFR	R	A	0.997	57.7	971.458	138	146
2 6h	6h 1	immunoglobulin lambda-chain, partial [Gallus gallus]	gi|212049	10413.4	0.994	1	1	0.15	SPGSAPVTVIYNNDK	K	R	0.996	53.2	1561.79	42	56
2 6h	6h 1	apolipoprotein A-I [Gallus gallus]	gi|211159,gi|227016,gi|45382961	28808.8	1	17	106	0.58	AELTKDLEEVKEK	R	I	0.959	40.7	1531.82	89	101
2 6h	6h 1	apolipoprotein A-I [Gallus gallus]	gi|211159,gi|227016,gi|45382961	28808.8	1	17	106	0.58	ASGKDAIAQFESSAVGK	K	Q	0.99	49	1665.84	29	45
2 6h	6h 1	apolipoprotein A-I [Gallus gallus]	gi|211159,gi|227016,gi|45382961	28808.8	1	17	106	0.58	DAIAQFESSAVGK	K	Q	0.997	69.9	1322.66	33	45
2 6h	6h 1	apolipoprotein A-I [Gallus gallus]	gi|211159,gi|227016,gi|45382961	28808.8	1	17	106	0.58	ERLTPYAENLKNR	R	L	0.983	46.5	1603.86	221	233
2 6h	6h 1	apolipoprotein A-I [Gallus gallus]	gi|211159,gi|227016,gi|45382961	28808.8	1	17	106	0.58	GIPQASEYQAK	K	V	0.995	53.1	1191.6	190	200
2 6h	6h 1	apolipoprotein A-I [Gallus gallus]	gi|211159,gi|227016,gi|45382961	28808.8	1	17	106	0.58	IRPFLDQFSAK	K	W	0.959	39.1	1321.73	102	112
2 6h	6h 1	apolipoprotein A-I [Gallus gallus]	gi|211159,gi|227016,gi|45382961	28808.8	1	17	106	0.58	LADNLDTLSAAAAK	K	L	0.997	111	1373.73	51	64
2 6h	6h 1	apolipoprotein A-I [Gallus gallus]	gi|211159,gi|227016,gi|45382961	28808.8	1	17	106	0.58	LISFLDELQK	R	S	0.996	51.8	1205.68	234	243
2 6h	6h 1	apolipoprotein A-I [Gallus gallus]	gi|211159,gi|227016,gi|45382961	28808.8	1	17	106	0.58	LREDMAPYYKEVR	K	E	0.995	54.3	1685.83	65	77
2 6h	6h 1	apolipoprotein A-I [Gallus gallus]	gi|211159,gi|227016,gi|45382961	28808.8	1	17	106	0.58	LSQKLEEIREK	K	G	0.95	38.8	1372.78	179	189
2 6h	6h 1	apolipoprotein A-I [Gallus gallus]	gi|211159,gi|227016,gi|45382961	28808.8	1	17	106	0.58	LTPVAQELK	R	E	0.967	37.9	998.588	124	132
2 6h	6h 1	apolipoprotein A-I [Gallus gallus]	gi|211159,gi|227016,gi|45382961	28808.8	1	17	106	0.58	LTPYAENLKNR	R	L	0.981	45	1318.71	223	233
2 6h	6h 1	apolipoprotein A-I [Gallus gallus]	gi|211159,gi|227016,gi|45382961	28808.8	1	17	106	0.58	MTPLVQEFR	K	E	0.971	42.7	1136.58	212	220
2 6h	6h 1	apolipoprotein A-I [Gallus gallus]	gi|211159,gi|227016,gi|45382961	28808.8	1	17	106	0.58	QRLTPVAQELK	R	E	0.996	50.2	1282.75	122	132
2 6h	6h 1	apolipoprotein A-I [Gallus gallus]	gi|211159,gi|227016,gi|45382961	28808.8	1	17	106	0.58	VMEQLSNIR	K	E	0.997	62	1105.57	201	209
2 6h	6h 1	apolipoprotein A-I [Gallus gallus]	gi|211159,gi|227016,gi|45382961	28808.8	1	17	106	0.58	VMEQLSNIREK	K	M	0.962	41.8	1362.7	201	211
2 6h	6h 1	apolipoprotein A-I [Gallus gallus]	gi|211159,gi|227016,gi|45382961	28808.8	1	17	106	0.58	WTEELEQYR	K	Q	0.997	56.8	1253.58	113	121
2 6h	6h 1	IgL, partial [Gallus gallus]	gi|212120,gi|212126,gi|212128,gi|212134,gi|212138,gi|555456,gi|555457,gi|555458,gi|555459,gi|555460,gi|555461,gi|555462,gi|555463	10575.5	0.93	1	5	0.225	APGSAPVTVIYDNTNRPSNIPSR	K	F	0.993	52.4	2426.24	34	56
2 6h	6h 1	Chain A, Crystallographic Study Of Turkey Egg-White Lysozyme And Its Complex With A Disaccharide	gi|157831911	14237.3	0.995	0	0	0.186	NLCNIPCSALLSSDITASVNCAKK	R	I	0.997	57.2	2636.28	74	97
2 6h	6h 1	Chain A, Hen Egg White Lysozyme Mutant With Alanine Substituted For Glycine	gi|10120552	14327.3	0.998	2	7	0.62	CKATDVQAWIR	R	G	0.964	41.5	1347.68	115	125
2 6h	6h 1	Chain A, Hen Egg White Lysozyme Mutant With Alanine Substituted For Glycine	gi|10120552	14327.3	0.998	2	7	0.62	HGLDNYRGYSLGNWVCAAKFESNFNTQATNR	R	N	0.997	58.2	3590.66	15	45
2 6h	6h 1	Chain A, Hen Egg White Lysozyme Mutant With Alanine Substituted For Glycine	gi|10120552	14327.3	0.998	2	7	0.62	NLCNIPCSALLSSDITASVNCAKK	R	I	0.997	57.2	2636.28	74	97
2 6h	6h 1	Chain A, Hen Egg White Lysozyme Mutant With Alanine Substituted For Glycine	gi|10120552	14327.3	0.998	2	7	0.62	NRCKATDVQAWIR	R	G	0.986	47.7	1617.83	113	125
2 6h	6h 1	Chain A, Hen Egg White Lysozyme Mutant With Alanine Substituted For Glycine	gi|10120552	14327.3	0.998	2	7	0.62	VFGRCELAAAMK	K	R	0.952	39.1	1368.68	2	13
2 6h	6h 1	PREDICTED: renin receptor-like [Meleagris gallopavo]	gi|326913436	39381.4	0.999	2	4	0.0565	AAVLVTVK	R	G	0.964	39.7	800.524	80	87
2 6h	6h 1	PREDICTED: renin receptor-like [Meleagris gallopavo]	gi|326913436	39381.4	0.999	2	4	0.0565	DASQILVDTLQK	K	F	0.997	72.4	1330.72	240	251
2 6h	6h 1	PREDICTED: alpha-2-antiplasmin-like [Gallus gallus]	gi|363741117	56975	1	12	197	0.245	AQRYPLSWFTLESQDIQVAK	K	F	0.997	63.7	2380.23	322	341
2 6h	6h 1	PREDICTED: alpha-2-antiplasmin-like [Gallus gallus]	gi|363741117	56975	1	12	197	0.245	ELQDLPDATDDNEYTMPK	K	-	0.997	96.8	2110.91	497	514
2 6h	6h 1	PREDICTED: alpha-2-antiplasmin-like [Gallus gallus]	gi|363741117	56975	1	12	197	0.245	EVPTTVKIPK	K	I	0.997	54.9	1111.67	381	390
2 6h	6h 1	PREDICTED: alpha-2-antiplasmin-like [Gallus gallus]	gi|363741117	56975	1	12	197	0.245	FYGAKPVTLSGSSEDDLTAINK	K	W	0.997	58	2313.16	237	258
2 6h	6h 1	PREDICTED: alpha-2-antiplasmin-like [Gallus gallus]	gi|363741117	56975	1	12	197	0.245	GYEVKEEFLEESEK	K	F	0.997	67.9	1715.8	223	236
2 6h	6h 1	PREDICTED: alpha-2-antiplasmin-like [Gallus gallus]	gi|363741117	56975	1	12	197	0.245	ISDEPLFVSSIQHQSTMELK	K	E	0.972	43.9	2305.14	420	439
2 6h	6h 1	PREDICTED: alpha-2-antiplasmin-like [Gallus gallus]	gi|363741117	56975	1	12	197	0.245	LAGATLSLASR	R	V	0.997	85	1059.62	207	217
2 6h	6h 1	PREDICTED: alpha-2-antiplasmin-like [Gallus gallus]	gi|363741117	56975	1	12	197	0.245	LFPKEVPTTVKIPK	R	I	0.997	48.5	1596.97	377	390
2 6h	6h 1	PREDICTED: alpha-2-antiplasmin-like [Gallus gallus]	gi|363741117	56975	1	12	197	0.245	RLAGATLSLASR	R	V	0.997	68.4	1215.72	206	217
2 6h	6h 1	PREDICTED: alpha-2-antiplasmin-like [Gallus gallus]	gi|363741117	56975	1	12	197	0.245	RRLAGATLSLASR	R	V	0.984	41.3	1371.82	205	217
2 6h	6h 1	PREDICTED: alpha-2-antiplasmin-like [Gallus gallus]	gi|363741117	56975	1	12	197	0.245	VYLQKGYEVKEEFLEESEK	R	F	0.997	61.2	2347.17	218	236
2 6h	6h 1	PREDICTED: alpha-2-antiplasmin-like [Gallus gallus]	gi|363741117	56975	1	12	197	0.245	YPLSWFTLESQDIQVAK	R	F	0.997	79.4	2025.03	325	341
2 6h	6h 1	PREDICTED: prostatic acid phosphatase-like [Gallus gallus]	gi|363730245	43943.1	1	7	21	0.211	FLASHTGYPLK	K	K	0.995	52.8	1233.66	188	198
2 6h	6h 1	PREDICTED: prostatic acid phosphatase-like [Gallus gallus]	gi|363730245	43943.1	1	7	21	0.211	FLASHTGYPLKK	K	L	0.991	48	1361.76	188	199
2 6h	6h 1	PREDICTED: prostatic acid phosphatase-like [Gallus gallus]	gi|363730245	43943.1	1	7	21	0.211	FTHLVSPVLVQHWTR	R	E	0.997	58.5	1820	356	370
2 6h	6h 1	PREDICTED: prostatic acid phosphatase-like [Gallus gallus]	gi|363730245	43943.1	1	7	21	0.211	ILWQPIPVHTVPLSHDNLLYVPFSHCPK	R	Y	0.953	38.3	3307.75	134	161
2 6h	6h 1	PREDICTED: prostatic acid phosphatase-like [Gallus gallus]	gi|363730245	43943.1	1	7	21	0.211	LPPYSACHFFELYR	K	E	0.959	40.3	1799.86	306	319
2 6h	6h 1	PREDICTED: prostatic acid phosphatase-like [Gallus gallus]	gi|363730245	43943.1	1	7	21	0.211	LQGGLLLK	R	A	0.997	51.1	841.551	257	264
2 6h	6h 1	PREDICTED: prostatic acid phosphatase-like [Gallus gallus]	gi|363730245	43943.1	1	7	21	0.211	SRLQGGLLLK	K	A	0.996	50.7	1084.68	255	264
2 6h	6h 1	alpha S1 casein, partial [Bos taurus]	gi|159793187,gi|159793191,gi|159793193,gi|159793197,gi|225632,gi|30794348,gi|440900746	24529.4	0.93	1	3	0.0992	FFVAPFPEVFGK	R	E	0.997	52.9	1384.73	38	49
2 6h	6h 1	vitelline membrane outer layer protein 1 precursor [Gallus gallus]	gi|268370086,gi|576329	20234.3	1	6	44	0.393	CLDGSVIESLVGK	R	W	0.997	84.2	1376.71	77	89
2 6h	6h 1	vitelline membrane outer layer protein 1 precursor [Gallus gallus]	gi|268370086,gi|576329	20234.3	1	6	44	0.393	CSDEAVLVGDGLSWGR	R	F	0.997	78.3	1720.8	130	145
2 6h	6h 1	vitelline membrane outer layer protein 1 precursor [Gallus gallus]	gi|268370086,gi|576329	20234.3	1	6	44	0.393	ICGLQTKVESPQGLRDDTALNNVR	K	F	0.961	41.7	2684.38	155	178
2 6h	6h 1	vitelline membrane outer layer protein 1 precursor [Gallus gallus]	gi|268370086,gi|576329	20234.3	1	6	44	0.393	SEKSQGGGDDTAANNIQFR	R	C	0.997	88.1	1994.92	111	129
2 6h	6h 1	vitelline membrane outer layer protein 1 precursor [Gallus gallus]	gi|268370086,gi|576329	20234.3	1	6	44	0.393	SQGGGDDTAANNIQFR	K	C	0.997	105	1650.75	114	129
2 6h	6h 1	vitelline membrane outer layer protein 1 precursor [Gallus gallus]	gi|268370086,gi|576329	20234.3	1	6	44	0.393	VESPQGLRDDTALNNVR	K	F	0.99	49.8	1883.96	162	178
2 6h	6h 1	alpha 1 type II procollagen [Gallus gallus]	gi|31340542,gi|45383309	120117	0.996	1	5	0.00788	SLNNQIESIR	K	S	0.993	50.9	1173.62	1043	1052
2 6h	6h 1	hCG1984476, isoform CRA_b [Homo sapiens]	gi|119607495,gi|297683156,gi|332821456,gi|386782111,gi|397489633,gi|397522538,gi|403298875,gi|4557581	15164.4	0.93	1	2	0.0687	ATVQQLEGR	M	W	0.953	38.9	1043.55	2	10
2 6h	6h 1	PREDICTED: Golgi membrane protein 1 [Gallus gallus]	gi|118104131	43043.2	0.93	1	1	0.0399	QTDLDQQRVNEDVPK	K	A	0.956	40.5	1784.88	206	220
2 6h	6h 1	vitronectin precursor [Gallus gallus]	gi|46048795	51637.3	0.998	2	9	0.0552	FDDGALDPGYPR	R	D	0.997	73.3	1322.6	228	239
2 6h	6h 1	vitronectin precursor [Gallus gallus]	gi|46048795	51637.3	0.998	2	9	0.0552	GVPNQLDAAMAGR	R	I	0.997	59.7	1315.64	338	350
2 6h	6h 1	SPARC precursor [Gallus gallus]	gi|224067663,gi|326928552,gi|449267131,gi|45383337,gi|483523742	33974.4	1	2	4	0.0973	FIPACLDTELTEFPLR	K	M	0.997	75.6	1921.97	146	161
2 6h	6h 1	SPARC precursor [Gallus gallus]	gi|224067663,gi|326928552,gi|449267131,gi|45383337,gi|483523742	33974.4	1	2	4	0.0973	LEAGDHTVELLAR	R	D	0.982	44.8	1423.75	201	213
2 6h	6h 1	PREDICTED: prostate stem cell antigen [Gallus gallus]	gi|118087425	13282.5	1	3	10	0.23	GCEASCQEDYQDFK	K	V	0.997	101	1736.65	64	77
2 6h	6h 1	PREDICTED: prostate stem cell antigen [Gallus gallus]	gi|118087425	13282.5	1	3	10	0.23	GCEASCQEDYQDFKVGNR	K	N	0.997	55	2162.89	64	81
2 6h	6h 1	PREDICTED: prostate stem cell antigen [Gallus gallus]	gi|118087425	13282.5	1	3	10	0.23	VIGFFSIISK	R	G	0.992	42.9	1110.66	54	63
2 6h	6h 1	Chain A, Analysis Of The Stabilization Of Hen Lysozyme With The Helix Dipole And Charged Side Chains	gi|157831654	14313.2	0.979	1	9	0.519	GYSLGDWVCAAK	R	F	0.997	53.1	1326.61	22	33
2 6h	6h 1	Chain A, Analysis Of The Stabilization Of Hen Lysozyme With The Helix Dipole And Charged Side Chains	gi|157831654	14313.2	0.979	1	9	0.519	GYSLGDWVCAAKFESNFNTQATNR	R	N	0.997	81.1	2736.25	22	45
2 6h	6h 1	Chain A, Analysis Of The Stabilization Of Hen Lysozyme With The Helix Dipole And Charged Side Chains	gi|157831654	14313.2	0.979	1	9	0.519	HGLNNYRGYSLGDWVCAAKFESNFNTQATNR	R	N	0.997	58.2	3590.66	15	45
2 6h	6h 1	Chain A, Analysis Of The Stabilization Of Hen Lysozyme With The Helix Dipole And Charged Side Chains	gi|157831654	14313.2	0.979	1	9	0.519	NLCNIPCSALLSSDITASVNCAKK	R	I	0.997	57.2	2636.28	74	97
2 6h	6h 1	Chain A, Analysis Of The Stabilization Of Hen Lysozyme With The Helix Dipole And Charged Side Chains	gi|157831654	14313.2	0.979	1	9	0.519	VFGRCELAAAMK	K	R	0.952	39.1	1368.68	2	13
2 6h	6h 1	kappa casein [Bos taurus]	gi|125489161,gi|14572699,gi|156144998,gi|162811,gi|166078544,gi|166078546,gi|193089915,gi|193089919,gi|193089923,gi|22552661,gi|22552663,gi|226020,gi|229416,gi|27881412,gi|296486476,gi|300459,gi|315143026,gi|36988716,gi|392937496,gi|40311084,gi|440904989,gi|4887004,gi|4887006,gi|7528205,gi|8099320,gi|8099322,gi|8099324	17863.3	0.986	1	1	0.0625	YIPIQYVLSR	K	Y	0.986	43.7	1251.71	16	25
2 6h	6h 1	out at first protein homolog precursor [Gallus gallus]	gi|326933283,gi|449267411,gi|45383165	26800.9	0.93	1	1	0.0407	GYTFDYYVPQK	K	Q	0.995	51.1	1380.65	216	226
2 6h	6h 1	PREDICTED: complement component C8 gamma chain [Gallus gallus]	gi|363740281	14636.3	1	3	9	0.318	GYNSKMEVVVGEADPR	R	S	0.946	38.8	1766.84	45	60
2 6h	6h 1	PREDICTED: complement component C8 gamma chain [Gallus gallus]	gi|363740281	14636.3	1	3	9	0.318	KLDGQCWEIR	R	Q	0.997	55.9	1304.64	18	27
2 6h	6h 1	PREDICTED: complement component C8 gamma chain [Gallus gallus]	gi|363740281	14636.3	1	3	9	0.318	SSQLSNAIVDKFEQR	R	A	0.997	106	1721.88	81	95
2 6h	6h 1	Hep21 protein [Gallus gallus]	gi|316995812,gi|45383131	11971.7	1	5	80	0.467	CAIIKTSLGK	R	V	0.997	57	1090.63	49	58
2 6h	6h 1	Hep21 protein [Gallus gallus]	gi|316995812,gi|45383131	11971.7	1	5	80	0.467	LTSRYSCCETDLCNEKWDDDPTD	R	-	0.997	61.9	2880.14	85	107
2 6h	6h 1	Hep21 protein [Gallus gallus]	gi|316995812,gi|45383131	11971.7	1	5	80	0.467	VTLYYQQGCTSALNCGR	K	E	0.997	114	1990.91	59	75
2 6h	6h 1	Hep21 protein [Gallus gallus]	gi|316995812,gi|45383131	11971.7	1	5	80	0.467	YSCCETDLCNEK	R	W	0.997	53.9	1578.59	89	100
2 6h	6h 1	Hep21 protein [Gallus gallus]	gi|316995812,gi|45383131	11971.7	1	5	80	0.467	YSCCETDLCNEKWDDDPTD	R	-	0.997	60.9	2422.87	89	107
2 6h	6h 1	immunoglobulin light chain variable region [Gallus gallus]	gi|161513239	11239.1	0.93	2	2	0.213	SPGSAPVTVIYDNNK	K	R	0.996	53.2	1561.79	33	47
2 6h	6h 1	immunoglobulin light chain variable region [Gallus gallus]	gi|161513239	11239.1	0.93	2	2	0.213	SPGSAPVTVIYDNNKRPSDIPSR	K	F	0.981	45.4	2470.27	33	55
2 6h	6h 1	retinol-binding protein 4 precursor [Gallus gallus]	gi|18655833,gi|326923741,gi|45382541	22528.8	1	2	3	0.0918	QIDLCLDR	R	K	0.965	41.2	1032.51	177	184
2 6h	6h 1	retinol-binding protein 4 precursor [Gallus gallus]	gi|18655833,gi|326923741,gi|45382541	22528.8	1	2	3	0.0918	YSGTWYAMAK	R	K	0.984	42.7	1193.53	41	50
2 6h	6h 1	retinoic acid receptor responder protein 2 precursor [Gallus gallus]	gi|477507238	18231	1	2	3	0.111	RKPVCLACYK	R	F	0.978	43.2	1294.68	91	100
2 6h	6h 1	retinoic acid receptor responder protein 2 precursor [Gallus gallus]	gi|477507238	18231	1	2	3	0.111	SNVQFLFR	R	E	0.981	43.7	1010.54	38	45
2 6h	6h 1	PREDICTED: tumor necrosis factor receptor superfamily member 6B [Gallus gallus]	gi|118100703	33438.1	0.93	1	11	0.0606	VTCQQCPPGTFVAQHCTK	R	E	0.997	62.9	2118.95	46	63
2 6h	6h 1	sulfhydryl oxidase 1 precursor [Gallus gallus]	gi|45383856	83080	1	10	123	0.147	AFSKKAEDGIR	R	I	0.958	40.2	1221.66	136	146
2 6h	6h 1	sulfhydryl oxidase 1 precursor [Gallus gallus]	gi|45383856	83080	1	10	123	0.147	CYVATLAK	K	Y	0.992	49.4	925.481	343	350
2 6h	6h 1	sulfhydryl oxidase 1 precursor [Gallus gallus]	gi|45383856	83080	1	10	123	0.147	IAHPTATVADLR	R	R	0.997	60.8	1264.7	147	158
2 6h	6h 1	sulfhydryl oxidase 1 precursor [Gallus gallus]	gi|45383856	83080	1	10	123	0.147	IAHPTATVADLRR	R	A	0.947	34.8	1420.8	147	159
2 6h	6h 1	sulfhydryl oxidase 1 precursor [Gallus gallus]	gi|45383856	83080	1	10	123	0.147	LAGGDTEDPQFPK	R	L	0.997	91.4	1374.65	498	510
2 6h	6h 1	sulfhydryl oxidase 1 precursor [Gallus gallus]	gi|45383856	83080	1	10	123	0.147	RVLSSEEELVEK	R	F	0.981	45.5	1417.75	228	239
2 6h	6h 1	sulfhydryl oxidase 1 precursor [Gallus gallus]	gi|45383856	83080	1	10	123	0.147	SFYTYYLQTLSGVTR	R	G	0.997	71.4	1798.9	268	282
2 6h	6h 1	sulfhydryl oxidase 1 precursor [Gallus gallus]	gi|45383856	83080	1	10	123	0.147	SLYSPSDPLELLGADTAER	R	R	0.997	90.3	2034	44	62
2 6h	6h 1	sulfhydryl oxidase 1 precursor [Gallus gallus]	gi|45383856	83080	1	10	123	0.147	VEAGRPAVLAGAQLAALK	R	C	0.997	66.1	1735.02	325	342
2 6h	6h 1	sulfhydryl oxidase 1 precursor [Gallus gallus]	gi|45383856	83080	1	10	123	0.147	VLSSEEELVEK	R	F	0.997	58.9	1261.65	229	239
2 6h	6h 1	epididymal secretory protein E1 precursor [Gallus gallus]	gi|71894903	16220.1	1	5	46	0.324	DGSIQEVNVSPCPTQPCQLVK	K	G	0.997	67.8	2356.13	30	50
2 6h	6h 1	epididymal secretory protein E1 precursor [Gallus gallus]	gi|71894903	16220.1	1	5	46	0.324	FVDCGSKDGSIQEVNVSPCPTQPCQLVK	R	G	0.995	53.5	3149.47	23	50
2 6h	6h 1	epididymal secretory protein E1 precursor [Gallus gallus]	gi|71894903	16220.1	1	5	46	0.324	GHSYSYLNKLPVK	K	S	0.996	54.3	1505.81	103	115
2 6h	6h 1	epididymal secretory protein E1 precursor [Gallus gallus]	gi|71894903	16220.1	1	5	46	0.324	GHSYSYLNKLPVKSEYPSIK	K	L	0.997	50.9	2310.21	103	122
2 6h	6h 1	epididymal secretory protein E1 precursor [Gallus gallus]	gi|71894903	16220.1	1	5	46	0.324	LPVKSEYPSIK	K	L	0.992	46.8	1260.72	112	122
2 6h	6h 1	alpha 1-acid glycoprotein [Gallus gallus]	gi|155624218,gi|45383093	22321.3	1	4	84	0.227	CHGFKLEEAFITSPK	R	D	0.997	60.3	1763.88	166	180
2 6h	6h 1	alpha 1-acid glycoprotein [Gallus gallus]	gi|155624218,gi|45383093	22321.3	1	4	84	0.227	HFKDNHVGLSLSAR	K	T	0.986	47.5	1580.83	135	148
2 6h	6h 1	alpha 1-acid glycoprotein [Gallus gallus]	gi|155624218,gi|45383093	22321.3	1	4	84	0.227	LEEAFITSPK	K	D	0.993	50.2	1134.6	171	180
2 6h	6h 1	alpha 1-acid glycoprotein [Gallus gallus]	gi|155624218,gi|45383093	22321.3	1	4	84	0.227	TAEVTKEQLEEFEAQLR	R	C	0.997	106	2021.02	149	165
2 6h	6h 1	clusterin precursor [Gallus gallus]	gi|45382467	51348.9	1	17	215	0.404	CREILAVDCSQTDPVQSQLR	K	E	0.996	54.8	2375.14	303	322
2 6h	6h 1	clusterin precursor [Gallus gallus]	gi|45382467	51348.9	1	17	215	0.404	EAFVPPVQR	R	V	0.987	46.4	1042.57	211	219
2 6h	6h 1	clusterin precursor [Gallus gallus]	gi|45382467	51348.9	1	17	215	0.404	EILAVDCSQTDPVQSQLR	R	E	0.997	110	2059.01	305	322
2 6h	6h 1	clusterin precursor [Gallus gallus]	gi|45382467	51348.9	1	17	215	0.404	EILAVDCSQTDPVQSQLREQFEDALR	R	L	0.997	75.7	3047.47	305	330
2 6h	6h 1	clusterin precursor [Gallus gallus]	gi|45382467	51348.9	1	17	215	0.404	ELHPFLQHPVHGFHR	R	L	0.997	63.9	1850.96	232	246
2 6h	6h 1	clusterin precursor [Gallus gallus]	gi|45382467	51348.9	1	17	215	0.404	MLDGGHGAWDHLLGGFESESR	R	N	0.997	76.4	2287.02	254	274
2 6h	6h 1	clusterin precursor [Gallus gallus]	gi|45382467	51348.9	1	17	215	0.404	QLEELLNR	R	S	0.989	47.3	1014.56	135	142
2 6h	6h 1	clusterin precursor [Gallus gallus]	gi|45382467	51348.9	1	17	215	0.404	QLSAAGSKYIDTEVENAINGVK	K	Q	0.994	53.7	2307.18	29	50
2 6h	6h 1	clusterin precursor [Gallus gallus]	gi|45382467	51348.9	1	17	215	0.404	RFEDLEER	R	F	0.991	48.5	1093.53	168	175
2 6h	6h 1	clusterin precursor [Gallus gallus]	gi|45382467	51348.9	1	17	215	0.404	RNSAGCLR	R	M	0.976	44.2	933.468	288	295
2 6h	6h 1	clusterin precursor [Gallus gallus]	gi|45382467	51348.9	1	17	215	0.404	SSPFSIWVNGER	R	I	0.997	65.8	1378.67	143	154
2 6h	6h 1	clusterin precursor [Gallus gallus]	gi|45382467	51348.9	1	17	215	0.404	TPPFGGFREAFVPPVQR	R	V	0.986	46.8	1902	203	219
2 6h	6h 1	clusterin precursor [Gallus gallus]	gi|45382467	51348.9	1	17	215	0.404	TSKEHQAMLHTLEETKR	K	R	0.978	42.7	2055.03	59	75
2 6h	6h 1	clusterin precursor [Gallus gallus]	gi|45382467	51348.9	1	17	215	0.404	VRLVPPR	R	R	0.997	45	836.547	220	226
2 6h	6h 1	clusterin precursor [Gallus gallus]	gi|45382467	51348.9	1	17	215	0.404	VYSKICHSGSGLVGR	R	Q	0.997	99	1619.83	120	134
2 6h	6h 1	clusterin precursor [Gallus gallus]	gi|45382467	51348.9	1	17	215	0.404	YIDTEVENAINGVK	K	Q	0.997	101	1564.79	37	50
2 6h	6h 1	clusterin precursor [Gallus gallus]	gi|45382467	51348.9	1	17	215	0.404	YIDTEVENAINGVKQMK	K	T	0.997	98	1967.97	37	53
2 6h	6h 1	vitamin D-binding protein precursor [Gallus gallus]	gi|45382425	53687.3	1	5	23	0.105	HTNVPDVFLGK	R	L	0.997	63.7	1226.65	355	365
2 6h	6h 1	vitamin D-binding protein precursor [Gallus gallus]	gi|45382425	53687.3	1	5	23	0.105	LCLAALEHPPR	K	Q	0.98	45.5	1276.68	122	132
2 6h	6h 1	vitamin D-binding protein precursor [Gallus gallus]	gi|45382425	53687.3	1	5	23	0.105	LPELQKPTNK	K	Q	0.986	42.2	1167.67	324	333
2 6h	6h 1	vitamin D-binding protein precursor [Gallus gallus]	gi|45382425	53687.3	1	5	23	0.105	QTRPDASPELLTQLTDQR	R	A	0.997	62.2	2069.06	430	447
2 6h	6h 1	vitamin D-binding protein precursor [Gallus gallus]	gi|45382425	53687.3	1	5	23	0.105	RHTNVPDVFLGK	R	L	0.984	45	1382.75	354	365
2 6h	6h 1	hemoglobin subunit alpha-A [Gallus gallus]	gi|52138655	15429	1	4	56	0.373	IAGHAEEYGAETLER	K	M	0.997	79	1645.78	18	32
2 6h	6h 1	hemoglobin subunit alpha-A [Gallus gallus]	gi|52138655	15429	1	4	56	0.373	KVVAALIEAANHIDDIAGTLSK	K	L	0.997	81.1	2249.25	62	83
2 6h	6h 1	hemoglobin subunit alpha-A [Gallus gallus]	gi|52138655	15429	1	4	56	0.373	VLSAADKNNVKGIFTK	M	I	0.948	34.5	1704.96	2	17
2 6h	6h 1	hemoglobin subunit alpha-A [Gallus gallus]	gi|52138655	15429	1	4	56	0.373	VVAALIEAANHIDDIAGTLSK	K	L	0.997	113	2121.16	63	83
2 6h	6h 1	Chain A, The Three-Dimensional Structure Of Pheasant And Guinea-Fowl Egg Lysozymes	gi|157831333	14310.1	0.998	2	6	0.225	IVSDGDGMNAWVAWRK	K	H	0.997	57.3	1820.88	98	113
2 6h	6h 1	Chain A, The Three-Dimensional Structure Of Pheasant And Guinea-Fowl Egg Lysozymes	gi|157831333	14310.1	0.998	2	6	0.225	KIVSDGDGMNAWVAWRK	K	H	0.975	43.7	1948.97	97	113
2 6h	6h 1	Chain A, The Three-Dimensional Structure Of Pheasant And Guinea-Fowl Egg Lysozymes	gi|157831333	14310.1	0.998	2	6	0.225	VFGRCELAAAMK	K	R	0.952	39.1	1368.68	2	13
2 6h	6h 1	folate receptor alpha precursor [Gallus gallus]	gi|45382285	31317.6	1	5	24	0.193	CPWGSMCRPFTQVFPSPK	R	D	0.968	40.2	2198	165	182
2 6h	6h 1	folate receptor alpha precursor [Gallus gallus]	gi|45382285	31317.6	1	5	24	0.193	DLCEKIWSNSYK	K	Y	0.997	61.6	1542.73	183	194
2 6h	6h 1	folate receptor alpha precursor [Gallus gallus]	gi|45382285	31317.6	1	5	24	0.193	GWNWATGTNR	K	C	0.996	50.9	1162.54	155	164
2 6h	6h 1	folate receptor alpha precursor [Gallus gallus]	gi|45382285	31317.6	1	5	24	0.193	ILHVPLCK	R	E	0.979	38	979.576	125	132
2 6h	6h 1	folate receptor alpha precursor [Gallus gallus]	gi|45382285	31317.6	1	5	24	0.193	IWSNSYKYTTER	K	R	0.997	66.7	1547.75	188	199
2 6h	6h 1	PREDICTED: IgGFc-binding protein-like, partial [Gallus gallus]	gi|363746098	22044.1	1	2	9	0.124	DALGEVLAAYDAACR	R	Q	0.997	91	1594.75	144	158
2 6h	6h 1	PREDICTED: IgGFc-binding protein-like, partial [Gallus gallus]	gi|363746098	22044.1	1	2	9	0.124	IRVGPWRIPR	K	T	0.982	34.9	1249.76	162	171
2 6h	6h 1	extracellular fatty acid-binding protein precursor [Gallus gallus]	gi|45382221	20127.4	1	11	263	0.444	ERNYTDEMVAVLPSQEECSVDEV	R	-	0.997	59.2	2715.18	156	178
2 6h	6h 1	extracellular fatty acid-binding protein precursor [Gallus gallus]	gi|45382221	20127.4	1	11	263	0.444	EVSPTAMAIFR	R	K	0.997	71.7	1237.62	141	151
2 6h	6h 1	extracellular fatty acid-binding protein precursor [Gallus gallus]	gi|45382221	20127.4	1	11	263	0.444	EVSPTAMAIFRK	R	L	0.997	57.2	1365.72	141	152
2 6h	6h 1	extracellular fatty acid-binding protein precursor [Gallus gallus]	gi|45382221	20127.4	1	11	263	0.444	KTSDDGEVYYSEEAEK	K	T	0.997	113	1849.8	89	104
2 6h	6h 1	extracellular fatty acid-binding protein precursor [Gallus gallus]	gi|45382221	20127.4	1	11	263	0.444	KWETTFKK	R	T	0.947	36.6	1067.59	82	89
2 6h	6h 1	extracellular fatty acid-binding protein precursor [Gallus gallus]	gi|45382221	20127.4	1	11	263	0.444	SREVSPTAMAIFR	R	K	0.997	69.2	1464.76	139	151
2 6h	6h 1	extracellular fatty acid-binding protein precursor [Gallus gallus]	gi|45382221	20127.4	1	11	263	0.444	SREVSPTAMAIFRK	R	L	0.996	55.1	1608.85	139	152
2 6h	6h 1	extracellular fatty acid-binding protein precursor [Gallus gallus]	gi|45382221	20127.4	1	11	263	0.444	SYAVIFATR	K	V	0.997	58.9	1027.56	115	123
2 6h	6h 1	extracellular fatty acid-binding protein precursor [Gallus gallus]	gi|45382221	20127.4	1	11	263	0.444	TSDDGEVYYSEEAEK	K	T	0.997	93.4	1721.7	90	104
2 6h	6h 1	extracellular fatty acid-binding protein precursor [Gallus gallus]	gi|45382221	20127.4	1	11	263	0.444	TSDDGEVYYSEEAEKTVEVLDTDYK	K	S	0.997	76.1	2885.27	90	114
2 6h	6h 1	extracellular fatty acid-binding protein precursor [Gallus gallus]	gi|45382221	20127.4	1	11	263	0.444	TVEVLDTDYK	K	S	0.997	70.1	1182.59	105	114
2 6h	6h 1	palmitoyl-protein thioesterase 1 precursor [Gallus gallus]	gi|71895209	33982.1	1	2	4	0.0894	GGYNAMGFSQGGQFLR	K	A	0.997	56.4	1705.78	103	118
2 6h	6h 1	palmitoyl-protein thioesterase 1 precursor [Gallus gallus]	gi|71895209	33982.1	1	2	4	0.0894	SIFLADINQER	K	G	0.984	46.8	1305.68	195	205
2 6h	6h 1	PREDICTED: pleiotrophin-like [Meleagris gallopavo]	gi|326912265,gi|444741724	17359.4	1	1	5	0.122	ALHNADCQKTVTISKPCGK	R	L	0.996	56	2128.06	114	132
2 6h	6h 1	PREDICTED: plasma protease C1 inhibitor-like [Gallus gallus]	gi|363734612	54482.6	1	2	15	0.0477	ALDPPTFLALLQR	R	A	0.997	66.2	1454.84	377	389
2 6h	6h 1	PREDICTED: plasma protease C1 inhibitor-like [Gallus gallus]	gi|363734612	54482.6	1	2	15	0.0477	GPPEALEAVER	R	A	0.997	68.4	1167.6	366	376
2 6h	6h 1	14-3-3 protein epsilon [Rattus norvegicus]	gi|13928824,gi|26344914,gi|291405401,gi|296201052,gi|332262653,gi|355568053,gi|374074366,gi|449479732,gi|449479736,gi|470607137,gi|5803225	29189	0.998	2	5	0.0902	EAAENSLVAYK	K	A	0.996	53.8	1194.6	143	153
2 6h	6h 1	14-3-3 protein epsilon [Rattus norvegicus]	gi|13928824,gi|26344914,gi|291405401,gi|296201052,gi|332262653,gi|355568053,gi|374074366,gi|449479732,gi|449479736,gi|470607137,gi|5803225	29189	0.998	2	5	0.0902	MDDREDLVYQAK	-	L	0.951	36.7	1540.69	1	12
2 6h	6h 1	PREDICTED: peptidyl-prolyl cis-trans isomerase C [Gallus gallus]	gi|363744942,gi|449280213	24765.4	0.998	2	18	0.148	TVENFIVLATGER	K	G	0.997	82.7	1448.77	83	95
2 6h	6h 1	PREDICTED: peptidyl-prolyl cis-trans isomerase C [Gallus gallus]	gi|363744942,gi|449280213	24765.4	0.998	2	18	0.148	VIKDFMIQGGDFTAGDGSGGR	R	S	0.997	58	2144.01	107	127
2 6h	6h 1	tumor necrosis factor ligand superfamily member 10 [Gallus gallus]	gi|45383402	34659.2	0.997	1	1	0.0395	LTNYPDPILLMK	K	S	0.979	44.5	1433.77	223	234
2 6h	6h 1	RecName: Full=Ovoinhibitor; Flags: Precursor	gi|1708509	51918.2	1	14	166	0.407	CFFCNAYVQSNR	R	T	0.997	53.6	1565.66	451	462
2 6h	6h 1	RecName: Full=Ovoinhibitor; Flags: Precursor	gi|1708509	51918.2	1	14	166	0.407	CREEVPELDCSK	R	Y	0.994	46.3	1521.67	347	358
2 6h	6h 1	RecName: Full=Ovoinhibitor; Flags: Precursor	gi|1708509	51918.2	1	14	166	0.407	CREEVPELDCSKYK	R	T	0.995	50.9	1812.83	347	360
2 6h	6h 1	RecName: Full=Ovoinhibitor; Flags: Precursor	gi|1708509	51918.2	1	14	166	0.407	CRQEIPEIDCDQYPTR	K	K	0.997	70.2	2079.92	216	231
2 6h	6h 1	RecName: Full=Ovoinhibitor; Flags: Precursor	gi|1708509	51918.2	1	14	166	0.407	CRQEIPEIDCDQYPTRK	K	T	0.993	49.9	2208.02	216	232
2 6h	6h 1	RecName: Full=Ovoinhibitor; Flags: Precursor	gi|1708509	51918.2	1	14	166	0.407	HVMIDCSPYLQVVRDGNTMVACPR	K	I	0.997	57.2	2850.32	89	112
2 6h	6h 1	RecName: Full=Ovoinhibitor; Flags: Precursor	gi|1708509	51918.2	1	14	166	0.407	ILLPVCGTDGFTYDNECGICAHNAQHGTEVK	R	K	0.997	96	3476.57	245	275
2 6h	6h 1	RecName: Full=Ovoinhibitor; Flags: Precursor	gi|1708509	51918.2	1	14	166	0.407	ILSPVCGTDGFTYDNECGICAHNAEQR	R	T	0.997	108	3084.32	179	205
2 6h	6h 1	RecName: Full=Ovoinhibitor; Flags: Precursor	gi|1708509	51918.2	1	14	166	0.407	LEIGSVDCSK	K	Y	0.992	49	1107.54	152	161
2 6h	6h 1	RecName: Full=Ovoinhibitor; Flags: Precursor	gi|1708509	51918.2	1	14	166	0.407	NLKPVCGTDGSTYSNECGICLYNR	R	E	0.997	60.1	2778.23	48	71
2 6h	6h 1	RecName: Full=Ovoinhibitor; Flags: Precursor	gi|1708509	51918.2	1	14	166	0.407	QEIPEIDCDQYPTR	R	K	0.997	58.6	1763.79	218	231
2 6h	6h 1	RecName: Full=Ovoinhibitor; Flags: Precursor	gi|1708509	51918.2	1	14	166	0.407	QEIPEIDCDQYPTRK	R	T	0.997	64.5	1891.89	218	232
2 6h	6h 1	RecName: Full=Ovoinhibitor; Flags: Precursor	gi|1708509	51918.2	1	14	166	0.407	TLNLVSMAAC	R	-	0.997	55.2	1095.52	463	472
2 6h	6h 1	RecName: Full=Ovoinhibitor; Flags: Precursor	gi|1708509	51918.2	1	14	166	0.407	VSPICTMEYVPHCGSDGVTYSNR	K	C	0.997	63.5	2645.14	428	450
2 6h	6h 1	Chain A, Structure Of N59d Hen Egg-White Lysozyme In Complex With (Glcnac)3	gi|262367842	14314.2	1	3	123	0.698	FESNFNTQATNRNTDGSTDYGILQIDSR	K	W	0.997	78.5	3164.45	34	61
2 6h	6h 1	Chain A, Structure Of N59d Hen Egg-White Lysozyme In Complex With (Glcnac)3	gi|262367842	14314.2	1	3	123	0.698	HGLDNYRGYSLGNWVCAAKFESNFNTQATNR	R	N	0.997	58.2	3590.66	15	45
2 6h	6h 1	Chain A, Structure Of N59d Hen Egg-White Lysozyme In Complex With (Glcnac)3	gi|262367842	14314.2	1	3	123	0.698	NLCNIPCSALLSSDITASVNCAKK	R	I	0.997	57.2	2636.28	74	97
2 6h	6h 1	Chain A, Structure Of N59d Hen Egg-White Lysozyme In Complex With (Glcnac)3	gi|262367842	14314.2	1	3	123	0.698	NTDGSTDYGILQIDSR	R	W	0.997	107	1754.82	46	61
2 6h	6h 1	Chain A, Structure Of N59d Hen Egg-White Lysozyme In Complex With (Glcnac)3	gi|262367842	14314.2	1	3	123	0.698	NTDGSTDYGILQIDSRWWCNDGR	R	T	0.997	58.7	2729.2	46	68
2 6h	6h 1	Chain A, Structure Of N59d Hen Egg-White Lysozyme In Complex With (Glcnac)3	gi|262367842	14314.2	1	3	123	0.698	VFGRCELAAAMK	K	R	0.952	39.1	1368.68	2	13
2 6h	6h 1	PREDICTED: histone H2B type 1-B-like [Ceratotherium simum simum]	gi|478515717,gi|478535378	25286.4	0.999	2	8	0.122	AMGIMNSFVNDIFER	K	I	0.997	88.1	1775.81	59	73
2 6h	6h 1	PREDICTED: histone H2B type 1-B-like [Ceratotherium simum simum]	gi|478515717,gi|478535378	25286.4	0.999	2	8	0.122	KESYSIYVYKVLK	R	Q	0.965	40	1619.9	35	47
2 6h	6h 1	PREDICTED: galactocerebrosidase [Gallus gallus]	gi|363734558	76115	1	2	11	0.043	EFDGIGAISGGGATSR	R	L	0.997	93.3	1494.72	46	61
2 6h	6h 1	PREDICTED: galactocerebrosidase [Gallus gallus]	gi|363734558	76115	1	2	11	0.043	VTSDLAGEEILMK	R	G	0.997	81.4	1421.72	598	610
2 6h	6h 1	pigment epithelium-derived factor precursor [Gallus gallus]	gi|381342463	46507.2	0.998	2	3	0.0529	LQSLFTSPDFTK	R	I	0.981	44.2	1383.72	332	343
2 6h	6h 1	pigment epithelium-derived factor precursor [Gallus gallus]	gi|381342463	46507.2	0.998	2	3	0.0529	YGFDSELNCK	R	I	0.997	61	1232.53	251	260
2 6h	6h 1	PREDICTED: sortilin [Ornithorhynchus anatinus]	gi|345326351	85649.5	0.925	1	1	0.0157	VILTGDVSGGSR	K	G	0.946	39.1	1160.63	165	176
2 6h	6h 1	PREDICTED: rho GDP-dissociation inhibitor 1 [Taeniopygia guttata]	gi|224074434,gi|326930769,gi|483522510	23262.8	0.93	1	1	0.0735	AEEYEFLTPMEEAPK	R	G	0.978	40.9	1799.8	153	167
2 6h	6h 1	cathepsin B precursor [Gallus gallus]	gi|46195455	37586.8	0.984	1	1	0.0529	SGVYQHVSGEQVGGHAIR	K	I	0.962	41.3	1880.94	265	282
2 6h	6h 1	RecName: Full=Ig mu chain C region	gi|127513	48172.1	1	5	22	0.159	EDFEGPFR	R	N	0.994	46.9	996.442	122	129
2 6h	6h 1	RecName: Full=Ig mu chain C region	gi|127513	48172.1	1	5	22	0.159	LSVTCMAQGFNPPHLFVR	R	W	0.997	71	2074.04	340	357
2 6h	6h 1	RecName: Full=Ig mu chain C region	gi|127513	48172.1	1	5	22	0.159	MECGLEPVVQQDIAIR	R	V	0.997	84.9	1873.91	203	218
2 6h	6h 1	RecName: Full=Ig mu chain C region	gi|127513	48172.1	1	5	22	0.159	VITPSFVDIFISK	R	S	0.997	68.3	1465.83	219	231
2 6h	6h 1	RecName: Full=Ig mu chain C region	gi|127513	48172.1	1	5	22	0.159	VSNMVNADGLEVSWWK	R	E	0.997	86.6	1850.87	239	254
2 6h	6h 1	PREDICTED: protein FAM3D-like [Gallus gallus]	gi|50754487	25155	1	1	6	0.0398	ALFSALGSR	R	Y	0.997	66.3	921.515	162	170
2 6h	6h 1	heat shock protein HSP 90-alpha [Gallus gallus]	gi|157954047,gi|257357665,gi|326921046,gi|483511667	84092.6	0.999	2	4	0.0398	GVVDSEDLPLNISR	R	E	0.997	73.2	1513.79	383	396
2 6h	6h 1	heat shock protein HSP 90-alpha [Gallus gallus]	gi|157954047,gi|257357665,gi|326921046,gi|483511667	84092.6	0.999	2	4	0.0398	NPDDITNEEYGEFYK	R	S	0.997	64.9	1833.78	296	310
2 6h	6h 1	carbonic anhydrase II [Gallus gallus]	gi|1289219,gi|1334630,gi|46048696,gi|833606	29007.2	1	3	20	0.142	GLCFSAENEPVCR	R	M	0.997	57.7	1538.67	227	239
2 6h	6h 1	carbonic anhydrase II [Gallus gallus]	gi|1289219,gi|1334630,gi|46048696,gi|833606	29007.2	1	3	20	0.142	SVLQGGALDGVYR	K	L	0.997	67.5	1334.71	77	89
2 6h	6h 1	carbonic anhydrase II [Gallus gallus]	gi|1289219,gi|1334630,gi|46048696,gi|833606	29007.2	1	3	20	0.142	VVDALNSIQTK	K	G	0.997	58.4	1187.66	159	169
2 6h	6h 1	prostaglandin-H2 D-isomerase precursor [Gallus gallus]	gi|45383612	20844.2	0.994	1	3	0.0703	STGSSNMVLLYSR	K	T	0.997	60.2	1430.69	133	145
2 6h	6h 1	ovalbumin [Gallus gallus]	gi|28566340	42905.4	1	28	3063	0.72	ADHPFLFCIK	R	H	0.992	49.5	1247.62	361	370
2 6h	6h 1	ovalbumin [Gallus gallus]	gi|28566340	42905.4	1	28	3063	0.72	AFKDEDTQAMPFR	K	V	0.997	81.9	1555.72	188	200
2 6h	6h 1	ovalbumin [Gallus gallus]	gi|28566340	42905.4	1	28	3063	0.72	AFKDEDTQAMPFRVTEQESKPVQMMYQIGLFR	K	V	0.953	37.4	3836.84	188	219
2 6h	6h 1	ovalbumin [Gallus gallus]	gi|28566340	42905.4	1	28	3063	0.72	DEDTQAMPFRVTEQESKPVQMMYQIGLFR	K	V	0.977	40.4	3522.63	191	219
2 6h	6h 1	ovalbumin [Gallus gallus]	gi|28566340	42905.4	1	28	3063	0.72	DILNQITKPNDVYSFSLASR	R	L	0.997	103	2281.18	86	105
2 6h	6h 1	ovalbumin [Gallus gallus]	gi|28566340	42905.4	1	28	3063	0.72	DSTRTQINKVVR	K	F	0.991	48.6	1416.79	48	59
2 6h	6h 1	ovalbumin [Gallus gallus]	gi|28566340	42905.4	1	28	3063	0.72	ELINSWVESQCNGIIR	R	N	0.997	63.7	1860.93	144	159
2 6h	6h 1	ovalbumin [Gallus gallus]	gi|28566340	42905.4	1	28	3063	0.72	ELYRGGLEPINFQTAADQAR	K	E	0.997	61.3	2249.13	124	143
2 6h	6h 1	ovalbumin [Gallus gallus]	gi|28566340	42905.4	1	28	3063	0.72	EVVGSAEAGVDAASVSEEFR	R	A	0.997	151	2008.95	341	360
2 6h	6h 1	ovalbumin [Gallus gallus]	gi|28566340	42905.4	1	28	3063	0.72	FDKLPGFGDSIEAQCGTSVNVHSSLR	R	D	0.997	73.8	2821.36	60	85
2 6h	6h 1	ovalbumin [Gallus gallus]	gi|28566340	42905.4	1	28	3063	0.72	GGLEPINFQTAADQAR	R	E	0.997	103	1687.84	128	143
2 6h	6h 1	ovalbumin [Gallus gallus]	gi|28566340	42905.4	1	28	3063	0.72	GGLEPINFQTAADQARELINSWVESQCNGIIR	R	N	0.988	48.1	3529.75	128	159
2 6h	6h 1	ovalbumin [Gallus gallus]	gi|28566340	42905.4	1	28	3063	0.72	GLWEKAFKDEDTQAMPFR	K	V	0.997	68.7	2185.04	183	200
2 6h	6h 1	ovalbumin [Gallus gallus]	gi|28566340	42905.4	1	28	3063	0.72	GSIGAASMEFCFDVFK	M	E	0.997	111	1823.8	2	17
2 6h	6h 1	ovalbumin [Gallus gallus]	gi|28566340	42905.4	1	28	3063	0.72	GSIGAASMEFCFDVFKELK	M	V	0.997	95.1	2178.02	2	20
2 6h	6h 1	ovalbumin [Gallus gallus]	gi|28566340	42905.4	1	28	3063	0.72	HIATNAVLFFGR	K	C	0.997	85.9	1345.74	371	382
2 6h	6h 1	ovalbumin [Gallus gallus]	gi|28566340	42905.4	1	28	3063	0.72	ISQAVHAAHAEINEAGR	K	E	0.997	103	1773.9	324	340
2 6h	6h 1	ovalbumin [Gallus gallus]	gi|28566340	42905.4	1	28	3063	0.72	LTEWTSSNVMEER	K	K	0.997	94	1597.72	265	277
2 6h	6h 1	ovalbumin [Gallus gallus]	gi|28566340	42905.4	1	28	3063	0.72	LTEWTSSNVMEERK	K	I	0.997	76.7	1725.81	265	278
2 6h	6h 1	ovalbumin [Gallus gallus]	gi|28566340	42905.4	1	28	3063	0.72	LYAEERYPILPEYLQCVK	R	E	0.997	77.6	2284.17	106	123
2 6h	6h 1	ovalbumin [Gallus gallus]	gi|28566340	42905.4	1	28	3063	0.72	LYAEERYPILPEYLQCVKELYR	R	G	0.997	81.2	2845.46	106	127
2 6h	6h 1	ovalbumin [Gallus gallus]	gi|28566340	42905.4	1	28	3063	0.72	VASMASEK	R	M	0.952	38	838.398	220	227
2 6h	6h 1	ovalbumin [Gallus gallus]	gi|28566340	42905.4	1	28	3063	0.72	VASMASEKMK	R	I	0.984	44.4	1097.53	220	229
2 6h	6h 1	ovalbumin [Gallus gallus]	gi|28566340	42905.4	1	28	3063	0.72	VHHANENIFYCPIAIMSALAMVYLGAK	K	D	0.997	97.1	3065.5	21	47
2 6h	6h 1	ovalbumin [Gallus gallus]	gi|28566340	42905.4	1	28	3063	0.72	VHHANENIFYCPIAIMSALAMVYLGAKDSTR	K	T	0.997	62.7	3524.71	21	51
2 6h	6h 1	ovalbumin [Gallus gallus]	gi|28566340	42905.4	1	28	3063	0.72	VTEQESKPVQMMYQIGLFR	R	V	0.997	86.8	2284.15	201	219
2 6h	6h 1	ovalbumin [Gallus gallus]	gi|28566340	42905.4	1	28	3063	0.72	YPILPEYLQCVK	R	E	0.996	52.5	1522.8	112	123
2 6h	6h 1	ovalbumin [Gallus gallus]	gi|28566340	42905.4	1	28	3063	0.72	YPILPEYLQCVKELYR	R	G	0.997	80.7	2084.09	112	127
2 6h	6h 1	PREDICTED: mucin-6 [Gallus gallus]	gi|363734294	189821	1	6	30	0.0385	CSLEGGSFVTTFDSR	R	S	0.985	42.6	1662.74	367	381
2 6h	6h 1	PREDICTED: mucin-6 [Gallus gallus]	gi|363734294	189821	1	6	30	0.0385	ETDPCALSQLNK	R	I	0.974	41.6	1375.65	544	555
2 6h	6h 1	PREDICTED: mucin-6 [Gallus gallus]	gi|363734294	189821	1	6	30	0.0385	IVTENVICGK	K	S	0.997	63.1	1132.6	880	889
2 6h	6h 1	PREDICTED: mucin-6 [Gallus gallus]	gi|363734294	189821	1	6	30	0.0385	MPYYEACVR	R	D	0.995	45.6	1204.51	1049	1057
2 6h	6h 1	PREDICTED: mucin-6 [Gallus gallus]	gi|363734294	189821	1	6	30	0.0385	SGDITIFK	K	Q	0.994	50.4	880.478	454	461
2 6h	6h 1	PREDICTED: mucin-6 [Gallus gallus]	gi|363734294	189821	1	6	30	0.0385	TCSSMGLILENWR	R	N	0.997	65.1	1582.74	612	624
2 6h	6h 1	PREDICTED: mucin-5AC-like [Gallus gallus]	gi|363734288	358516	1	4	9	0.0153	CGLTDTETCLK	K	G	0.97	37.7	1297.58	461	471
2 6h	6h 1	PREDICTED: mucin-5AC-like [Gallus gallus]	gi|363734288	358516	1	4	9	0.0153	SLEYTYNVDSCQPTCR	K	S	0.996	46.2	1992.84	690	705
2 6h	6h 1	PREDICTED: mucin-5AC-like [Gallus gallus]	gi|363734288	358516	1	4	9	0.0153	SLSEPDVTCNIK	R	F	0.992	49.2	1362.66	706	717
2 6h	6h 1	PREDICTED: mucin-5AC-like [Gallus gallus]	gi|363734288	358516	1	4	9	0.0153	SPGGEMPFQIR	R	S	0.997	60.4	1234.59	968	978
2 6h	6h 1	PREDICTED: deleted in malignant brain tumors 1 protein-like [Gallus gallus]	gi|363745076	60860.1	1	7	98	0.181	GSDPIWLDDVMCK	R	G	0.997	59	1551.68	98	110
2 6h	6h 1	PREDICTED: deleted in malignant brain tumors 1 protein-like [Gallus gallus]	gi|363745076	60860.1	1	7	98	0.181	GTEAALSECTAKPWGK	K	H	0.997	64.8	1705.82	111	126
2 6h	6h 1	PREDICTED: deleted in malignant brain tumors 1 protein-like [Gallus gallus]	gi|363745076	60860.1	1	7	98	0.181	HDCGHGEDAGVVCSGFAKPAPLR	K	L	0.987	42.4	2437.11	127	149
2 6h	6h 1	PREDICTED: deleted in malignant brain tumors 1 protein-like [Gallus gallus]	gi|363745076	60860.1	1	7	98	0.181	IWLDDVKCSSR	R	E	0.997	55.3	1378.68	534	544
2 6h	6h 1	PREDICTED: deleted in malignant brain tumors 1 protein-like [Gallus gallus]	gi|363745076	60860.1	1	7	98	0.181	LVNGPNLCTGR	R	V	0.985	44.7	1200.62	366	376
2 6h	6h 1	PREDICTED: deleted in malignant brain tumors 1 protein-like [Gallus gallus]	gi|363745076	60860.1	1	7	98	0.181	QLGCGAALSAPGSAR	R	F	0.997	94	1415.71	404	418
2 6h	6h 1	PREDICTED: deleted in malignant brain tumors 1 protein-like [Gallus gallus]	gi|363745076	60860.1	1	7	98	0.181	QLGCGEAISTPGSAR	R	F	0.997	88	1503.72	296	310
2 6h	6h 1	Chain A, Hydrogen And Hydration Of Hen Egg-White Lysozyme Determined By Neutron Diffraction	gi|157878404	14296	1	3	30	0.535	HGLDNYRGYSLGNWVCAAKFESNFNTQATNR	R	N	0.997	58.2	3590.66	15	45
2 6h	6h 1	Chain A, Hydrogen And Hydration Of Hen Egg-White Lysozyme Determined By Neutron Diffraction	gi|157878404	14296	1	3	30	0.535	NLCNIPCSALLSSDITASVNCAKK	R	I	0.997	57.2	2636.28	74	97
2 6h	6h 1	Chain A, Hydrogen And Hydration Of Hen Egg-White Lysozyme Determined By Neutron Diffraction	gi|157878404	14296	1	3	30	0.535	XVFGRCELAAAMK	-	R	0.952	39.1	1422.65	1	13
2 6h	6h 1	Chain A, Hydrogen And Hydration Of Hen Egg-White Lysozyme Determined By Neutron Diffraction	gi|157878404	14296	1	3	30	0.535	XVFGRCELAAAMKR	-	H	0.996	56.1	1677.79	1	14
2 6h	6h 1	PREDICTED: suppressor of tumorigenicity 14 protein homolog [Gallus gallus]	gi|363742442	91936.9	0.93	1	1	0.0109	LLTDQLTER	R	M	0.984	47.1	1088.59	751	759
2 6h	6h 1	Chain A, Structure Of Oxidized Beta-Actin	gi|146386601,gi|148744172,gi|168177284,gi|194385944,gi|197099682,gi|301762186,gi|307938303,gi|34014713,gi|343960006,gi|347360906,gi|351706070,gi|37698410,gi|390459127,gi|393804139,gi|395845536,gi|444729505,gi|449281408,gi|4501885,gi|471393426,gi|47498068,gi|478533584,gi|60389477,gi|62897409,gi|62897625,gi|62897671,gi|66735458,gi|74151948,gi|74191564,gi|74191566,gi|74213524	41721.7	0.99	1	1	0.0267	GYSFTTTAER	R	E	0.983	43.2	1132.53	197	206
2 6h	6h 1	PREDICTED: insulin-like growth factor binding protein 7 [Gallus gallus]	gi|363733410	33321.2	0.999	1	1	0.0625	SRYPVCGSDGLTYGSGCQLR	K	A	0.977	41.8	2233.01	153	172
2 6h	6h 1	PREDICTED: corticotropin-releasing factor-binding protein isoform 1 [Gallus gallus]	gi|363744236,gi|363744238	36098.5	0.93	1	2	0.028	IGCDNTVLR	K	M	0.991	48.3	1047.53	275	283
2 6h	6h 1	PREDICTED: transmembrane protease serine 9 [Gallus gallus]	gi|363743642	114331	0.93	1	6	0.0113	AAVNVIGDQDCK	K	K	0.996	52.7	1289.62	973	984
2 6h	6h 1	neuroserpin precursor [Gallus gallus]	gi|52138719	46530.1	0.975	1	7	0.0317	QEVPLVTLEPLVK	R	A	0.997	64.9	1464.87	260	272
2 6h	6h 1	high mobility group protein B3 [Gallus gallus]	gi|224098124,gi|347921933,gi|449269345,gi|547652,gi|729728	23057.8	1	3	6	0.175	KKVEEEDEEEEEDEEEEDEDDDDE	R	-	0.997	48.5	2986.06	179	202
2 6h	6h 1	high mobility group protein B3 [Gallus gallus]	gi|224098124,gi|347921933,gi|449269345,gi|547652,gi|729728	23057.8	1	3	6	0.175	STNPGISIGDVAK	K	K	0.994	52.3	1258.66	113	125
2 6h	6h 1	high mobility group protein B3 [Gallus gallus]	gi|224098124,gi|347921933,gi|449269345,gi|547652,gi|729728	23057.8	1	3	6	0.175	STNPGISIGDVAKK	K	L	0.965	41.2	1386.76	113	126
2 6h	6h 1	gallinacin-11 precursor [Gallus gallus]	gi|49169808	11649.9	1	6	59	0.615	CLEEQLGLCPLKR	R	W	0.997	60.1	1615.83	85	97
2 6h	6h 1	gallinacin-11 precursor [Gallus gallus]	gi|49169808	11649.9	1	6	59	0.615	CVGYHGYCIR	R	S	0.95	33.5	1284.56	30	39
2 6h	6h 1	gallinacin-11 precursor [Gallus gallus]	gi|49169808	11649.9	1	6	59	0.615	QKTCCVDTTSDFHTCQDKGGHCVSPK	R	I	0.997	45.1	3053.3	57	82
2 6h	6h 1	gallinacin-11 precursor [Gallus gallus]	gi|49169808	11649.9	1	6	59	0.615	TCCVDTTSDFHTCQDK	K	G	0.997	103	1974.76	59	74
2 6h	6h 1	gallinacin-11 precursor [Gallus gallus]	gi|49169808	11649.9	1	6	59	0.615	TCCVDTTSDFHTCQDKGGHCVSPK	K	I	0.997	47.3	2797.14	59	82
2 6h	6h 1	gallinacin-11 precursor [Gallus gallus]	gi|49169808	11649.9	1	6	59	0.615	VCPKPFAAFGTCSWR	K	Q	0.997	58.5	1783.84	42	56
2 6h	6h 1	PREDICTED: gastrokine-2 [Gallus gallus]	gi|50759498	20855.1	0.988	1	1	0.0546	YGRPIEQLCK	R	G	0.957	41	1263.65	134	143
2 6h	6h 1	PREDICTED: protein FAM3B [Gallus gallus]	gi|118083923	26524.5	0.93	1	1	0.0383	SSWVFIAAK	R	G	0.981	43.7	1008.55	186	194
2 6h	6h 1	Chain A, Structural Changes Of The Active Site Cleft And Different Saccharide Binding Modes In Human Lysozyme Co-Crystallized With Hexa-N-Acetyl- Chitohexaose At Ph 4.0	gi|1065033,gi|11513929,gi|11513933,gi|11513935,gi|11513937,gi|12084272,gi|12084401,gi|12084402,gi|12084403,gi|13399625,gi|13399626,gi|13399627,gi|14278472,gi|14278473,gi|14278474,gi|157829561,gi|157829563,gi|157830185,gi|157831551,gi|157831552,gi|157831821,gi|157831823,gi|157831825,gi|157831853,gi|157831908,gi|157831913,gi|157831914,gi|157832581,gi|157832582,gi|157832583,gi|157832585,gi|157832586…	14687.5	0.998	2	27	0.162	ATNYNAGDRSTDYGIFQINSR	R	Y	0.997	61.8	2363.1	42	62
2 6h	6h 1	Chain A, Structural Changes Of The Active Site Cleft And Different Saccharide Binding Modes In Human Lysozyme Co-Crystallized With Hexa-N-Acetyl- Chitohexaose At Ph 4.0	gi|1065033,gi|11513929,gi|11513933,gi|11513935,gi|11513937,gi|12084272,gi|12084401,gi|12084402,gi|12084403,gi|13399625,gi|13399626,gi|13399627,gi|14278472,gi|14278473,gi|14278474,gi|157829561,gi|157829563,gi|157830185,gi|157831551,gi|157831552,gi|157831821,gi|157831823,gi|157831825,gi|157831853,gi|157831908,gi|157831913,gi|157831914,gi|157832581,gi|157832582,gi|157832583,gi|157832585,gi|157832586…	14687.5	0.998	2	27	0.162	STDYGIFQINSR	R	Y	0.997	74.7	1400.68	51	62
2 6h	6h 1	polymeric immunoglobulin receptor precursor [Gallus gallus]	gi|153792243	70571.8	1	9	241	0.188	AANISPELLDLEASNAAAAPDEAVPQGR	K	A	0.997	140	2790.39	463	490
2 6h	6h 1	polymeric immunoglobulin receptor precursor [Gallus gallus]	gi|153792243	70571.8	1	9	241	0.188	ELDLHVYEGTK	K	A	0.986	46.7	1303.65	240	250
2 6h	6h 1	polymeric immunoglobulin receptor precursor [Gallus gallus]	gi|153792243	70571.8	1	9	241	0.188	ELDLHVYEGTKAAQGK	K	H	0.974	44	1758.9	240	255
2 6h	6h 1	polymeric immunoglobulin receptor precursor [Gallus gallus]	gi|153792243	70571.8	1	9	241	0.188	ESSRSCLTVVSTSGYR	R	A	0.972	41.7	1788.85	67	82
2 6h	6h 1	polymeric immunoglobulin receptor precursor [Gallus gallus]	gi|153792243	70571.8	1	9	241	0.188	IIDNTGFLPGPYEGR	R	V	0.997	86.8	1648.83	294	308
2 6h	6h 1	polymeric immunoglobulin receptor precursor [Gallus gallus]	gi|153792243	70571.8	1	9	241	0.188	IVEGECGLTGKEEVQAEVGSR	K	V	0.997	59.7	2247.09	353	373
2 6h	6h 1	polymeric immunoglobulin receptor precursor [Gallus gallus]	gi|153792243	70571.8	1	9	241	0.188	NIIDTYGKIDSDFQGR	R	I	0.997	91.9	1841.9	183	198
2 6h	6h 1	polymeric immunoglobulin receptor precursor [Gallus gallus]	gi|153792243	70571.8	1	9	241	0.188	SCLTVVSTSGYR	R	A	0.997	80	1329.65	71	82
2 6h	6h 1	polymeric immunoglobulin receptor precursor [Gallus gallus]	gi|153792243	70571.8	1	9	241	0.188	VDLTCSYPCK	R	Y	0.997	62.2	1242.55	374	383
2 6h	6h 1	hemoglobin subunit beta [Gallus gallus]	gi|399861,gi|4699641,gi|49169791	16335.1	1	5	28	0.456	DFTPECQAAWQK	K	L	0.968	37.1	1480.65	121	132
2 6h	6h 1	hemoglobin subunit beta [Gallus gallus]	gi|399861,gi|4699641,gi|49169791	16335.1	1	5	28	0.456	FFASFGNLSSPTAILGNPMVR	R	A	0.997	87.9	2242.13	41	61
2 6h	6h 1	hemoglobin subunit beta [Gallus gallus]	gi|399861,gi|4699641,gi|49169791	16335.1	1	5	28	0.456	KVLTSFGDAVK	K	N	0.989	46.2	1164.66	66	76
2 6h	6h 1	hemoglobin subunit beta [Gallus gallus]	gi|399861,gi|4699641,gi|49169791	16335.1	1	5	28	0.456	LLIVYPWTQR	R	F	0.994	48.3	1288.74	31	40
2 6h	6h 1	hemoglobin subunit beta [Gallus gallus]	gi|399861,gi|4699641,gi|49169791	16335.1	1	5	28	0.456	VNVAECGAEALAR	K	L	0.997	79.1	1359.67	18	30
2 6h	6h 1	PREDICTED: uncharacterized protein LOC423629 [Gallus gallus]	gi|50749164	24487.2	0.981	1	3	0.0452	YSTCFPEVAK	K	K	0.997	57.1	1201.56	51	60
2 6h	6h 1	PREDICTED: tropomyosin alpha-3 chain isoform 1 [Taeniopygia guttata]	gi|224084026,gi|224084038,gi|350537089	28869.9	1	2	9	0.105	AGATTIEAVKR	M	K	0.997	80.9	1158.65	2	12
2 6h	6h 1	PREDICTED: tropomyosin alpha-3 chain isoform 1 [Taeniopygia guttata]	gi|224084026,gi|224084038,gi|350537089	28869.9	1	2	9	0.105	NREQAEAEVASLNRR	R	I	0.958	40.7	1742.89	41	55
2 6h	6h 1	Chain A, Transthyretin (Formerly Known As Prealbumin)	gi|1633502	14160.3	0.93	1	1	0.138	APLVSHGSVDSKCPLMVK	-	V	0.996	55.6	1940.99	1	18
2 6h	6h 1	PREDICTED: BPI fold-containing family C protein [Gallus gallus]	gi|363727947	61736.3	1	3	28	0.036	KVGVEILKK	K	N	0.997	55.4	1013.67	38	46
2 6h	6h 1	PREDICTED: BPI fold-containing family C protein [Gallus gallus]	gi|363727947	61736.3	1	3	28	0.036	SLATNSCPNIR	R	S	0.997	57.9	1232.61	185	195
2 6h	6h 1	PREDICTED: BPI fold-containing family C protein [Gallus gallus]	gi|363727947	61736.3	1	3	28	0.036	VGVEILKK	K	N	0.978	38.5	885.577	39	46
2 6h	6h 1	PREDICTED: collagen alpha-1(X) chain-like [Gallus gallus]	gi|115326,gi|326916027,gi|363732053	66386.1	1	6	59	0.104	AGANQALTGMPVSAFTVILSK	K	A	0.997	102	2092.11	534	554
2 6h	6h 1	PREDICTED: collagen alpha-1(X) chain-like [Gallus gallus]	gi|115326,gi|326916027,gi|363732053	66386.1	1	6	59	0.104	AYPGATVPIKFDK	K	I	0.997	54.5	1406.77	555	567
2 6h	6h 1	PREDICTED: collagen alpha-1(X) chain-like [Gallus gallus]	gi|115326,gi|326916027,gi|363732053	66386.1	1	6	59	0.104	AYPGATVPIKFDKILYNR	K	Q	0.997	56	2066.14	555	572
2 6h	6h 1	PREDICTED: collagen alpha-1(X) chain-like [Gallus gallus]	gi|115326,gi|326916027,gi|363732053	66386.1	1	6	59	0.104	GTNVWVALYK	K	N	0.986	46.2	1150.63	601	610
2 6h	6h 1	PREDICTED: collagen alpha-1(X) chain-like [Gallus gallus]	gi|115326,gi|326916027,gi|363732053	66386.1	1	6	59	0.104	NGSPVMYTYDEYQK	K	G	0.996	49	1710.73	611	624
2 6h	6h 1	PREDICTED: collagen alpha-1(X) chain-like [Gallus gallus]	gi|115326,gi|326916027,gi|363732053	66386.1	1	6	59	0.104	TGIFTCR	R	I	0.95	37.5	854.419	580	586
2 6h	6h 1	Chain A, Structural And Thermodynamic Analysis Of Compensating Mutations Within The Core Of Chicken Egg White Lysozyme	gi|157831313	14327.3	0.99	1	1	0.512	HGLDNYRGYSLGNWVCAAKFESNFNTQATNR	R	N	0.997	58.2	3590.66	15	45
2 6h	6h 1	Chain A, Structural And Thermodynamic Analysis Of Compensating Mutations Within The Core Of Chicken Egg White Lysozyme	gi|157831313	14327.3	0.99	1	1	0.512	NLCNIPCSALLSSDITATVNCAK	R	K	0.988	47.8	2522.2	74	96
2 6h	6h 1	Chain A, Structural And Thermodynamic Analysis Of Compensating Mutations Within The Core Of Chicken Egg White Lysozyme	gi|157831313	14327.3	0.99	1	1	0.512	VFGRCELAAAMK	K	R	0.952	39.1	1368.68	2	13
2 6h	6h 1	cell adhesion molecule [Gallus gallus]	gi|115417,gi|211418,gi|471270244	97784.5	1	3	31	0.0395	KISFTIYAQDAMGK	R	R	0.997	80.2	1588.8	102	115
2 6h	6h 1	cell adhesion molecule [Gallus gallus]	gi|115417,gi|211418,gi|471270244	97784.5	1	3	31	0.0395	KISFTIYAQDAMGKR	R	H	0.997	63.3	1744.91	102	116
2 6h	6h 1	cell adhesion molecule [Gallus gallus]	gi|115417,gi|211418,gi|471270244	97784.5	1	3	31	0.0395	VSFAACSGRPWAVYVPTDTR	R	F	0.997	59.3	2240.09	62	81
2 6h	6h 1	calmodulin	gi|223872	16704.8	0.998	2	3	0.196	ADQLTEEQIAEFK	-	E	0.984	45.5	1563.75	1	13
2 6h	6h 1	calmodulin	gi|223872	16704.8	0.998	2	3	0.196	VFDKDGDGYISAAELR	R	H	0.972	43.3	1755.86	91	106
2 6h	6h 1	PREDICTED: phospholipase B domain containing 1 [Gallus gallus]	gi|363727776	67069	1	1	3	0.0204	QVVPESLFAWQR	K	V	0.997	60.3	1459.77	310	321
2 6h	6h 1	RecName: Full=Ovomucoid	gi|54037456	5851.4	0.998	2	113	0.407	CDFCNAVVESNGTLTLSHFGK	K	-	0.997	59.1	2356.07	33	53
2 6h	6h 1	RecName: Full=Ovomucoid	gi|54037456	5851.4	0.998	2	113	0.407	CDFCNAVVESNGTLTLSHFGKC	K	-	0.997	82.8	2516.1	33	54
2 6h	6h 1	dnaJ homolog subfamily B member 6 [Gallus gallus]	gi|224044666,gi|326921522,gi|449274889,gi|60302762	36676.3	0.998	2	2	0.0736	QVAEAYEVLSDAK	K	K	0.967	42.1	1422.71	48	60
2 6h	6h 1	dnaJ homolog subfamily B member 6 [Gallus gallus]	gi|224044666,gi|326921522,gi|449274889,gi|60302762	36676.3	0.998	2	2	0.0736	VDYYEVLGVQK	M	H	0.982	44.5	1312.68	2	12
2 6h	6h 1	PREDICTED: UPF0762 protein C6orf58 homolog [Ovis aries]	gi|426235151	40943.1	0.93	1	1	0.031	SNFCYSVEECR	R	A	0.976	32.8	1450.57	171	181
2 6h	6h 1	PREDICTED: alpha-2-HS-glycoprotein [Gallus gallus]	gi|50752381	37199.7	0.999	2	10	0.0494	TFAEHAVEGDCDVK	R	L	0.997	64.7	1577.69	101	114
2 6h	6h 1	PREDICTED: alpha-2-HS-glycoprotein [Gallus gallus]	gi|50752381	37199.7	0.999	2	10	0.0494	TFAEHAVEGDCDVKLQK	R	V	0.997	70.5	1946.93	101	117
2 6h	6h 1	hemoglobin subunit alpha-D [Gallus gallus]	gi|52138645,gi|63013	15722.9	1	2	7	0.177	AASHQEEFGAEALTR	R	M	0.997	81.1	1616.77	17	31
2 6h	6h 1	hemoglobin subunit alpha-D [Gallus gallus]	gi|52138645,gi|63013	15722.9	1	2	7	0.177	VLGALGNAVK	K	N	0.995	49.3	941.578	62	71
2 6h	6h 1	lysozyme	gi|742827,gi|8928169	14302.3	0.93	1	3	0.186	NLCNIPCSALLSSDTIASVNCAKK	R	I	0.997	57.2	2636.28	74	97
2 6h	6h 1	PREDICTED: peroxiredoxin-4 isoform 2 [Gallus gallus]	gi|118084001,gi|118084003	29899.7	0.93	1	1	0.0528	AINTEVVACSVDSK	R	F	0.997	59.4	1492.73	134	147
2 6h	6h 1	PREDICTED: fibronectin type III domain-containing protein 1 [Gallus gallus]	gi|363731668	162591	1	2	5	0.021	TAGTTHLPIENLKPNTR	R	Y	0.964	40.5	1863.01	1293	1309
2 6h	6h 1	PREDICTED: fibronectin type III domain-containing protein 1 [Gallus gallus]	gi|363731668	162591	1	2	5	0.021	TGPQSYIEALPTIR	R	G	0.997	61.2	1545.83	1427	1440
2 6h	6h 1	PREDICTED: carbonic anhydrase 4 [Gallus gallus]	gi|50758376	36160.1	0.93	1	1	0.0285	QSPINIVTK	K	N	0.959	38.8	999.583	54	62
2 6h	6h 1	calreticulin [Gallus gallus]	gi|44969651	46881.4	0.997	2	2	0.0619	FYALSSR	R	F	0.948	35.6	843.436	76	82
2 6h	6h 1	calreticulin [Gallus gallus]	gi|44969651	46881.4	0.997	2	2	0.0619	FYGDAEKDKGIQTSQDAR	K	F	0.957	39.8	2028.96	58	75
2 6h	6h 1	Chain A, Structural Consequences Of Reductive Methylation Of Lysine Residues In Hen Egg White Lysozyme: An X-Ray Analysis At 1.8 Angstroms Resolution	gi|157829560	14227.2	1	3	48	0.426	GYSLGNWVCAAXFESNFNTQATNR	R	N	0.997	54.7	2661.15	22	45
2 6h	6h 1	Chain A, Structural Consequences Of Reductive Methylation Of Lysine Residues In Hen Egg White Lysozyme: An X-Ray Analysis At 1.8 Angstroms Resolution	gi|157829560	14227.2	1	3	48	0.426	HGLDNYRGYSLGNWVCAAXFESNFNTQATNR	R	N	0.997	69.3	3573.57	15	45
2 6h	6h 1	Chain A, Structural Consequences Of Reductive Methylation Of Lysine Residues In Hen Egg White Lysozyme: An X-Ray Analysis At 1.8 Angstroms Resolution	gi|157829560	14227.2	1	3	48	0.426	NLCNIPCSALLSSDITASVNCAXK	R	I	0.997	93.9	2562.17	74	97
2 6h	6h 1	PREDICTED: meteorin, glial cell differentiation regulator-like [Gallus gallus]	gi|326930687,gi|50757665	33020.1	0.996	1	4	0.042	VFQLTGESGNWR	K	G	0.993	51.6	1393.69	227	238
2 6h	6h 1	apolipoprotein D precursor [Gallus gallus]	gi|58696426	21705.8	1	4	31	0.296	GSCVQANYSLK	K	E	0.997	56.2	1226.58	59	69
2 6h	6h 1	apolipoprotein D precursor [Gallus gallus]	gi|58696426	21705.8	1	4	31	0.296	SPDMHPDTVEHLK	R	S	0.981	41.1	1521.7	152	164
2 6h	6h 1	apolipoprotein D precursor [Gallus gallus]	gi|58696426	21705.8	1	4	31	0.296	TYKIDTDKMMPTDQLNCPAEM	R	-	0.996	47.8	2550.09	169	189
2 6h	6h 1	apolipoprotein D precursor [Gallus gallus]	gi|58696426	21705.8	1	4	31	0.296	VINKEMLSSGK	K	I	0.954	40.2	1205.66	76	86
2 6h	6h 1	PREDICTED: putative gastrointestinal growth factor xP4 [Gallus gallus]	gi|50729997	13816.2	0.997	1	4	0.102	NCGPPGISAADCR	R	R	0.997	58.8	1374.59	40	52
2 6h	6h 1	melanotransferrin precursor [Gallus gallus]	gi|45383930	80912.4	0.995	1	1	0.0312	AVVVRPDTDGTAVFQLLNQGQQR	R	F	0.949	38.5	2512.33	279	301
2 6h	6h 1	PREDICTED: calumenin isoform 1 [Monodelphis domestica]	gi|126340673,gi|130492398,gi|149705852,gi|193786694,gi|197099352,gi|224487710,gi|2809324,gi|296210689,gi|296210691,gi|301755246,gi|314122177,gi|332224390,gi|344270947,gi|348578907,gi|350595262,gi|351705740,gi|395539359,gi|395833578,gi|403257497,gi|426357814,gi|426357820,gi|431911726,gi|432091260,gi|440897769,gi|444726897,gi|4502551,gi|465959783,gi|466021305,gi|466021316,gi|471399272,gi|488543388,…	41501	1	3	12	0.0825	TEREQFVEFR	K	D	0.954	39	1340.66	276	285
2 6h	6h 1	PREDICTED: calumenin isoform 1 [Monodelphis domestica]	gi|126340673,gi|130492398,gi|149705852,gi|193786694,gi|197099352,gi|224487710,gi|2809324,gi|296210689,gi|296210691,gi|301755246,gi|314122177,gi|332224390,gi|344270947,gi|348578907,gi|350595262,gi|351705740,gi|395539359,gi|395833578,gi|403257497,gi|426357814,gi|426357820,gi|431911726,gi|432091260,gi|440897769,gi|444726897,gi|4502551,gi|465959783,gi|466021305,gi|466021316,gi|471399272,gi|488543388,…	41501	1	3	12	0.0825	TFDQLTPEESKER	K	L	0.994	50.9	1579.76	104	116
2 6h	6h 1	PREDICTED: calumenin isoform 1 [Monodelphis domestica]	gi|126340673,gi|130492398,gi|149705852,gi|193786694,gi|197099352,gi|224487710,gi|2809324,gi|296210689,gi|296210691,gi|301755246,gi|314122177,gi|332224390,gi|344270947,gi|348578907,gi|350595262,gi|351705740,gi|395539359,gi|395833578,gi|403257497,gi|426357814,gi|426357820,gi|431911726,gi|432091260,gi|440897769,gi|444726897,gi|4502551,gi|465959783,gi|466021305,gi|466021316,gi|471399272,gi|488543388,…	41501	1	3	12	0.0825	TFDQLTPEESKERLGK	K	I	0.955	40.3	1877.96	104	119
2 6h	6h 1	immunoglobulin light chain variable region [Gallus gallus]	gi|89000609	12341.7	0.93	1	3	0.125	SPGSAPVTVIYQNDK	K	R	0.997	56.8	1575.8	34	48
2 6h	6h 1	PREDICTED: di-N-acetylchitobiase [Gallus gallus]	gi|50751384	40686.6	1	3	3	0.11	AAWISQQVDLAKK	R	Q	0.997	72.6	1457.81	104	116
2 6h	6h 1	PREDICTED: di-N-acetylchitobiase [Gallus gallus]	gi|50751384	40686.6	1	3	3	0.11	EAVAEKQTEAMWQALTP	R	-	0.969	41.9	1918.92	348	364
2 6h	6h 1	PREDICTED: di-N-acetylchitobiase [Gallus gallus]	gi|50751384	40686.6	1	3	3	0.11	SISLKAAYVK	R	N	0.962	36.6	1079.65	319	328
2 6h	6h 1	beta-lactoglobulin [Bubalus bubalis]	gi|110612608,gi|162748,gi|195957138,gi|2194088,gi|296482162,gi|347447467,gi|49259423,gi|520,gi|6729725,gi|6980895,gi|7245834,gi|87196497	18375.8	0.996	1	1	0.0787	LSFNPTQLEEQCHI	R	-	0.961	39.8	1715.81	149	162
2 6h	6h 1	PREDICTED: uncharacterized protein LOC419301 [Gallus gallus]	gi|363741540	66794.5	0.93	1	1	0.0128	VGVCPIPR	R	V	0.969	36.6	897.498	488	495
2 6h	6h 1	PREDICTED: interleukin-1 receptor accessory protein [Gallus gallus]	gi|363737411	76847.4	1	2	2	0.025	LVIGVVR	K	S	0.946	30.3	755.514	201	207
2 6h	6h 1	PREDICTED: interleukin-1 receptor accessory protein [Gallus gallus]	gi|363737411	76847.4	1	2	2	0.025	VAFPLEVVPK	K	D	0.954	36.2	1098.66	127	136
2 6h	6h 1	immunoglobulin lambda chain [Gallus gallus]	gi|13990883	11416.6	0.93	1	5	0.136	SPGSAPVTVIYDNTK	K	R	0.995	52.9	1548.79	41	55
2 6h	6h 1	PREDICTED: caspase-14 [Pan troglodytes]	gi|332853516,gi|397484974,gi|6912286	27711	0.93	1	2	0.0455	MAEAELVQEGK	R	A	0.997	67.8	1204.59	213	223
2 6h	6h 1	immunoglobulin lambda chain [Gallus gallus]	gi|13990802	11860.2	0.93	1	3	0.133	SPGSAPVTVIYENNK	K	R	0.997	56.8	1575.8	44	58
2 6h	6h 1	vitellogenin [Gallus gallus]	gi|212881,gi|71896765	204940	1	4	9	0.0221	MVVALTSPR	R	T	0.997	61.3	989.545	1517	1525
2 6h	6h 1	vitellogenin [Gallus gallus]	gi|212881,gi|71896765	204940	1	4	9	0.0221	QQLTLVEVR	R	S	0.981	43.5	1085.63	260	268
2 6h	6h 1	vitellogenin [Gallus gallus]	gi|212881,gi|71896765	204940	1	4	9	0.0221	QSDSGTLITDVSSR	K	Q	0.997	60.1	1465.71	226	239
2 6h	6h 1	vitellogenin [Gallus gallus]	gi|212881,gi|71896765	204940	1	4	9	0.0221	VSTELVTGR	K	F	0.986	46.6	961.531	1455	1463
2 6h	6h 1	immunoglobulin alpha heavy chain [Gallus gallus]	gi|5705960	61504.3	1	4	15	0.0752	EQLQGNEFVCR	R	A	0.996	52.2	1379.64	217	227
2 6h	6h 1	immunoglobulin alpha heavy chain [Gallus gallus]	gi|5705960	61504.3	1	4	15	0.0752	SSGGGLDVSQTEDR	R	Q	0.997	55.3	1407.63	399	412
2 6h	6h 1	immunoglobulin alpha heavy chain [Gallus gallus]	gi|5705960	61504.3	1	4	15	0.0752	SSGGGLDVSQTEDRQADGR	R	Y	0.986	45.3	1934.88	399	417
2 6h	6h 1	immunoglobulin alpha heavy chain [Gallus gallus]	gi|5705960	61504.3	1	4	15	0.0752	VTLLSDPTQEDPER	K	R	0.978	43.3	1599.79	254	267
2 6h	6h 1	14-3-3 protein zeta chain [cattle, brain, Peptide, 245 aa]	gi|253706	27713.8	0.925	1	1	0.0571	SVTEQGAELSNEER	K	N	0.946	36.6	1548.71	28	41
2 6h	6h 1	lysozyme	gi|229157	14314.2	0.998	2	18	0.651	HGLDNYRGYSLGNWVCAAKFESNFNTQATNR	R	N	0.997	58.2	3590.66	15	45
2 6h	6h 1	lysozyme	gi|229157	14314.2	0.998	2	18	0.651	IVSDGDGMNAWVAWRNR	K	C	0.982	45.9	1946.93	98	114
2 6h	6h 1	lysozyme	gi|229157	14314.2	0.998	2	18	0.651	KIVSDGDGMNAWVAWRNR	K	C	0.997	66.9	2075.02	97	114
2 6h	6h 1	lysozyme	gi|229157	14314.2	0.998	2	18	0.651	NLCNIPCSALLSSDITASVNCAKK	R	I	0.997	57.2	2636.28	74	97
2 6h	6h 1	lysozyme	gi|229157	14314.2	0.998	2	18	0.651	VFGRCELAAAMK	K	R	0.952	39.1	1368.68	2	13
2 6h	6h 1	acidic chitinase precursor [Gallus gallus]	gi|45383307	52240.3	1	3	7	0.0975	FSTMVSTPENR	K	Q	0.997	57.2	1284.59	106	116
2 6h	6h 1	acidic chitinase precursor [Gallus gallus]	gi|45383307	52240.3	1	3	7	0.0975	NPSDTAVGAPTSGPGPAGPYTR	K	Q	0.997	71.9	2069.99	275	296
2 6h	6h 1	acidic chitinase precursor [Gallus gallus]	gi|45383307	52240.3	1	3	7	0.0975	TLLAIGGWNFGTAK	K	F	0.996	52.7	1448.79	92	105
2 6h	6h 1	PREDICTED: lactotransferrin isoform 8 [Pan troglodytes]	gi|114586532,gi|114586534,gi|119585171,gi|12083188,gi|13096519,gi|157831776,gi|158255154,gi|16198357,gi|16198359,gi|18490850,gi|186833,gi|187122,gi|193527456,gi|193787568,gi|221046048,gi|28948741,gi|312433998,gi|34412,gi|34416,gi|38154680,gi|397495316,gi|397495318,gi|45643462,gi|467237,gi|4699853,gi|54607120,gi|58372399,gi|6730056,gi|75766355	76152.4	1	2	3	0.0323	DGAGDVAFIR	R	E	0.968	43.3	1020.51	200	209
2 6h	6h 1	PREDICTED: lactotransferrin isoform 8 [Pan troglodytes]	gi|114586532,gi|114586534,gi|119585171,gi|12083188,gi|13096519,gi|157831776,gi|158255154,gi|16198357,gi|16198359,gi|18490850,gi|186833,gi|187122,gi|193527456,gi|193787568,gi|221046048,gi|28948741,gi|312433998,gi|34412,gi|34416,gi|38154680,gi|397495316,gi|397495318,gi|45643462,gi|467237,gi|4699853,gi|54607120,gi|58372399,gi|6730056,gi|75766355	76152.4	1	2	3	0.0323	NLLFNDNTECLAR	K	L	0.992	49.4	1579.75	639	651
2 6h	6h 1	RecName: Full=Cystatin; AltName: Full=Egg-white cystatin; Flags: Precursor	gi|118195,gi|319655747	16293.8	1	8	272	0.604	ALQFAMAEYNR	R	A	0.997	66	1313.63	59	69
2 6h	6h 1	RecName: Full=Cystatin; AltName: Full=Egg-white cystatin; Flags: Precursor	gi|118195,gi|319655747	16293.8	1	8	272	0.604	ALQFAMAEYNRASNDKYSSR	R	V	0.991	49.6	2338.09	59	78
2 6h	6h 1	RecName: Full=Cystatin; AltName: Full=Egg-white cystatin; Flags: Precursor	gi|118195,gi|319655747	16293.8	1	8	272	0.604	LLGAPVPVDENDEGLQR	R	A	0.997	77	1821.93	42	58
2 6h	6h 1	RecName: Full=Cystatin; AltName: Full=Egg-white cystatin; Flags: Precursor	gi|118195,gi|319655747	16293.8	1	8	272	0.604	LLGAPVPVDENDEGLQRALQFAMAEYNR	R	A	0.997	79.5	3132.54	42	69
2 6h	6h 1	RecName: Full=Cystatin; AltName: Full=Egg-white cystatin; Flags: Precursor	gi|118195,gi|319655747	16293.8	1	8	272	0.604	SRLLGAPVPVDENDEGLQR	R	A	0.997	93.4	2065.07	40	58
2 6h	6h 1	RecName: Full=Cystatin; AltName: Full=Egg-white cystatin; Flags: Precursor	gi|118195,gi|319655747	16293.8	1	8	272	0.604	SSGDLQSCEFHDEPEMAK	K	Y	0.997	77.1	2066.84	109	126
2 6h	6h 1	RecName: Full=Cystatin; AltName: Full=Egg-white cystatin; Flags: Precursor	gi|118195,gi|319655747	16293.8	1	8	272	0.604	YILQVEIGR	K	T	0.996	52.7	1090.63	95	103
2 6h	6h 1	RecName: Full=Cystatin; AltName: Full=Egg-white cystatin; Flags: Precursor	gi|118195,gi|319655747	16293.8	1	8	272	0.604	YTTCTFVVYSIPWLNQIK	K	L	0.985	46.5	2233.14	127	144
2 6h	6h 1	protein,riboflavin binding	gi|352173	25057.6	1	10	347	0.26	CGQLSKSCEDFTK	R	K	0.997	61.9	1559.68	57	69
2 6h	6h 1	protein,riboflavin binding	gi|352173	25057.6	1	10	347	0.26	FEALQQEEGEE	K	-	0.997	73.3	1308.56	209	219
2 6h	6h 1	protein,riboflavin binding	gi|352173	25057.6	1	10	347	0.26	KIECFYR	K	C	0.987	45.1	1015.5	70	76
2 6h	6h 1	protein,riboflavin binding	gi|352173	25057.6	1	10	347	0.26	KLLKFEALQQEEGEE	K	-	0.997	74.5	1790.92	205	219
2 6h	6h 1	protein,riboflavin binding	gi|352173	25057.6	1	10	347	0.26	LLKFEALQQEEGEE	K	-	0.997	87.8	1662.82	206	219
2 6h	6h 1	protein,riboflavin binding	gi|352173	25057.6	1	10	347	0.26	SCEDFTKKIECFYR	K	C	0.959	37.9	1882.85	63	76
2 6h	6h 1	protein,riboflavin binding	gi|352173	25057.6	1	10	347	0.26	VSESSCLCLQMNK	K	K	0.997	80.4	1571.69	162	174
2 6h	6h 1	protein,riboflavin binding	gi|352173	25057.6	1	10	347	0.26	VSESSCLCLQMNKK	K	D	0.997	64.4	1699.78	162	175
2 6h	6h 1	protein,riboflavin binding	gi|352173	25057.6	1	10	347	0.26	VSNSYWNR	K	C	0.997	68	1025.48	49	56
2 6h	6h 1	protein,riboflavin binding	gi|352173	25057.6	1	10	347	0.26	VSNSYWNRCGQLSK	K	S	0.985	45.3	1698.8	49	62
2 6h	6h 1	PREDICTED: uncharacterized protein LOC771972 isoform 1 [Gallus gallus]	gi|363741677	23622	1	7	234	0.438	CPFRCPQPVPARPDTYPK	R	K	0.95	39.8	2186.06	79	96
2 6h	6h 1	PREDICTED: uncharacterized protein LOC771972 isoform 1 [Gallus gallus]	gi|363741677	23622	1	7	234	0.438	CPQPVPARPDTYPK	R	K	0.996	53.5	1625.81	83	96
2 6h	6h 1	PREDICTED: uncharacterized protein LOC771972 isoform 1 [Gallus gallus]	gi|363741677	23622	1	7	234	0.438	SVLPEKDDFHPR	R	T	0.997	72.7	1439.73	38	49
2 6h	6h 1	PREDICTED: uncharacterized protein LOC771972 isoform 1 [Gallus gallus]	gi|363741677	23622	1	7	234	0.438	TDTDPTTNCVNNCRDDGNCR	R	G	0.997	71.8	2384.93	50	69
2 6h	6h 1	PREDICTED: uncharacterized protein LOC771972 isoform 1 [Gallus gallus]	gi|363741677	23622	1	7	234	0.438	TLAECQQVCQHGLHKH	R	-	0.974	42.5	1945.91	195	210
2 6h	6h 1	PREDICTED: uncharacterized protein LOC771972 isoform 1 [Gallus gallus]	gi|363741677	23622	1	7	234	0.438	TYCYACIPALR	R	S	0.997	52.2	1387.65	166	176
2 6h	6h 1	PREDICTED: uncharacterized protein LOC771972 isoform 1 [Gallus gallus]	gi|363741677	23622	1	7	234	0.438	VFVHSSCGGNANNFR	R	T	0.997	94.6	1665.75	180	194
2 6h	6h 1	RecName: Full=Ovocleidin-17; Short=OC-17	gi|32699622	15300.2	1	19	4526	0.937	CAALRDEEAFTSWAARPCTER	R	N	0.997	63.8	2497.13	113	133
2 6h	6h 1	RecName: Full=Ovocleidin-17; Short=OC-17	gi|32699622	15300.2	1	19	4526	0.937	CAALRDEEAFTSWAARPCTERNAFVCK	R	A	0.982	41.7	3216.48	113	139
2 6h	6h 1	RecName: Full=Ovocleidin-17; Short=OC-17	gi|32699622	15300.2	1	19	4526	0.937	DEEAFTSWAARPCTER	R	N	0.997	72.7	1925.84	118	133
2 6h	6h 1	RecName: Full=Ovocleidin-17; Short=OC-17	gi|32699622	15300.2	1	19	4526	0.937	DEEAFTSWAARPCTERNAFVCK	R	A	0.997	58.7	2645.19	118	139
2 6h	6h 1	RecName: Full=Ovocleidin-17; Short=OC-17	gi|32699622	15300.2	1	19	4526	0.937	DPDGCGPGWVPTPGGCLGFFSR	-	E	0.997	88	2336.02	1	22
2 6h	6h 1	RecName: Full=Ovocleidin-17; Short=OC-17	gi|32699622	15300.2	1	19	4526	0.937	DPDGCGPGWVPTPGGCLGFFSRELSWSR	-	A	0.997	57	3094.39	1	28
2 6h	6h 1	RecName: Full=Ovocleidin-17; Short=OC-17	gi|32699622	15300.2	1	19	4526	0.937	ELSWSRAESFCR	R	R	0.951	37.1	1527.7	23	34
2 6h	6h 1	RecName: Full=Ovocleidin-17; Short=OC-17	gi|32699622	15300.2	1	19	4526	0.937	FASWHR	R	T	0.954	34	803.395	98	103
2 6h	6h 1	RecName: Full=Ovocleidin-17; Short=OC-17	gi|32699622	15300.2	1	19	4526	0.937	GGRCAALRDEEAFTSWAARPCTER	R	N	0.951	36.8	2767.28	110	133
2 6h	6h 1	RecName: Full=Ovocleidin-17; Short=OC-17	gi|32699622	15300.2	1	19	4526	0.937	LLAELLNASR	R	G	0.997	80.8	1099.65	53	62
2 6h	6h 1	RecName: Full=Ovocleidin-17; Short=OC-17	gi|32699622	15300.2	1	19	4526	0.937	LLAELLNASRGGDGSGEGADGR	R	V	0.997	82.2	2115.04	53	74
2 6h	6h 1	RecName: Full=Ovocleidin-17; Short=OC-17	gi|32699622	15300.2	1	19	4526	0.937	RWGPGSHLAAVR	R	S	0.997	83.4	1306.71	35	46
2 6h	6h 1	RecName: Full=Ovocleidin-17; Short=OC-17	gi|32699622	15300.2	1	19	4526	0.937	SAAELRLLAELLNASR	R	G	0.997	76.2	1726.98	47	62
2 6h	6h 1	RecName: Full=Ovocleidin-17; Short=OC-17	gi|32699622	15300.2	1	19	4526	0.937	SWRWSDGTAPR	R	F	0.997	67.4	1318.63	87	97
2 6h	6h 1	RecName: Full=Ovocleidin-17; Short=OC-17	gi|32699622	15300.2	1	19	4526	0.937	SWRWSDGTAPRFASWHR	R	T	0.973	40.9	2103.01	87	103
2 6h	6h 1	RecName: Full=Ovocleidin-17; Short=OC-17	gi|32699622	15300.2	1	19	4526	0.937	VWIGLHRPAGSR	R	S	0.971	39.4	1348.76	75	86
2 6h	6h 1	RecName: Full=Ovocleidin-17; Short=OC-17	gi|32699622	15300.2	1	19	4526	0.937	WGPGSHLAAVR	R	S	0.997	106	1150.61	36	46
2 6h	6h 1	RecName: Full=Ovocleidin-17; Short=OC-17	gi|32699622	15300.2	1	19	4526	0.937	WGPGSHLAAVRSAAELR	R	L	0.993	52.1	1777.95	36	52
2 6h	6h 1	RecName: Full=Ovocleidin-17; Short=OC-17	gi|32699622	15300.2	1	19	4526	0.937	WSDGTAPR	R	F	0.949	36.5	889.416	90	97
2 6h	6h 1	ovomucoid	gi|223464	20196.7	1	14	840	0.618	AEVDCSRFPNATDK	-	E	0.984	42.7	1609.73	1	14
2 6h	6h 1	ovomucoid	gi|223464	20196.7	1	14	840	0.618	AEVDCSRFPNATDKEGK	-	D	0.997	67.2	1923.89	1	17
2 6h	6h 1	ovomucoid	gi|223464	20196.7	1	14	840	0.618	AFNPVCGTDGVTYDNECLLCAHK	R	V	0.997	67.6	2641.15	90	112
2 6h	6h 1	ovomucoid	gi|223464	20196.7	1	14	840	0.618	AFNPVCGTDGVTYDNECLLCAHKVEQGASVDK	R	R	0.997	87.4	3554.6	90	121
2 6h	6h 1	ovomucoid	gi|223464	20196.7	1	14	840	0.618	AFNPVCGTDGVTYDNECLLCAHKVEQGASVDKR	R	H	0.997	101	3710.7	90	122
2 6h	6h 1	ovomucoid	gi|223464	20196.7	1	14	840	0.618	CNFCNAVVESNGTLTLSHFGK	K	-	0.997	77.6	2355.09	165	185
2 6h	6h 1	ovomucoid	gi|223464	20196.7	1	14	840	0.618	CNFCNAVVESNGTLTLSHFGKC	K	-	0.997	116	2515.12	165	186
2 6h	6h 1	ovomucoid	gi|223464	20196.7	1	14	840	0.618	ELAAVSVDCSEYPKPDCTAEDRPLCGSDNK	K	T	0.997	87.4	3383.48	130	159
2 6h	6h 1	ovomucoid	gi|223464	20196.7	1	14	840	0.618	ELAAVSVDCSEYPKPDCTAEDRPLCGSDNKTYGNK	K	C	0.997	57.3	3946.75	130	164
2 6h	6h 1	ovomucoid	gi|223464	20196.7	1	14	840	0.618	FPNATDKEGKDVLVCNK	R	D	0.981	46.2	1934.96	8	24
2 6h	6h 1	ovomucoid	gi|223464	20196.7	1	14	840	0.618	KELAAVSVDCSEYPKPDCTAEDRPLCGSDNK	R	T	0.994	45.1	3511.58	129	159
2 6h	6h 1	ovomucoid	gi|223464	20196.7	1	14	840	0.618	KELAAVSVDCSEYPKPDCTAEDRPLCGSDNKTYGNK	R	C	0.997	52.4	4074.85	129	164
2 6h	6h 1	ovomucoid	gi|223464	20196.7	1	14	840	0.618	TYGNKCNFCNAVVESNGTLTLSHFGKC	K	-	0.997	76	3078.39	160	186
2 6h	6h 1	ovomucoid	gi|223464	20196.7	1	14	840	0.618	VEQGASVDKR	K	H	0.997	55.9	1088.57	113	122
2 6h	6h 1	Chain A, Analysis Of The Stabilization Of Hen Lysozyme With The Helix Dipole And Charged Side Chains	gi|157831653	14314.2	1	6	131	0.519	GYSLGDWVCAAK	R	F	0.997	53.1	1326.61	22	33
2 6h	6h 1	Chain A, Analysis Of The Stabilization Of Hen Lysozyme With The Helix Dipole And Charged Side Chains	gi|157831653	14314.2	1	6	131	0.519	GYSLGDWVCAAKFESNFNTQATNR	R	N	0.997	81.1	2736.25	22	45
2 6h	6h 1	Chain A, Analysis Of The Stabilization Of Hen Lysozyme With The Helix Dipole And Charged Side Chains	gi|157831653	14314.2	1	6	131	0.519	HGLDNYRGYSLGDWVCAAK	R	F	0.996	49.5	2182.01	15	33
2 6h	6h 1	Chain A, Analysis Of The Stabilization Of Hen Lysozyme With The Helix Dipole And Charged Side Chains	gi|157831653	14314.2	1	6	131	0.519	HGLDNYRGYSLGDWVCAAKFESNFNTQATNR	R	N	0.997	91.3	3591.65	15	45
2 6h	6h 1	Chain A, Analysis Of The Stabilization Of Hen Lysozyme With The Helix Dipole And Charged Side Chains	gi|157831653	14314.2	1	6	131	0.519	NLCNIPCSALLSSDITASVNCAKK	R	I	0.997	57.2	2636.28	74	97
2 6h	6h 1	Chain A, Analysis Of The Stabilization Of Hen Lysozyme With The Helix Dipole And Charged Side Chains	gi|157831653	14314.2	1	6	131	0.519	VFGRCELAAAMK	K	R	0.952	39.1	1368.68	2	13
2 6h	6h 1	ovalbumin-related protein X [Gallus gallus]	gi|448824824	43629.1	1	11	96	0.291	ADHPFLFLIK	R	H	0.987	46.7	1200.68	363	372
2 6h	6h 1	ovalbumin-related protein X [Gallus gallus]	gi|448824824	43629.1	1	11	96	0.291	AGLETVNFK	R	T	0.997	68.4	978.525	128	136
2 6h	6h 1	ovalbumin-related protein X [Gallus gallus]	gi|448824824	43629.1	1	11	96	0.291	AGLETVNFKTASDQAR	R	Q	0.997	101	1707.87	128	143
2 6h	6h 1	ovalbumin-related protein X [Gallus gallus]	gi|448824824	43629.1	1	11	96	0.291	ALHFDSIAGLGGSTQTK	K	C	0.997	78.5	1702.88	57	73
2 6h	6h 1	ovalbumin-related protein X [Gallus gallus]	gi|448824824	43629.1	1	11	96	0.291	HNPTNTIVYFGR	K	Y	0.997	91.9	1418.72	373	384
2 6h	6h 1	ovalbumin-related protein X [Gallus gallus]	gi|448824824	43629.1	1	11	96	0.291	LTEWTNPNTMEK	K	R	0.985	43.8	1479.68	265	276
2 6h	6h 1	ovalbumin-related protein X [Gallus gallus]	gi|448824824	43629.1	1	11	96	0.291	LYRAGLETVNFK	K	T	0.988	46.8	1410.77	125	136
2 6h	6h 1	ovalbumin-related protein X [Gallus gallus]	gi|448824824	43629.1	1	11	96	0.291	QLINSWVEK	R	Q	0.955	41.2	1116.6	144	152
2 6h	6h 1	ovalbumin-related protein X [Gallus gallus]	gi|448824824	43629.1	1	11	96	0.291	SRPILPIYLK	K	C	0.979	36.3	1199.75	111	120
2 6h	6h 1	ovalbumin-related protein X [Gallus gallus]	gi|448824824	43629.1	1	11	96	0.291	TAFNAEDTREMPFHVTK	K	E	0.993	50.8	2009.94	187	203
2 6h	6h 1	ovalbumin-related protein X [Gallus gallus]	gi|448824824	43629.1	1	11	96	0.291	TINFEKLTEWTNPNTMEK	K	R	0.997	64.7	2212.06	259	276
2 6h	6h 1	ovalbumin-related protein X [Gallus gallus]	gi|448824824	43629.1	1	11	96	0.291	TINFEKLTEWTNPNTMEKR	K	R	0.975	44.5	2368.16	259	277
2 6h	6h 1	albumin, isoform CRA_h [Homo sapiens]	gi|119626071,gi|122920512,gi|189054552,gi|194391080,gi|28592,gi|31615330,gi|31615331,gi|3212456,gi|332233172,gi|332819547,gi|4502027,gi|6013427,gi|78101694	69366.9	1	2	11	0.0449	KVPQVSTPTLVEVSR	K	N	0.997	55	1639.94	438	452
2 6h	6h 1	albumin, isoform CRA_h [Homo sapiens]	gi|119626071,gi|122920512,gi|189054552,gi|194391080,gi|28592,gi|31615330,gi|31615331,gi|3212456,gi|332233172,gi|332819547,gi|4502027,gi|6013427,gi|78101694	69366.9	1	2	11	0.0449	YICENQDSISSK	K	L	0.997	62.5	1443.64	287	298
2 6h	6h 1	cytotactin precursor [Gallus gallus]	gi|211718	199303	0.999	1	1	0.00884	SQPINSVATTVVGSPK	R	G	0.986	45.7	1584.86	1308	1323
2 6h	6h 1	PREDICTED: EGF-like repeats and discoidin I-like domains 3 [Gallus gallus]	gi|363744794	53769	1	33	785	0.55	ALFGLQKWYPYYAR	R	L	0.997	61.5	1775.93	182	195
2 6h	6h 1	PREDICTED: EGF-like repeats and discoidin I-like domains 3 [Gallus gallus]	gi|363744794	53769	1	33	785	0.55	CSGPLGIEGGIVSNQQITASSTHR	R	A	0.997	145	2469.22	158	181
2 6h	6h 1	PREDICTED: EGF-like repeats and discoidin I-like domains 3 [Gallus gallus]	gi|363744794	53769	1	33	785	0.55	DFGHVQFVGSYK	K	L	0.989	47.4	1383.67	398	409
2 6h	6h 1	PREDICTED: EGF-like repeats and discoidin I-like domains 3 [Gallus gallus]	gi|363744794	53769	1	33	785	0.55	DKVFQGNFDNDTHR	K	K	0.997	86.2	1692.77	430	443
2 6h	6h 1	PREDICTED: EGF-like repeats and discoidin I-like domains 3 [Gallus gallus]	gi|363744794	53769	1	33	785	0.55	DKVFQGNFDNDTHRK	K	N	0.997	75.1	1820.87	430	444
2 6h	6h 1	PREDICTED: EGF-like repeats and discoidin I-like domains 3 [Gallus gallus]	gi|363744794	53769	1	33	785	0.55	GDTFIGYVCK	R	C	0.993	46.8	1159.55	97	106
2 6h	6h 1	PREDICTED: EGF-like repeats and discoidin I-like domains 3 [Gallus gallus]	gi|363744794	53769	1	33	785	0.55	GNVDNNTPYANSFTPPIK	R	S	0.997	79	1948.94	273	290
2 6h	6h 1	PREDICTED: EGF-like repeats and discoidin I-like domains 3 [Gallus gallus]	gi|363744794	53769	1	33	785	0.55	GNVDNNTPYANSFTPPIKSQYIR	R	L	0.997	93.6	2596.28	273	295
2 6h	6h 1	PREDICTED: EGF-like repeats and discoidin I-like domains 3 [Gallus gallus]	gi|363744794	53769	1	33	785	0.55	GTNEDMVFR	K	G	0.997	60.7	1068.48	264	272
2 6h	6h 1	PREDICTED: EGF-like repeats and discoidin I-like domains 3 [Gallus gallus]	gi|363744794	53769	1	33	785	0.55	GTNEDMVFRGNVDNNTPYANSFTPPIK	K	S	0.986	46.2	3014.4	264	290
2 6h	6h 1	PREDICTED: EGF-like repeats and discoidin I-like domains 3 [Gallus gallus]	gi|363744794	53769	1	33	785	0.55	HCTLRMELLGCELSGCSEPLGMK	R	S	0.992	48	2710.21	304	326
2 6h	6h 1	PREDICTED: EGF-like repeats and discoidin I-like domains 3 [Gallus gallus]	gi|363744794	53769	1	33	785	0.55	HIRIIPWSWYGR	R	I	0.995	53.5	1583.86	455	466
2 6h	6h 1	PREDICTED: EGF-like repeats and discoidin I-like domains 3 [Gallus gallus]	gi|363744794	53769	1	33	785	0.55	IAYSNDGKSWTMYK	K	V	0.997	57.7	1679.77	248	261
2 6h	6h 1	PREDICTED: EGF-like repeats and discoidin I-like domains 3 [Gallus gallus]	gi|363744794	53769	1	33	785	0.55	IGSPEYVKSYK	R	I	0.997	55.1	1270.67	237	247
[truncated: 8,585 more rows]
