# Supplementary material for: Data set for the proteomic inventory and quantitative analysis of chicken eggshell matrix proteins during the primary events of eggshell mineralization and the active growth phase of calcification
Source: Data Brief. 2015 Jul 7;4:430–6. doi: 10.1016/j.dib.2015.06.019 (PMC4534581; doi:10.1016/j.dib.2015.06.019)
Supplement: Supplementary file 1 — Supplementary data. Supplementary Table 1: Excel file describing the 216 non redundant eggshell matrix proteins. Newly identified proteins are underlined. Supplementary Table 2: Excel file describing the emPAI and quantitative values at each individual stage (5, 6, 7 and 16 hours post ovulation). Supplementary Table 3: Excel file describing eggshell matrix proteins potentially antimicrobials. Supplementary Table 4: Excel file describing eggshell matrix proteins which could not be ascribed to functional role related to mineralization or antimicrobial properties. [file mmc1.zip › Supplementary Table 2 reviewed.xlsx]

## Sheet: emPAI 5 hours
EntrezGene Id	Protein symbol	Description	Previous identification in shell (Mann et al, 2006, 2007; Miksick et al 2007,2010; Rose et al, 2012; Sun et al, 2013)	Previous identification in uterine fluid (Sun et al, 2013; Marie et al, 2014)	p-value	Mean quantitative values				emPAI at 5 hours
						5 hours	6 hours	7 hours	16 hours
	LYZ	lysozyme	Yes	Yes	1.2e-05	55.3237	31.6147	14.1233	22.8133	12894
	OVOT	ovotransferrine	Yes	Yes	6.6e-09	7143.57	5482	2232.03	1527.77	928.565
100313508	OC-17	ovocléidine-17	Yes	Yes	0.00023	4028.3	4931.53	4066.03	3378.63	191.9
416236	OVM	ovomucoid	Yes	Yes	1.8e-09	1231	849.333	328.72	114.13	21.8378
	OVAL	ovalbumine	Yes	Yes	1.9e-09	1455.9	3150.13	5689.63	1467.1	13.656
414876	AVBD11	avian beta defensin 11	Yes	No	6.2e-05	70.193	60.6573	12.8637	13.5883	12.445
419533	LOXL2	lysyl oxidase-like 2	Yes	Yes	4.6e-11	1708.83	883.113	621.307	30.1563	7.5678
396393	LCN8	lipocalin 8	Yes	Yes	0.00014	291.297	284.48	234.363	172.15	6.3824
415495	HAPLN3	hyaluronan and proteoglycan link protein 3	Yes	Yes	1e-05	227.343	284.303	218.3	52.4337	4.9812
396497	CST3	cystatin C	Yes	Yes	6.3e-07	301.693	271.517	365.89	614.56	4.0874
395192	HEP21	HEP21 protein	Yes	No	1.1e-07	106.31	81.95	47.4557	58.1667	3.8193
419076	HPX	hemopexin	Yes	Yes	2e-05	643.7	303.457	168.49	293.66	2.8724
396197	ALB	albumin	Yes	Yes	3.6e-05	385.117	585.313	607.677	774.04	2.6278
	RIBO	protein,riboflavin binding	Yes	No	2.5e-06	201.637	414.957	147.997	16.5043	2.3969
427326	EDIL3	EGF-like repeats and discoidin I-like domains 3	Yes	Yes	2.9e-10	228.947	887.42	2287.83	2143.1	1.8627
427638	GPX3	glutathione peroxidase 3	Yes	Yes	1.9e-07	131.207	326.727	205.93	74.9797	1.5102
418974	VMO1	vitelline membrane outer layer 1 homolog (chicken)	Yes	Yes	2.7e-05	62.2537	37.7133	7.4611	22.179	1.4274
416651	HBAD	alpha-D-globin	No	Yes	0.027	5.47177	10.6671	6.68053	0	1.3217
395256	OC-116	ovocleidin-116	Yes	Yes	3.7e-09	447.743	653.603	1965.27	8722.43	1.017
416235	OIH	ovoinhibiteur	Yes	Yes	2.4e-07	184.62	185.363	63.1273	162.343	0.98888
	Ig-light-1	Ig light chain precursor V-J region - chicken (fragment)	Yes	Yes	1.2e-05	7.26413	19.5143	42.1533	19.8177	0.96496
420898	OVAX	ovalbumin-related protein X (SERPINB14C)	Yes	Yes	0.00034	130.48	108.87	87.098	68.0207	0.93154
396485	HBG2	hemoglobin, gamma G	Yes	Yes	9.2e-05	22.7833	25.6937	8.693	5.8952	0.91441
396536	APOA1	apolipoprotein A-I	Yes	Yes	2e-06	57.462	115.657	54.135	25.725	0.75384
416652	HBAA	hemoglobin, alpha 1	Yes	Yes	0.00017	28.3137	49.8343	10.9783	3.83064	0.71622
771972	LOC771972	uncharacterized LOC771972	Yes	Yes	3.8e-07	77.4667	255.087	225.25	260.67	0.71426
395220	ORM1	orosomucoid 1 (ovoglycoprotein)	Yes	Yes	0.0096	109.243	76.0897	30.7103	44.9363	0.59702
418534	TFF2	trefoil factor 2	No	No	0.11	6.8229	3.67317	3.10003	4.7292	0.55594
395722	CLU	clusterin	Yes	Yes	6.7e-09	32.0987	262.093	677.98	418.497	0.50904
424893	APOD	apolipoprotein D	Yes	Yes	0.0002	9.9597	33.0123	51.0673	24.8433	0.45944
396447	PPIB	peptidylprolyl isomerase B (cyclophilin B)	Yes	Yes	7.7e-06	10.7342	15.1063	46.21	55.532	0.43952
420872	LY86	lymphocyte antigen 86	Yes	Yes	0.00048	27.807	0	0	7.95427	0.39519
420366	RARRES2	retinoic acid receptor responder (tazarotene induced) 2	Yes	Yes	0.2	3.0465	1.8294	0.521267	0.30034	0.39227
418125	PTN	pleiotrophin	Yes	Yes	0.4	6.19653	17.8664	5.4326	7.97197	0.38374
419848	PIGR	polymeric immunoglobulin receptor	Yes	Yes	0.00013	138.78	266.343	311.977	241.84	0.2985
396257	CA2	carbonic anhydrase II	No	Yes	5.2e-05	15.2373	19.865	2.8209	0	0.22751
417332	METRNL	meteorin, glial cell differentiation regulator-like	Yes	No	0.23	3.0152	5.85783	3.3396	2.08233	0.20518
395696	GC	group-specific component (vitamin D binding protein)	Yes	Yes	0.00089	12.1028	27.5807	8.20083	18.605	0.20475
396166	RBP4	retinol binding protein 4, plasma	Yes	Yes	0.11	1.3961	3.2919	1.29259	0.586233	0.18845
	Ig-lambda-1	immunoglobulin lambda chain, partial	Yes	Yes	0.0032	1.91167	3.63867	10.274	4.14697	0.1777
395364	PIT54	PIT54 protein	Yes	Yes	5e-05	17.8093	75.141	72.173	62.7097	0.16843
416069	FAM3D	family with sequence similarity 3, member D	Yes	Yes	0.14	9.0045	7.37887	4.60857	3.53587	0.16755
417956	HIST1H2B7	histone cluster 1, H2B-VII (similar to human histone cluster 1, class H2B, member N)	No	Yes	0.08	1.34427	5.8656	1.77173	2.05904	0.16595
415494	MFGE8	milk fat globule-EGF factor 8 protein	Yes	Yes	2.2e-05	16.4693	67.1763	197.137	88.925	0.1629
	REN	renin/prorenin receptor	Yes	Yes	0.004	2.031	7.75433	13.1388	19.8653	0.16136
	Act-beta	beta-actin	Yes	Yes	0.016	0.5674	1.46443	3.60947	1.4768	0.15194
100857105	SERPINF2	serpin peptidase inhibitor, clade F (alpha-2 antiplasmin, pigment epithelium derived factor), member 2	Yes	Yes	2.8e-07	31.3827	221.587	353.977	233.99	0.1486
414140	AMY2A	amylase, alpha 2A; pancreatic	Yes	Yes	1e-06	10.5562	0	2.56157	0	0.14488
396277	TTR	Chain A, Transthyretin (Formerly Known As Prealbumin)	Yes	Yes	0.42	3.202	1.08513	1.27153	2.97693	0.14265
770691	C8G	complement component 8, gamma polypeptide	Yes	Yes	1.5e-05	0.948033	10.6708	3.08027	2.34251	0.13701
	OCX32	ovocalyxin-32	Yes	Yes	3.3e-07	15.4852	155.233	242.767	89.764	0.13496
395638	FOLR1	folate receptor 1 (adult)	Yes	Yes	1.3e-05	5.958	24.2417	11.0522	5.91767	0.13188
426826	DMBT1L	deleted in malignant brain tumors 1 protein-like	No	Yes	6.2e-08	49.4487	108.8	126.433	2.06947	0.12391
422620	IGFBP7	insulin-like growth factor binding protein 7	Yes	Yes	3e-07	3.47893	0.363	10.012	49.347	0.12343
423353	NPC2	Niemann-Pick disease, type C2	Yes	Yes	2.7e-07	2.2923	51.2073	69.039	30.4253	0.12336
395096	TNFRSF6B	tumor necrosis factor receptor superfamily, member 6b, decoy	No	Yes	0.002	13.4832	8.03803	2.03777	0.596677	0.12299
395072	CHIA	chitinase, acidic	No	Yes	0.0031	11.3487	5.50257	0.521267	0	0.11893
424533	VTG2	vitellogenin 2	Yes	Yes	1.1e-07	41.4163	9.55113	0	3.24997	0.11195
424547	VTG1	vitellogenin 1	Yes	Yes	0.009	23.634	0	0	0.88014	0.098041
419515	OCX21	gastrokine 2	Yes	Yes	0.00026	0.5674	1.48263	5.86957	118.003	0.094951
374110	PTGDS	prostaglandin D2 synthase 21kDa (brain)	Yes	Yes	0.00031	7.45777	2.94903	0.509437	2.95764	0.094951
417561	SERPINF1	pigment epithelium-derived factor precursor	Yes	Yes	2e-08	2.08287	4.06873	7.95203	29.526	0.086668
769231	ARHGDIA	Rho GDP dissociation inhibitor (GDI) alpha	Yes	No	0.074	0.4481	0.363	1.52959	0	0.085141
	OVOG2	ovoglobulinG2 type AA	Yes	Yes	3.5e-06	1.0155	0.3793	1.29134	8.26907	0.084965
	Ig-mu-heavy	Ig mu chain C region	Yes	Yes	6.6e-05	1.91167	19.759	83.5037	44.115	0.08353
415860	CDH1	cadherin 1, type 1, E-cadherin (epithelial)	Yes	Yes	0.0087	13.2496	30.16	19.4383	12.4344	0.083045
423629	LOC423629	uncharacterized LOC423629	Yes	Yes	0.22	3.54643	4.0505	3.06977	2.0735	0.080768
768427	PPIC	peptidylprolyl isomerase C (cyclophilin C)	No	No	0.00021	0.499933	15.4367	11.293	2.62837	0.079653
424908	IL1RAP	interleukin 1 receptor accessory protein	Yes	Yes	0.0014	4.68127	2.9289	1.28078	13.0333	0.078845
396492	GLG1	golgi glycoprotein 1	Yes	Yes	5.9e-07	9.99573	75.7827	159.18	97.865	0.078187
396151	OVST	ovostatin	Yes	Yes	2.3e-08	7.2191	42.9353	195.62	0	0.074071
425619	YWHAZ	tyrosine 3-monooxygenase/tryptophan 5-monooxygenase activation protein, zeta polypeptide	Yes	Yes	0.4	1.79237	2.1866	2.83813	0	0.070844
770103	TPM3	tropomyosin 3	No	No	0.0014	8.6084	9.19007	5.6498	0	0.068325
417554	YWHAE	tyrosine 3-monooxygenase/tryptophan 5-monooxygenase activation protein, epsilon polypeptide	Yes	Yes	8.4e-05	4.49443	5.1376	4.881	0	0.067262
100126150	COL10A1	collagen, type X, alpha 1	Yes	Yes	2.5e-08	1.34427	59.68	220.187	30.705	0.059937
417967	PLBD1	phospholipase B domain containing 1	No	No	0.013	4.9269	5.54943	6.42243	1.17648	0.059218
396023	DKK3	dickkopf homolog 3 (Xenopus laevis)	Yes	Yes	3.8e-07	1.91167	34.868	152.487	95.2457	0.049818
415945	SEMA3G	sema domain, immunoglobulin domain (Ig), short basic domain, secreted, (semaphorin) 3G	Yes	Yes	1.7e-10	3.8077	0	6.17233	111.13	0.04803
424535	CTBS	chitobiase, di-N-acetyl-	Yes	Yes	3.6e-05	0.5674	5.54943	20.5363	16.2857	0.048019
373914	QSOX1	quiescin Q6 sulfhydryl oxidase 1	Yes	Yes	1.6e-08	22.889	126.287	337.793	135.577	0.047502
428451	LOC428451	prostatic acid phosphatase-like	Yes	Yes	4.7e-09	3.53077	29.1487	285.74	58.6563	0.044325
395935	VTN	vitronectin	Yes	Yes	0.00026	0.499933	12.5125	9.00107	9.47523	0.03766
423071	NUCB2	nucleobindin 2	Yes	Yes	8.1e-10	0	20.9747	101.659	100.209	0.036163
423132	SERPING1	serpin peptidase inhibitor, clade G (C1 inhibitor), member 1	No	Yes	0.0005	6.39047	14.2387	21.2693	29.526	0.035641
	Ig-alpha-heavy	immunoglobulin alpha heavy chain	No	Yes	1.3e-07	2.01533	24.352	109.363	79.8753	0.031542
771461	BPIFCB	BPI fold containing family C, member B	Yes	Yes	4.6e-06	1.13483	34.8843	75.406	154.78	0.031428
395306	F2	coagulation factor II (thrombin)	Yes	Yes	0.43	1.63477	1.4443	0	0	0.028059
396127	MFI2	antigen p97 (melanoma associated) identified by monoclonal antibodies 133.2 and 96.5	Yes	Yes	0.0022	0	1.86193	7.41767	3.5294	0.023939
428320	TMPRSS9	transmembrane protease, serine 9	Yes	No	0.0009	0.4481	8.4438	2.52996	0	0.016893
414878	MUC6	mucin 6 oligomeric mucus/gel-forming (ovomucin, beta subunint)	No	No	8.8e-09	1.56723	35.3223	11.5603	0	0.010147
100859916	LOC100859916	mucin-5AC-like	Yes	Yes	0.00075	0.4481	17.5311	13.6047	38.08	0.0053626

## Sheet: emPAI 6 hours
EntrezGene Id	Protein symbol	Description	Previous identification in shell (Mann et al, 2006, 2007; Miksick et al 2007,2010; Rose et al, 2012; Sun et al, 2013)	Previous identification in uterine fluid (Sun et al, 2013; Marie et al, 2014)	p-value	Mean quantitative values				emPAI at 6 hours
						5 hours	6 hours	7 hours	16 hours
	LYZ	lysozyme	Yes	Yes	1.2e-05	55.3237	31.6147	14.1233	22.8133	9999.9
	OVOT	ovotransferrine	Yes	Yes	6.6e-09	7143.57	5482	2232.03	1527.77	1482.5
100313508	OC-17	ovocléidine-17	Yes	Yes	0.00023	4028.3	4931.53	4066.03	3378.63	409.39
	OVAL	ovalbumine	Yes	Yes	1.9e-09	1455.9	3150.13	5689.63	1467.1	80.051
427326	EDIL3	EGF-like repeats and discoidin I-like domains 3	Yes	Yes	2.9e-10	228.947	887.42	2287.83	2143.1	21.787
396197	ALB	albumin	Yes	Yes	3.6e-05	385.117	585.313	607.677	774.04	21.516
416236	OVM	ovomucoid	Yes	Yes	1.8e-09	1231	849.333	328.72	114.13	15.4605
414876	AVBD11	avian beta defensin 11	Yes	No	6.2e-05	70.193	60.6573	12.8637	13.5883	11.937
396393	LCN8	lipocalin 8	Yes	Yes	0.00014	291.297	284.48	234.363	172.15	11.823
396497	CST3	cystatin C	Yes	Yes	6.3e-07	301.693	271.517	365.89	614.56	7.3182
415495	HAPLN3	hyaluronan and proteoglycan link protein 3	Yes	Yes	1e-05	227.343	284.303	218.3	52.4337	7.2995
396536	APOA1	apolipoprotein A-I	Yes	Yes	2e-06	57.462	115.657	54.135	25.725	6.0975
419533	LOXL2	lysyl oxidase-like 2	Yes	Yes	4.6e-11	1708.83	883.113	621.307	30.1563	4.4564
395722	CLU	clusterin	Yes	Yes	6.7e-09	32.0987	262.093	677.98	418.497	4.4097
395192	HEP21	HEP21 protein	Yes	No	1.1e-07	106.31	81.95	47.4557	58.1667	3.6633
	RIBO	protein,riboflavin binding	Yes	No	2.5e-06	201.637	414.957	147.997	16.5043	3.5971
	Ig-light-1	Ig light chain precursor V-J region - chicken (fragment)	Yes	Yes	1.2e-05	7.26413	19.5143	42.1533	19.8177	2.8517
416652	HBAA	hemoglobin, alpha 1	Yes	Yes	0.00017	28.3137	49.8343	10.9783	3.83064	2.8114
427638	GPX3	glutathione peroxidase 3	Yes	Yes	1.9e-07	131.207	326.727	205.93	74.9797	2.779
419076	HPX	hemopexin	Yes	Yes	2e-05	643.7	303.457	168.49	293.66	2.7551
418974	VMO1	vitelline membrane outer layer 1 homolog (chicken)	Yes	Yes	2.7e-05	62.2537	37.7133	7.4611	22.179	2.0642
423353	NPC2	Niemann-Pick disease, type C2	Yes	Yes	2.7e-07	2.2923	51.2073	69.039	30.4253	2.0116
416235	OIH	ovoinhibiteur	Yes	Yes	2.4e-07	184.62	185.363	63.1273	162.343	1.7621
100857105	SERPINF2	serpin peptidase inhibitor, clade F (alpha-2 antiplasmin, pigment epithelium derived factor), member 2	Yes	Yes	2.8e-07	31.3827	221.587	353.977	233.99	1.7327
416651	HBAD	alpha-D-globin	No	Yes	0.027	5.47177	10.6671	6.68053	0	1.664
420898	OVAX	ovalbumin-related protein X (SERPINB14C)	Yes	Yes	0.00034	130.48	108.87	87.098	68.0207	1.5339
395256	OC-116	ovocleidin-116	Yes	Yes	3.7e-09	447.743	653.603	1965.27	8722.43	1.4978
770691	C8G	complement component 8, gamma polypeptide	Yes	Yes	1.5e-05	0.948033	10.6708	3.08027	2.34251	1.4113
771972	LOC771972	uncharacterized LOC771972	Yes	Yes	3.8e-07	77.4667	255.087	225.25	260.67	1.293
424893	APOD	apolipoprotein D	Yes	Yes	0.0002	9.9597	33.0123	51.0673	24.8433	1.2229
396485	HBG2	hemoglobin, gamma G	Yes	Yes	9.2e-05	22.7833	25.6937	8.693	5.8952	1.1737
415494	MFGE8	milk fat globule-EGF factor 8 protein	Yes	Yes	2.2e-05	16.4693	67.1763	197.137	88.925	1.027
417956	HIST1H2B7	histone cluster 1, H2B-VII (similar to human histone cluster 1, class H2B, member N)	No	Yes	0.08	1.34427	5.8656	1.77173	2.05904	0.95747
428451	LOC428451	prostatic acid phosphatase-like	Yes	Yes	4.7e-09	3.53077	29.1487	285.74	58.6563	0.88328
395364	PIT54	PIT54 protein	Yes	Yes	5e-05	17.8093	75.141	72.173	62.7097	0.79578
	Act-beta	beta-actin	Yes	Yes	0.016	0.5674	1.46443	3.60947	1.4768	0.74413
418125	PTN	pleiotrophin	Yes	Yes	0.4	6.19653	17.8664	5.4326	7.97197	0.7379
419848	PIGR	polymeric immunoglobulin receptor	Yes	Yes	0.00013	138.78	266.343	311.977	241.84	0.65986
	OCX32	ovocalyxin-32	Yes	Yes	3.3e-07	15.4852	155.233	242.767	89.764	0.59714
423071	NUCB2	nucleobindin 2	Yes	Yes	8.1e-10	0	20.9747	101.659	100.209	0.58862
395220	ORM1	orosomucoid 1 (ovoglycoprotein)	Yes	Yes	0.0096	109.243	76.0897	30.7103	44.9363	0.57264
420302	PSCA	prostate stem cell antigen	Yes	Yes	8.3e-08	0	7.72933	19.9807	44.5897	0.55622
	Ig-mu-heavy	Ig mu chain C region	Yes	Yes	6.6e-05	1.91167	19.759	83.5037	44.115	0.53056
396023	DKK3	dickkopf homolog 3 (Xenopus laevis)	Yes	Yes	3.8e-07	1.91167	34.868	152.487	95.2457	0.51575
396447	PPIB	peptidylprolyl isomerase B (cyclophilin B)	Yes	Yes	7.7e-06	10.7342	15.1063	46.21	55.532	0.42157
395696	GC	group-specific component (vitamin D binding protein)	Yes	Yes	0.00089	12.1028	27.5807	8.20083	18.605	0.40131
374117	IGJ	immunoglobulin J polypeptide, linker protein for immunoglobulin alpha and mu polypeptides	Yes	Yes	4e-08	0	2.223	16.9127	16.248	0.3819
395638	FOLR1	folate receptor 1 (adult)	Yes	Yes	1.3e-05	5.958	24.2417	11.0522	5.91767	0.37093
373914	QSOX1	quiescin Q6 sulfhydryl oxidase 1	Yes	Yes	1.6e-08	22.889	126.287	337.793	135.577	0.36984
418534	TFF2	trefoil factor 2	No	No	0.11	6.8229	3.67317	3.10003	4.7292	0.31518
100126150	COL10A1	collagen, type X, alpha 1	Yes	Yes	2.5e-08	1.34427	59.68	220.187	30.705	0.30849
396277	TTR	Chain A, Transthyretin (Formerly Known As Prealbumin)	Yes	Yes	0.42	3.202	1.08513	1.27153	2.97693	0.30657
419423	SDF4	stromal cell derived factor 4	Yes	Yes	9.9e-06	0	3.32253	13.881	21.3093	0.2826
396492	GLG1	golgi glycoprotein 1	Yes	Yes	5.9e-07	9.99573	75.7827	159.18	97.865	0.27665
417332	METRNL	meteorin, glial cell differentiation regulator-like	Yes	No	0.23	3.0152	5.85783	3.3396	2.08233	0.27651
424535	CTBS	chitobiase, di-N-acetyl-	Yes	Yes	3.6e-05	0.5674	5.54943	20.5363	16.2857	0.27075
768427	PPIC	peptidylprolyl isomerase C (cyclophilin C)	No	No	0.00021	0.499933	15.4367	11.293	2.62837	0.26138
396232	HMGB3	high mobility group box 3	No	No	0.0019	0	5.1031	0	0	0.25869
386571	SPARC	secreted protein, acidic, cysteine-rich (osteonectin)	Yes	No	0.0005	0	6.27353	6.92803	0.8697	0.25449
395855	CALM	calmoduline	Yes	Yes	0.00065	0	1.08903	6.95167	1.77313	0.25337
423132	SERPING1	serpin peptidase inhibitor, clade G (C1 inhibitor), member 1	No	Yes	0.0005	6.39047	14.2387	21.2693	29.526	0.23853
425619	YWHAZ	tyrosine 3-monooxygenase/tryptophan 5-monooxygenase activation protein, zeta polypeptide	Yes	Yes	0.4	1.79237	2.1866	2.83813	0	0.22919
420366	RARRES2	retinoic acid receptor responder (tazarotene induced) 2	Yes	Yes	0.2	3.0465	1.8294	0.521267	0.30034	0.2291
426826	DMBT1L	deleted in malignant brain tumors 1 protein-like	No	Yes	6.2e-08	49.4487	108.8	126.433	2.06947	0.22402
396257	CA2	carbonic anhydrase II	No	Yes	5.2e-05	15.2373	19.865	2.8209	0	0.21822
	REN	renin/prorenin receptor	Yes	Yes	0.004	2.031	7.75433	13.1388	19.8653	0.21522
374110	PTGDS	prostaglandin D2 synthase 21kDa (brain)	Yes	Yes	0.00031	7.45777	2.94903	0.509437	2.95764	0.19674
422199	F8	coagulation factor VIII, procoagulant component	Yes	No	3.6e-09	0	34.0527	227.917	8.84877	0.18716
396166	RBP4	retinol binding protein 4, plasma	Yes	Yes	0.11	1.3961	3.2919	1.29259	0.586233	0.18075
396151	OVST	ovostatin	Yes	Yes	2.3e-08	7.2191	42.9353	195.62	0	0.17977
378894	TNFSF10	tumor necrosis factor (ligand) superfamily, member 10	No	No	9.3e-05	0	1.8437	20.3603	1.4768	0.17854
	Ig-lambda-1	immunoglobulin lambda chain, partial	Yes	Yes	0.0032	1.91167	3.63867	10.274	4.14697	0.17044
374178	TIMP2	TIMP metallopeptidase inhibitor 2	Yes	Yes	0.012	0	1.10143	6.72137	11.8859	0.16632
424956	AHSG	alpha-2-HS-glycoprotein	Yes	Yes	7.7e-05	0	8.07217	11.2983	1.46237	0.16499
416069	FAM3D	family with sequence similarity 3, member D	Yes	Yes	0.14	9.0045	7.37887	4.60857	3.53587	0.16071
395072	CHIA	chitinase, acidic	No	Yes	0.0031	11.3487	5.50257	0.521267	0	0.15698
770103	TPM3	tropomyosin 3	No	No	0.0014	8.6084	9.19007	5.6498	0	0.13862
395210	SPP1	osteopontin	Yes	Yes	1.7e-07	0	10.6525	17.493	141.4	0.13691
	Ig-alpha-heavy	immunoglobulin alpha heavy chain	No	Yes	1.3e-07	2.01533	24.352	109.363	79.8753	0.13102
415860	CDH1	cadherin 1, type 1, E-cadherin (epithelial)	Yes	Yes	0.0087	13.2496	30.16	19.4383	12.4344	0.12357
419485	PLOD1	procollagen-lysine, 2-oxoglutarate 5-dioxygenase 1	Yes	Yes	3.4e-09	0	17.567	122.173	92.7587	0.11894
419681	PPT1	palmitoyl-protein thioesterase 1	Yes	No	0.0038	0	3.7096	9.0037	5.60777	0.11591
395935	VTN	vitronectin	Yes	Yes	0.00026	0.499933	12.5125	9.00107	9.47523	0.1154
420448	DNAJB6	DnaJ (Hsp40) homolog, subfamily B, member 6	Yes	Yes	2.6e-06	0	2.20673	6.17107	1.1829	0.10696
423394	GALC	galactosylceramidase	Yes	Yes	0.00018	0	14.6283	21.2813	3.52784	0.10414
771461	BPIFCB	BPI fold containing family C, member B	Yes	Yes	4.6e-06	1.13483	34.8843	75.406	154.78	0.095312
414878	MUC6	mucin 6 oligomeric mucus/gel-forming (ovomucin, beta subunint)	No	No	8.8e-09	1.56723	35.3223	11.5603	0	0.093835
423463	HSP90AA1	heat shock protein 90kDa alpha (cytosolic), class A member 1	Yes	Yes	0.22	0	4.70173	3.87651	0	0.093574
419515	OCX21	gastrokine 2	Yes	Yes	0.00026	0.5674	1.48263	5.86957	118.003	0.091073
427462	GOLM1	golgi membrane protein 1	Yes	Yes	0.13	0	2.54767	0.780613	0	0.090124
417561	SERPINF1	pigment epithelium-derived factor precursor	Yes	Yes	2e-08	2.08287	4.06873	7.95203	29.526	0.083128
425002	SERPINI1	serpin peptidase inhibitor, clade I (neuroserpin), member 1	Yes	Yes	3.6e-08	0	7.74187	34.416	88.0037	0.083128
	CALR	calreticuline	Yes	No	0.0011	0	2.56783	3.34883	0.30034	0.082508
769231	ARHGDIA	Rho GDP dissociation inhibitor (GDI) alpha	Yes	No	0.074	0.4481	0.363	1.52959	0	0.081664
423629	LOC423629	uncharacterized LOC423629	Yes	Yes	0.22	3.54643	4.0505	3.06977	2.0735	0.07747
424908	IL1RAP	interleukin 1 receptor accessory protein	Yes	Yes	0.0014	4.68127	2.9289	1.28078	13.0333	0.075625
418527	FAM3B	family with sequence similarity 3, member B	Yes	No	2.3e-06	0	0.363	1.79151	6.20597	0.071157
417554	YWHAE	tyrosine 3-monooxygenase/tryptophan 5-monooxygenase activation protein, epsilon polypeptide	Yes	Yes	8.4e-05	4.49443	5.1376	4.881	0	0.064515
418601	PRDX4	peroxiredoxin 4	Yes	Yes	7e-05	0	0.363	9.478	2.9705	0.063527
395161	OAF	OAF homolog (Drosophila)	Yes	Yes	7.1e-05	0	1.10337	12.059	13.2891	0.061638
417967	PLBD1	phospholipase B domain containing 1	No	No	0.013	4.9269	5.54943	6.42243	1.17648	0.0568
422620	IGFBP7	insulin-like growth factor binding protein 7	Yes	Yes	3e-07	3.47893	0.363	10.012	49.347	0.056398
395096	TNFRSF6B	tumor necrosis factor receptor superfamily, member 6b, decoy	No	Yes	0.002	13.4832	8.03803	2.03777	0.596677	0.056207
395306	F2	coagulation factor II (thrombin)	Yes	Yes	0.43	1.63477	1.4443	0	0	0.055101
427214	CRHBP	corticotropin releasing hormone binding protein	Yes	No	0.0045	0	1.10533	1.29803	5.63267	0.051978
417647	CA4	carbonic anhydrase IV	Yes	Yes	0.00011	0	0.363	1.27024	14.7744	0.051816
417786	CNTN1	contactin 1	No	No	0.00016	0	1.4807	4.61113	0	0.050827
396329	CTSB	cathepsin B	Yes	Yes	2.1e-07	0	0.363	13.6127	13.586	0.049943
424533	VTG2	vitellogenin 2	Yes	Yes	1.1e-07	41.4163	9.55113	0	3.24997	0.046514
	OVOG2	ovoglobulinG2 type AA	Yes	Yes	3.5e-06	1.0155	0.3793	1.29134	8.26907	0.039384
428863	C1QTNF4	C1q and tumor necrosis factor related protein 4	No	No	0.047	0	0.722133	2.322	0	0.038649
424882	PLOD2	procollagen-lysine, 2-oxoglutarate 5-dioxygenase 2	Yes	Yes	9.8e-05	0	3.2919	30.9917	19.2323	0.037647
426673	ATP5B	ATP synthase, H+ transporting, mitochondrial F1 complex, beta polypeptide	Yes	No	1.6e-05	0	1.10143	11.0179	0.592667	0.032896
428320	TMPRSS9	transmembrane protease, serine 9	Yes	No	0.0009	0.4481	8.4438	2.52996	0	0.032869
395602	PSAP	prosaposin	Yes	Yes	1.2e-09	0	0.361067	0.779327	69.193	0.032382
421726	MAN1A1	mannosidase, alpha, class 1A, member 1	Yes	No	0.013	0	0.740367	5.85103	0.882563	0.032007
422859	MAN2B2	mannosidase, alpha, class 2B, member 2	Yes	No	6.4e-06	0	3.67703	48.387	1.76271	0.031615
100859916	LOC100859916	mucin-5AC-like	Yes	Yes	0.00075	0.4481	17.5311	13.6047	38.08	0.031568
420639	BTD	biotinidase	Yes	Yes	0.4	0	1.08323	2.32742	1.19737	0.031401
395069	COL2A1	collagen, type II, alpha 1	Yes	No	0.00063	0	4.0726	13.366	7.99203	0.031257
420720	GLB1	galactosidase, beta 1	Yes	Yes	0.016	0	1.8437	13.2583	16.7324	0.025663
417309	MYH1A	myosin, heavy chain 1A, skeletal muscle (similar to human myosin, heavy chain 1, skeletal muscle, adult)	No	No	0.015	0	1.82553	0	0	0.025186
395381	LOC395381	ovomucin, alpha subunit	Yes	Yes	1e-06	0	2.17227	1.28078	13.2943	0.024042
421589	FNDC1	fibronectin type III domain containing 1	Yes	No	0.00028	0	4.39723	6.15383	0	0.022964
396127	MFI2	antigen p97 (melanoma associated) identified by monoclonal antibodies 133.2 and 96.5	Yes	Yes	0.0022	0	1.86193	7.41767	3.5294	0.022961
374163	HSP90B1	heat shock protein 90kDa beta (Grp94), member 1	Yes	No	0.4	0	0.722133	1.02942	0.586233	0.02034
419731	ST14	suppression of tumorigenicity 14 (colon carcinoma)	Yes	Yes	0.11	0	1.08513	2.31147	5.056	0.020167
100049058	DAG1	dystroglycan 1 (dystrophin-associated glycoprotein 1)	Yes	Yes	8.8e-08	0	0.361067	3.10929	41.705	0.018989
	CYT	cytotactin precursor	Yes	No	0.057	0	0.7423	1.28875	0	0.01869
769237	ABI3BP	ABI family, member 3 (NESH) binding protein	Yes	Yes	3.3e-08	0	0.363	40.096	174.453	0.013848
425757	OVSTL	ovostatin-like	Yes	Yes	0.047	0	0.361067	1.04125	3.5447	0.010904
420585	THSD7A	thrombospondin, type I, domain containing 7A	Yes	No	0.022	0	1.46253	3.08027	0.897003	0.010039

## Sheet: emPAI 7 hours
EntrezGene Id	Protein symbol	Description	Previous identification in shell (Mann et al, 2006, 2007; Miksick et al 2007,2010; Rose et al, 2012; Sun et al, 2013)	Previous identification in uterine fluid (Sun et al, 2013; Marie et al, 2014)	p-value	Mean quantitative values				emPAI at 7 hours
						5 hours	6 hours	7 hours	16 hours
	LYZ	lysozyme	Yes	Yes	1.2e-05	55.3237	31.6147	14.1233	22.8133	12147
	OVAL	ovalbumine	Yes	Yes	1.9e-09	1455.9	3150.13	5689.63	1467.1	4705.4
100313508	OC-17	ovocléidine-17	Yes	Yes	0.00023	4028.3	4931.53	4066.03	3378.63	1757.2
	OVOT	ovotransferrine	Yes	Yes	6.6e-09	7143.57	5482	2232.03	1527.77	1006.37
427326	EDIL3	EGF-like repeats and discoidin I-like domains 3	Yes	Yes	2.9e-10	228.947	887.42	2287.83	2143.1	789.49
396197	ALB	albumin	Yes	Yes	3.6e-05	385.117	585.313	607.677	774.04	145.3
395722	CLU	clusterin	Yes	Yes	6.7e-09	32.0987	262.093	677.98	418.497	91.323
396393	LCN8	lipocalin 8	Yes	Yes	0.00014	291.297	284.48	234.363	172.15	67.16
395256	OC-116	ovocleidin-116	Yes	Yes	3.7e-09	447.743	653.603	1965.27	8722.43	58.706
396497	CST3	cystatin C	Yes	Yes	6.3e-07	301.693	271.517	365.89	614.56	38.369
416236	OVM	ovomucoid	Yes	Yes	1.8e-09	1231	849.333	328.72	114.13	34.5346
428451	LOC428451	prostatic acid phosphatase-like	Yes	Yes	4.7e-09	3.53077	29.1487	285.74	58.6563	33.772
396023	DKK3	dickkopf homolog 3 (Xenopus laevis)	Yes	Yes	3.8e-07	1.91167	34.868	152.487	95.2457	31.687
415495	HAPLN3	hyaluronan and proteoglycan link protein 3	Yes	Yes	1e-05	227.343	284.303	218.3	52.4337	25.661
419533	LOXL2	lysyl oxidase-like 2	Yes	Yes	4.6e-11	1708.83	883.113	621.307	30.1563	23.558
423071	NUCB2	nucleobindin 2	Yes	Yes	8.1e-10	0	20.9747	101.659	100.209	23.51
396536	APOA1	apolipoprotein A-I	Yes	Yes	2e-06	57.462	115.657	54.135	25.725	17.089
423353	NPC2	Niemann-Pick disease, type C2	Yes	Yes	2.7e-07	2.2923	51.2073	69.039	30.4253	13.995
	Ig-light-1	Ig light chain precursor V-J region - chicken (fragment)	Yes	Yes	1.2e-05	7.26413	19.5143	42.1533	19.8177	13.847
415494	MFGE8	milk fat globule-EGF factor 8 protein	Yes	Yes	2.2e-05	16.4693	67.1763	197.137	88.925	13.743
414876	AVBD11	avian beta defensin 11	Yes	No	6.2e-05	70.193	60.6573	12.8637	13.5883	13.691
100857105	SERPINF2	serpin peptidase inhibitor, clade F (alpha-2 antiplasmin, pigment epithelium derived factor), member 2	Yes	Yes	2.8e-07	31.3827	221.587	353.977	233.99	12.154
419076	HPX	hemopexin	Yes	Yes	2e-05	643.7	303.457	168.49	293.66	11.537
427638	GPX3	glutathione peroxidase 3	Yes	Yes	1.9e-07	131.207	326.727	205.93	74.9797	9.7691
395192	HEP21	HEP21 protein	Yes	No	1.1e-07	106.31	81.95	47.4557	58.1667	9.5767
	OCX32	ovocalyxin-32	Yes	Yes	3.3e-07	15.4852	155.233	242.767	89.764	9.4305
	RIBO	protein,riboflavin binding	Yes	No	2.5e-06	201.637	414.957	147.997	16.5043	8.0819
424893	APOD	apolipoprotein D	Yes	Yes	0.0002	9.9597	33.0123	51.0673	24.8433	7.6864
416651	HBAD	alpha-D-globin	No	Yes	0.027	5.47177	10.6671	6.68053	0	7.5433
374117	IGJ	immunoglobulin J polypeptide, linker protein for immunoglobulin alpha and mu polypeptides	Yes	Yes	4e-08	0	2.223	16.9127	16.248	7.339
771972	LOC771972	uncharacterized LOC771972	Yes	Yes	3.8e-07	77.4667	255.087	225.25	260.67	6.519
396447	PPIB	peptidylprolyl isomerase B (cyclophilin B)	Yes	Yes	7.7e-06	10.7342	15.1063	46.21	55.532	6.0005
420898	OVAX	ovalbumin-related protein X (SERPINB14C)	Yes	Yes	0.00034	130.48	108.87	87.098	68.0207	4.8744
416652	HBAA	hemoglobin, alpha 1	Yes	Yes	0.00017	28.3137	49.8343	10.9783	3.83064	4.5602
	Ig-mu-heavy	Ig mu chain C region	Yes	Yes	6.6e-05	1.91167	19.759	83.5037	44.115	4.5483
420302	PSCA	prostate stem cell antigen	Yes	Yes	8.3e-08	0	7.72933	19.9807	44.5897	4.2326
424220	IGFBP5	insulin-like growth factor binding protein 5	Yes	No	2e-08	0	0	22.8703	0	3.679
396492	GLG1	golgi glycoprotein 1	Yes	Yes	5.9e-07	9.99573	75.7827	159.18	97.865	3.6605
425002	SERPINI1	serpin peptidase inhibitor, clade I (neuroserpin), member 1	Yes	Yes	3.6e-08	0	7.74187	34.416	88.0037	3.5634
419423	SDF4	stromal cell derived factor 4	Yes	Yes	9.9e-06	0	3.32253	13.881	21.3093	3.2654
373914	QSOX1	quiescin Q6 sulfhydryl oxidase 1	Yes	Yes	1.6e-08	22.889	126.287	337.793	135.577	3.2402
419848	PIGR	polymeric immunoglobulin receptor	Yes	Yes	0.00013	138.78	266.343	311.977	241.84	3.1779
419485	PLOD1	procollagen-lysine, 2-oxoglutarate 5-dioxygenase 1	Yes	Yes	3.4e-09	0	17.567	122.173	92.7587	3.1683
417255	TUBB2C	tubulin, beta 2C	Yes	Yes	5.4e-05	0	0	14.3127	4.13253	2.8808
419515	OCX21	gastrokine 2	Yes	Yes	0.00026	0.5674	1.48263	5.86957	118.003	2.8756
424535	CTBS	chitobiase, di-N-acetyl-	Yes	Yes	3.6e-05	0.5674	5.54943	20.5363	16.2857	2.7097
395364	PIT54	PIT54 protein	Yes	Yes	5e-05	17.8093	75.141	72.173	62.7097	2.5068
416235	OIH	ovoinhibiteur	Yes	Yes	2.4e-07	184.62	185.363	63.1273	162.343	2.438
	Ig-lambda-1	immunoglobulin lambda chain, partial	Yes	Yes	0.0032	1.91167	3.63867	10.274	4.14697	2.3902
396485	HBG2	hemoglobin, gamma G	Yes	Yes	9.2e-05	22.7833	25.6937	8.693	5.8952	2.218
	Ig-alpha-heavy	immunoglobulin alpha heavy chain	No	Yes	1.3e-07	2.01533	24.352	109.363	79.8753	2.1316
100126150	COL10A1	collagen, type X, alpha 1	Yes	Yes	2.5e-08	1.34427	59.68	220.187	30.705	2.1175
396151	OVST	ovostatin	Yes	Yes	2.3e-08	7.2191	42.9353	195.62	0	1.8965
770691	C8G	complement component 8, gamma polypeptide	Yes	Yes	1.5e-05	0.948033	10.6708	3.08027	2.34251	1.731
395161	OAF	OAF homolog (Drosophila)	Yes	Yes	7.1e-05	0	1.10337	12.059	13.2891	1.7077
417956	HIST1H2B7	histone cluster 1, H2B-VII (similar to human histone cluster 1, class H2B, member N)	No	Yes	0.08	1.34427	5.8656	1.77173	2.05904	1.7059
425201	RTN4RL2	reticulon 4 receptor-like 2	Yes	No	0.0047	0	0	7.4754	3.24193	1.7044
418974	VMO1	vitelline membrane outer layer 1 homolog (chicken)	Yes	Yes	2.7e-05	62.2537	37.7133	7.4611	22.179	1.6911
418787	DNAJC3	DnaJ (Hsp40) homolog, subfamily C, member 3	Yes	No	4.7e-09	0	0	20.289	27.1667	1.6858
	Act-beta	beta-actin	Yes	Yes	0.016	0.5674	1.46443	3.60947	1.4768	1.6744
395638	FOLR1	folate receptor 1 (adult)	Yes	Yes	1.3e-05	5.958	24.2417	11.0522	5.91767	1.6529
422199	F8	coagulation factor VIII, procoagulant component	Yes	No	3.6e-09	0	34.0527	227.917	8.84877	1.5921
771461	BPIFCB	BPI fold containing family C, member B	Yes	Yes	4.6e-06	1.13483	34.8843	75.406	154.78	1.5295
426673	ATP5B	ATP synthase, H+ transporting, mitochondrial F1 complex, beta polypeptide	Yes	No	1.6e-05	0	1.10143	11.0179	0.592667	1.5091
395220	ORM1	orosomucoid 1 (ovoglycoprotein)	Yes	Yes	0.0096	109.243	76.0897	30.7103	44.9363	1.4912
395855	CALM	calmoduline	Yes	Yes	0.00065	0	1.08903	6.95167	1.77313	1.4754
378894	TNFSF10	tumor necrosis factor (ligand) superfamily, member 10	No	No	9.3e-05	0	1.8437	20.3603	1.4768	1.4524
418601	PRDX4	peroxiredoxin 4	Yes	Yes	7e-05	0	0.363	9.478	2.9705	1.3956
422859	MAN2B2	mannosidase, alpha, class 2B, member 2	Yes	No	6.4e-06	0	3.67703	48.387	1.76271	1.3434
374178	TIMP2	TIMP metallopeptidase inhibitor 2	Yes	Yes	0.012	0	1.10143	6.72137	11.8859	1.3404
418125	PTN	pleiotrophin	Yes	Yes	0.4	6.19653	17.8664	5.4326	7.97197	1.2939
	REN	renin/prorenin receptor	Yes	Yes	0.004	2.031	7.75433	13.1388	19.8653	1.2363
424882	PLOD2	procollagen-lysine, 2-oxoglutarate 5-dioxygenase 2	Yes	Yes	9.8e-05	0	3.2919	30.9917	19.2323	1.2341
395349	FSTL1	follistatin-like 1	Yes	Yes	8e-06	0	0	3.85577	17.1593	1.2336
417561	SERPINF1	pigment epithelium-derived factor precursor	Yes	Yes	2e-08	2.08287	4.06873	7.95203	29.526	1.2237
426826	DMBT1L	deleted in malignant brain tumors 1 protein-like	No	Yes	6.2e-08	49.4487	108.8	126.433	2.06947	1.2138
386571	SPARC	secreted protein, acidic, cysteine-rich (osteonectin)	Yes	No	0.0005	0	6.27353	6.92803	0.8697	1.175
425619	YWHAZ	tyrosine 3-monooxygenase/tryptophan 5-monooxygenase activation protein, zeta polypeptide	Yes	Yes	0.4	1.79237	2.1866	2.83813	0	1.1409
416469	CHST12	carbohydrate (chondroitin 4) sulfotransferase 12	Yes	No	0.00012	0	0	6.15797	2.3658	1.1397
396277	TTR	Chain A, Transthyretin (Formerly Known As Prealbumin)	Yes	Yes	0.42	3.202	1.08513	1.27153	2.97693	1.0777
417554	YWHAE	tyrosine 3-monooxygenase/tryptophan 5-monooxygenase activation protein, epsilon polypeptide	Yes	Yes	8.4e-05	4.49443	5.1376	4.881	0	1.0736
396166	RBP4	retinol binding protein 4, plasma	Yes	Yes	0.11	1.3961	3.2919	1.29259	0.586233	1.0253
423132	SERPING1	serpin peptidase inhibitor, clade G (C1 inhibitor), member 1	No	Yes	0.0005	6.39047	14.2387	21.2693	29.526	1.0091
769231	ARHGDIA	Rho GDP dissociation inhibitor (GDI) alpha	Yes	No	0.074	0.4481	0.363	1.52959	0	0.99088
396140	ST3GAL1	ST3 beta-galactoside alpha-2,3-sialyltransferase 1	Yes	Yes	1.5e-06	0	0	9.4933	0.586233	0.98353
417332	METRNL	meteorin, glial cell differentiation regulator-like	Yes	No	0.23	3.0152	5.85783	3.3396	2.08233	0.97206
768427	PPIC	peptidylprolyl isomerase C (cyclophilin C)	No	No	0.00021	0.499933	15.4367	11.293	2.62837	0.91886
419681	PPT1	palmitoyl-protein thioesterase 1	Yes	No	0.0038	0	3.7096	9.0037	5.60777	0.89804
424956	AHSG	alpha-2-HS-glycoprotein	Yes	Yes	7.7e-05	0	8.07217	11.2983	1.46237	0.80861
396329	CTSB	cathepsin B	Yes	Yes	2.1e-07	0	0.363	13.6127	13.586	0.80036
417967	PLBD1	phospholipase B domain containing 1	No	No	0.013	4.9269	5.54943	6.42243	1.17648	0.79055
770103	TPM3	tropomyosin 3	No	No	0.0014	8.6084	9.19007	5.6498	0	0.77387
396257	CA2	carbonic anhydrase II	No	Yes	5.2e-05	15.2373	19.865	2.8209	0	0.76714
395210	SPP1	osteopontin	Yes	Yes	1.7e-07	0	10.6525	17.493	141.4	0.76382
424540	DNASE2B	deoxyribonuclease II beta	Yes	Yes	0.0099	0	0	4.3333	0.289897	0.72617
395935	VTN	vitronectin	Yes	Yes	0.00026	0.499933	12.5125	9.00107	9.47523	0.7209
415860	CDH1	cadherin 1, type 1, E-cadherin (epithelial)	Yes	Yes	0.0087	13.2496	30.16	19.4383	12.4344	0.68583
396169	ST6GAL1	ST6 beta-galactosamide alpha-2,6-sialyltranferase 1	Yes	Yes	0.03	0	0	2.32999	0.5798	0.61405
423463	HSP90AA1	heat shock protein 90kDa alpha (cytosolic), class A member 1	Yes	Yes	0.22	0	4.70173	3.87651	0	0.61073
420720	GLB1	galactosidase, beta 1	Yes	Yes	0.016	0	1.8437	13.2583	16.7324	0.60619
417829	GNS	glucosamine (N-acetyl)-6-sulfatase	Yes	No	0.019	0	0	6.63677	3.53987	0.60118
776390	ACPP	acid phosphatase, prostate	Yes	Yes	0.00031	0	0	6.65147	7.06127	0.59684
423629	LOC423629	uncharacterized LOC423629	Yes	Yes	0.22	3.54643	4.0505	3.06977	2.0735	0.58179
	TUBA	tubuline alpha	Yes	Yes	0.00018	0	0	4.1215	0.590237	0.57488
423394	GALC	galactosylceramidase	Yes	Yes	0.00018	0	14.6283	21.2813	3.52784	0.57355
776036	CHMP2A	charged multivesicular body protein 2A	No	No	0.01	0	0	1.77969	0	0.57324
422424	CPE	carboxypeptidase E	Yes	Yes	0.0012	0	0	6.662	13.2321	0.54926
418527	FAM3B	family with sequence similarity 3, member B	Yes	No	2.3e-06	0	0.363	1.79151	6.20597	0.5316
396487	HSPA5	heat shock 70kDa protein 5 (glucose-regulated protein, 78kDa)	Yes	Yes	0.00017	0	0	12.4305	23.3513	0.49704
418534	TFF2	trefoil factor 2	No	No	0.11	6.8229	3.67317	3.10003	4.7292	0.49315
421726	MAN1A1	mannosidase, alpha, class 1A, member 1	Yes	No	0.013	0	0.740367	5.85103	0.882563	0.48952
424770	GPC1	glypican 1	Yes	No	0.0019	0	0	6.38417	4.14297	0.46518
424568	PTPRF	protein tyrosine phosphatase, receptor type, F	Yes	Yes	8.3e-08	0	0	21.5657	57.986	0.46337
	CALR	calreticuline	Yes	No	0.0011	0	2.56783	3.34883	0.30034	0.4505
420790	IGFBP3	insulin-like growth factor binding protein 3	Yes	No	0.036	0	0	2.04829	0.5798	0.44639
421569	RNASET2	ribonuclease T2	No	No	0.00027	0	0	2.8104	0.590237	0.44639
396133	FN1	fibronectin 1	Yes	Yes	5.9e-08	0	0	27.975	29.885	0.44434
418728	UXS1	UDP-glucuronate decarboxylase 1	Yes	No	0.0015	0	0	2.04829	5.58843	0.44254
422620	IGFBP7	insulin-like growth factor binding protein 7	Yes	Yes	3e-07	3.47893	0.363	10.012	49.347	0.41619
395069	COL2A1	collagen, type II, alpha 1	Yes	No	0.00063	0	4.0726	13.366	7.99203	0.41175
416591	GNPTG	N-acetylglucosamine-1-phosphate transferase, gamma subunit	Yes	No	0.44	0	0	0.7819	0	0.39777
395696	GC	group-specific component (vitamin D binding protein)	Yes	Yes	0.00089	12.1028	27.5807	8.20083	18.605	0.38944
427214	CRHBP	corticotropin releasing hormone binding protein	Yes	No	0.0045	0	1.10533	1.29803	5.63267	0.38215
428767	ANXA5	annexin A5	Yes	Yes	0.00018	0	0	1.28078	0	0.38091
420448	DNAJB6	DnaJ (Hsp40) homolog, subfamily B, member 6	Yes	Yes	2.6e-06	0	2.20673	6.17107	1.1829	0.376
420366	RARRES2	retinoic acid receptor responder (tazarotene induced) 2	Yes	Yes	0.2	3.0465	1.8294	0.521267	0.30034	0.36869
769237	ABI3BP	ABI family, member 3 (NESH) binding protein	Yes	Yes	3.3e-08	0	0.363	40.096	174.453	0.36669
374091	P4HB	prolyl 4-hydroxylase, beta polypeptide	Yes	No	0.0065	0	0	3.35937	1.7836	0.35474
420639	BTD	biotinidase	Yes	Yes	0.4	0	1.08323	2.32742	1.19737	0.34978
396127	MFI2	antigen p97 (melanoma associated) identified by monoclonal antibodies 133.2 and 96.5	Yes	Yes	0.0022	0	1.86193	7.41767	3.5294	0.34296
417191	TOR1B	torsin family 1, member B (torsin B)	Yes	Yes	5.6e-08	0	0	1.54013	4.13253	0.33989
374110	PTGDS	prostaglandin D2 synthase 21kDa (brain)	Yes	Yes	0.00031	7.45777	2.94903	0.509437	2.95764	0.32016
422535	NPNT	nephronectin	Yes	Yes	1.2e-08	0	0	1.02942	111.927	0.3186
427462	GOLM1	golgi membrane protein 1	Yes	Yes	0.13	0	2.54767	0.780613	0	0.31682
396292	COL6A2	collagen, type VI, alpha 2	Yes	Yes	1.3e-08	0	0	10.7622	15.6683	0.31656
396090	CTSD	cathepsin D	Yes	Yes	3.5e-08	0	0	3.33833	20.66	0.31511
428251	HYOU1	hypoxia up-regulated 1	Yes	No	1.3e-05	0	0	5.63927	3.85307	0.30723
422188	GLA	galactosidase, alpha	Yes	Yes	0.011	0	0	0.750267	2.67017	0.29593
	OVOG2	ovoglobulinG2 type AA	Yes	Yes	3.5e-06	1.0155	0.3793	1.29134	8.26907	0.28649
395214	RGMA	RGM domain family, member A	Yes	No	0.061	0	0	1.54939	1.4688	0.28439
428863	C1QTNF4	C1q and tumor necrosis factor related protein 4	No	No	0.047	0	0.722133	2.322	0	0.28097
100049058	DAG1	dystroglycan 1 (dystrophin-associated glycoprotein 1)	Yes	Yes	8.8e-08	0	0.361067	3.10929	41.705	0.28069
423418	LGMN	legumain	Yes	No	0.017	0	0	4.91007	2.68303	0.27501
422078	NPTX1	neuronal pentraxin I	No	No	0.00018	0	0	1.28078	0	0.27308
424908	IL1RAP	interleukin 1 receptor accessory protein	Yes	Yes	0.0014	4.68127	2.9289	1.28078	13.0333	0.26585
416069	FAM3D	family with sequence similarity 3, member D	Yes	Yes	0.14	9.0045	7.37887	4.60857	3.53587	0.26492
418469	HSPA13	heat shock protein 70kDa family, member 13	Yes	No	1e-05	0	0	5.1311	7.66593	0.2597
395877	SERPIND1	serpin peptidase inhibitor, clade D (heparin cofactor), member 1	Yes	Yes	9.7e-14	0	0	1.54013	0	0.24143
395779	COCH	coagulation factor C homolog, cochlin (Limulus polyphemus)	Yes	Yes	5.9e-08	0	0	0.5187	40.127	0.22643
414878	MUC6	mucin 6 oligomeric mucus/gel-forming (ovomucin, beta subunint)	No	No	8.8e-09	1.56723	35.3223	11.5603	0	0.21427
395096	TNFRSF6B	tumor necrosis factor receptor superfamily, member 6b, decoy	No	Yes	0.002	13.4832	8.03803	2.03777	0.596677	0.19759
	TNY	tenascin Y	Yes	Yes	0.00071	0	0	4.9021	0	0.19613
417647	CA4	carbonic anhydrase IV	Yes	Yes	0.00011	0	0.363	1.27024	14.7744	0.18215
100859916	LOC100859916	mucin-5AC-like	Yes	Yes	0.00075	0.4481	17.5311	13.6047	38.08	0.16875
415945	SEMA3G	sema domain, immunoglobulin domain (Ig), short basic domain, secreted, (semaphorin) 3G	Yes	Yes	1.7e-10	3.8077	0	6.17233	111.13	0.16195
374090	SEMA3C	sema domain, immunoglobulin domain (Ig), short basic domain, secreted, (semaphorin) 3C	Yes	Yes	9.2e-07	0	0	2.5603	3.84263	0.15568
415575	CASC4	cancer susceptibility candidate 4	Yes	Yes	0.0055	0	0	2.5603	4.16383	0.15461
422727	ASAH1	N-acylsphingosine amidohydrolase (acid ceramidase) 1	Yes	Yes	0.0075	0	0	0.750267	2.9665	0.14719
374163	HSP90B1	heat shock protein 90kDa beta (Grp94), member 1	Yes	No	0.4	0	0.722133	1.02942	0.586233	0.14557
419289	OCX36	Ovocalyxin-36	Yes	Yes	2.9e-06	0	0	1.28078	363.213	0.13461
395072	CHIA	chitinase, acidic	No	Yes	0.0031	11.3487	5.50257	0.521267	0	0.12562
424461	OLFM3	olfactomedin 3	Yes	No	1.3e-05	0	0	1.02014	2.95607	0.12428
100189558	ANGPTL3	angiopoietin-like 3	Yes	No	0.002	0	0	0.510717	19.3096	0.12271
421589	FNDC1	fibronectin type III domain containing 1	Yes	No	0.00028	0	4.39723	6.15383	0	0.1223
417297	DPP7	dipeptidyl-peptidase 7	Yes	No	0.0016	0	0	0.25009	1.47281	0.12018
417786	CNTN1	contactin 1	No	No	0.00016	0	1.4807	4.61113	0	0.11741
428320	TMPRSS9	transmembrane protease, serine 9	Yes	No	0.0009	0.4481	8.4438	2.52996	0	0.11555
395602	PSAP	prosaposin	Yes	Yes	1.2e-09	0	0.361067	0.779327	69.193	0.11384
414140	AMY2A	amylase, alpha 2A; pancreatic	Yes	Yes	1e-06	10.5562	0	2.56157	0	0.1123
395511	RDX	radixin	Yes	Yes	2.8e-06	0	0	0.25009	13.8597	0.092362
418430	PROS1	protein S (alpha)	Yes	No	0.0011	0	0	0.510717	3.2355	0.088169
395381	LOC395381	ovomucin, alpha subunit	Yes	Yes	1e-06	0	2.17227	1.28078	13.2943	0.084516
420585	THSD7A	thrombospondin, type I, domain containing 7A	Yes	No	0.022	0	1.46253	3.08027	0.897003	0.071205
419731	ST14	suppression of tumorigenicity 14 (colon carcinoma)	Yes	Yes	0.11	0	1.08513	2.31147	5.056	0.070895
	CYT	cytotactin precursor	Yes	No	0.057	0	0.7423	1.28875	0	0.065704
414745	CDH2	cadherin 2, type 1, N-cadherin (neuronal)	Yes	No	1.4e-09	0	0	0.259347	18.9247	0.064821
396503	COL17A1	collagen, type XVII, alpha 1	Yes	Yes	0.0064	0	0	1.28078	6.45803	0.056685
425757	OVSTL	ovostatin-like	Yes	Yes	0.047	0	0.361067	1.04125	3.5447	0.038333

## Sheet: emPAI 16 hours
EntrezGene Id	Protein symbol	Description	Previous identification in shell (Mann et al, 2006, 2007; Miksick et al 2007,2010; Rose et al, 2012; Sun et al, 2013)	Previous identification in uterine fluid (Sun et al, 2013; Marie et al, 2014)	p-value	Mean quantitative values				emPAI at 16 hours
						5 hours	6 hours	7 hours	16 hours
	LYZ	lysozyme	Yes	Yes	1.2e-05	55.3237	31.6147	14.1233	22.8133	13537
395256	OC-116	ovocleidin-116	Yes	Yes	3.7e-09	447.743	653.603	1965.27	8722.43	7167.8
100313508	OC-17	ovocléidine-17	Yes	Yes	0.00023	4028.3	4931.53	4066.03	3378.63	3315
427326	EDIL3	EGF-like repeats and discoidin I-like domains 3	Yes	Yes	2.9e-10	228.947	887.42	2287.83	2143.1	3022.9
	OVOT	ovotransferrine	Yes	Yes	6.6e-09	7143.57	5482	2232.03	1527.77	2514.5
396197	ALB	albumin	Yes	Yes	3.6e-05	385.117	585.313	607.677	774.04	1489.3
	OVAL	ovalbumine	Yes	Yes	1.9e-09	1455.9	3150.13	5689.63	1467.1	368.48
396497	CST3	cystatin C	Yes	Yes	6.3e-07	301.693	271.517	365.89	614.56	358.46
395722	CLU	clusterin	Yes	Yes	6.7e-09	32.0987	262.093	677.98	418.497	347.35
396393	LCN8	lipocalin 8	Yes	Yes	0.00014	291.297	284.48	234.363	172.15	280.36
419076	HPX	hemopexin	Yes	Yes	2e-05	643.7	303.457	168.49	293.66	139.02
423071	NUCB2	nucleobindin 2	Yes	Yes	8.1e-10	0	20.9747	101.659	100.209	138.76
416235	OIH	ovoinhibiteur	Yes	Yes	2.4e-07	184.62	185.363	63.1273	162.343	122.68
414876	AVBD11	avian beta defensin 11	Yes	No	6.2e-05	70.193	60.6573	12.8637	13.5883	94.623
419515	OCX21	gastrokine 2	Yes	Yes	0.00026	0.5674	1.48263	5.86957	118.003	92.385
395192	HEP21	HEP21 protein	Yes	No	1.1e-07	106.31	81.95	47.4557	58.1667	89.469
396023	DKK3	dickkopf homolog 3 (Xenopus laevis)	Yes	Yes	3.8e-07	1.91167	34.868	152.487	95.2457	83.003
396447	PPIB	peptidylprolyl isomerase B (cyclophilin B)	Yes	Yes	7.7e-06	10.7342	15.1063	46.21	55.532	67.176
100857105	SERPINF2	serpin peptidase inhibitor, clade F (alpha-2 antiplasmin, pigment epithelium derived factor), member 2	Yes	Yes	2.8e-07	31.3827	221.587	353.977	233.99	65.852
422234	GPC4	glypican 4	Yes	Yes	0	0	0	0	200.93	64.648
374117	IGJ	immunoglobulin J polypeptide, linker protein for immunoglobulin alpha and mu polypeptides	Yes	Yes	4e-08	0	2.223	16.9127	16.248	54.831
420302	PSCA	prostate stem cell antigen	Yes	Yes	8.3e-08	0	7.72933	19.9807	44.5897	54.408
415495	HAPLN3	hyaluronan and proteoglycan link protein 3	Yes	Yes	1e-05	227.343	284.303	218.3	52.4337	50.789
	Ig-light-1	Ig light chain precursor V-J region - chicken (fragment)	Yes	Yes	1.2e-05	7.26413	19.5143	42.1533	19.8177	45.998
100857973	GM2A	GM2 ganglioside activator	Yes	Yes	2.8e-12	0	0	0	43.4483	43.701
416236	OVM	ovomucoid	Yes	Yes	1.8e-09	1231	849.333	328.72	114.13	42.6325
771972	LOC771972	uncharacterized LOC771972	Yes	Yes	3.8e-07	77.4667	255.087	225.25	260.67	42.465
427638	GPX3	glutathione peroxidase 3	Yes	Yes	1.9e-07	131.207	326.727	205.93	74.9797	39.694
423353	NPC2	Niemann-Pick disease, type C2	Yes	Yes	2.7e-07	2.2923	51.2073	69.039	30.4253	39.384
396536	APOA1	apolipoprotein A-I	Yes	Yes	2e-06	57.462	115.657	54.135	25.725	39.03
415494	MFGE8	milk fat globule-EGF factor 8 protein	Yes	Yes	2.2e-05	16.4693	67.1763	197.137	88.925	37.01
428451	LOC428451	prostatic acid phosphatase-like	Yes	Yes	4.7e-09	3.53077	29.1487	285.74	58.6563	36.407
419289	OCX36	Ovocalyxin-36	Yes	Yes	2.9e-06	0	0	1.28078	363.213	34.308
	UB	Chain A, Crystal Structure Of The A20 Znf4 And Ubiquitin Complex	Yes	Yes	0.00017	0	0	0	2.9456	33.46
418125	PTN	pleiotrophin	Yes	Yes	0.4	6.19653	17.8664	5.4326	7.97197	32.002
425002	SERPINI1	serpin peptidase inhibitor, clade I (neuroserpin), member 1	Yes	Yes	3.6e-08	0	7.74187	34.416	88.0037	29.863
395602	PSAP	prosaposin	Yes	Yes	1.2e-09	0	0.361067	0.779327	69.193	29.21
418974	VMO1	vitelline membrane outer layer 1 homolog (chicken)	Yes	Yes	2.7e-05	62.2537	37.7133	7.4611	22.179	28.164
374178	TIMP2	TIMP metallopeptidase inhibitor 2	Yes	Yes	0.012	0	1.10143	6.72137	11.8859	27.169
419423	SDF4	stromal cell derived factor 4	Yes	Yes	9.9e-06	0	3.32253	13.881	21.3093	26.693
771461	BPIFCB	BPI fold containing family C, member B	Yes	Yes	4.6e-06	1.13483	34.8843	75.406	154.78	26.267
418787	DNAJC3	DnaJ (Hsp40) homolog, subfamily C, member 3	Yes	No	4.7e-09	0	0	20.289	27.1667	24.324
	OCX32	ovocalyxin-32	Yes	Yes	3.3e-07	15.4852	155.233	242.767	89.764	23.747
395364	PIT54	PIT54 protein	Yes	Yes	5e-05	17.8093	75.141	72.173	62.7097	23.419
420898	OVAX	ovalbumin-related protein X (SERPINB14C)	Yes	Yes	0.00034	130.48	108.87	87.098	68.0207	22.85
424805	SERPINE2	serpin peptidase inhibitor, clade E (nexin, plasminogen activator inhibitor type 1), member 2	Yes	Yes	0.00019	0	0	0	26.1993	21.797
422620	IGFBP7	insulin-like growth factor binding protein 7	Yes	Yes	3e-07	3.47893	0.363	10.012	49.347	21.121
	RIBO	protein,riboflavin binding	Yes	No	2.5e-06	201.637	414.957	147.997	16.5043	20.731
415945	SEMA3G	sema domain, immunoglobulin domain (Ig), short basic domain, secreted, (semaphorin) 3G	Yes	Yes	1.7e-10	3.8077	0	6.17233	111.13	20.471
422535	NPNT	nephronectin	Yes	Yes	1.2e-08	0	0	1.02942	111.927	20.446
424893	APOD	apolipoprotein D	Yes	Yes	0.0002	9.9597	33.0123	51.0673	24.8433	19.586
396492	GLG1	golgi glycoprotein 1	Yes	Yes	5.9e-07	9.99573	75.7827	159.18	97.865	18.699
417561	SERPINF1	pigment epithelium-derived factor precursor	Yes	Yes	2e-08	2.08287	4.06873	7.95203	29.526	18.27
420872	LY86	lymphocyte antigen 86	Yes	Yes	0.00048	27.807	0	0	7.95427	18.226
419848	PIGR	polymeric immunoglobulin receptor	Yes	Yes	0.00013	138.78	266.343	311.977	241.84	18.175
	Ig-alpha-heavy	immunoglobulin alpha heavy chain	No	Yes	1.3e-07	2.01533	24.352	109.363	79.8753	17.964
395349	FSTL1	follistatin-like 1	Yes	Yes	8e-06	0	0	3.85577	17.1593	17.927
418534	TFF2	trefoil factor 2	No	No	0.11	6.8229	3.67317	3.10003	4.7292	17.513
	Ig-mu-heavy	Ig mu chain C region	Yes	Yes	6.6e-05	1.91167	19.759	83.5037	44.115	17.425
395696	GC	group-specific component (vitamin D binding protein)	Yes	Yes	0.00089	12.1028	27.5807	8.20083	18.605	15.127
396487	HSPA5	heat shock 70kDa protein 5 (glucose-regulated protein, 78kDa)	Yes	Yes	0.00017	0	0	12.4305	23.3513	14.592
	REN	renin/prorenin receptor	Yes	Yes	0.004	2.031	7.75433	13.1388	19.8653	14.075
396485	HBG2	hemoglobin, gamma G	Yes	Yes	9.2e-05	22.7833	25.6937	8.693	5.8952	14.014
395855	CALM	calmoduline	Yes	Yes	0.00065	0	1.08903	6.95167	1.77313	13.784
424535	CTBS	chitobiase, di-N-acetyl-	Yes	Yes	3.6e-05	0.5674	5.54943	20.5363	16.2857	13.539
373914	QSOX1	quiescin Q6 sulfhydryl oxidase 1	Yes	Yes	1.6e-08	22.889	126.287	337.793	135.577	13.357
395779	COCH	coagulation factor C homolog, cochlin (Limulus polyphemus)	Yes	Yes	5.9e-08	0	0	0.5187	40.127	13.261
	Act-beta	beta-actin	Yes	Yes	0.016	0.5674	1.46443	3.60947	1.4768	13.129
419485	PLOD1	procollagen-lysine, 2-oxoglutarate 5-dioxygenase 1	Yes	Yes	3.4e-09	0	17.567	122.173	92.7587	13.111
396519	CALB1	calbindin 1, 28kDa	Yes	Yes	0.081	0	0	0	3.2877	12.74
396090	CTSD	cathepsin D	Yes	Yes	3.5e-08	0	0	3.33833	20.66	12.498
395638	FOLR1	folate receptor 1 (adult)	Yes	Yes	1.3e-05	5.958	24.2417	11.0522	5.91767	12.182
378803	TNFRSF11B	tumor necrosis factor receptor superfamily, member 11b	Yes	No	8.4e-09	0	0	0	24.2087	11.603
419533	LOXL2	lysyl oxidase-like 2	Yes	Yes	4.6e-11	1708.83	883.113	621.307	30.1563	11.507
418527	FAM3B	family with sequence similarity 3, member B	Yes	No	2.3e-06	0	0.363	1.79151	6.20597	11.254
776390	ACPP	acid phosphatase, prostate	Yes	Yes	0.00031	0	0	6.65147	7.06127	10.826
395220	ORM1	orosomucoid 1 (ovoglycoprotein)	Yes	Yes	0.0096	109.243	76.0897	30.7103	44.9363	9.6906
770691	C8G	complement component 8, gamma polypeptide	Yes	Yes	1.5e-05	0.948033	10.6708	3.08027	2.34251	9.6297
395161	OAF	OAF homolog (Drosophila)	Yes	Yes	7.1e-05	0	1.10337	12.059	13.2891	9.5119
769237	ABI3BP	ABI family, member 3 (NESH) binding protein	Yes	Yes	3.3e-08	0	0.363	40.096	174.453	9.438
416652	HBAA	hemoglobin, alpha 1	Yes	Yes	0.00017	28.3137	49.8343	10.9783	3.83064	9.0753
417191	TOR1B	torsin family 1, member B (torsin B)	Yes	Yes	5.6e-08	0	0	1.54013	4.13253	8.979
419088	TSKU	tsukushi small leucine rich proteoglycan homolog (Xenopus laevis)	Yes	Yes	6.3e-07	0	0	0	32.22	8.8635
424882	PLOD2	procollagen-lysine, 2-oxoglutarate 5-dioxygenase 2	Yes	Yes	9.8e-05	0	3.2919	30.9917	19.2323	8.7604
417956	HIST1H2B7	histone cluster 1, H2B-VII (similar to human histone cluster 1, class H2B, member N)	No	Yes	0.08	1.34427	5.8656	1.77173	2.05904	8.3669
422424	CPE	carboxypeptidase E	Yes	Yes	0.0012	0	0	6.662	13.2321	8.2039
423132	SERPING1	serpin peptidase inhibitor, clade G (C1 inhibitor), member 1	No	Yes	0.0005	6.39047	14.2387	21.2693	29.526	7.8339
427214	CRHBP	corticotropin releasing hormone binding protein	Yes	No	0.0045	0	1.10533	1.29803	5.63267	7.8231
417647	CA4	carbonic anhydrase IV	Yes	Yes	0.00011	0	0.363	1.27024	14.7744	7.7954
420366	RARRES2	retinoic acid receptor responder (tazarotene induced) 2	Yes	Yes	0.2	3.0465	1.8294	0.521267	0.30034	7.5243
100126150	COL10A1	collagen, type X, alpha 1	Yes	Yes	2.5e-08	1.34427	59.68	220.187	30.705	7.4863
396329	CTSB	cathepsin B	Yes	Yes	2.1e-07	0	0.363	13.6127	13.586	7.4772
395774	GSN	gelsolin	Yes	Yes	2.6e-05	0	0	0	17.9843	7.4513
418728	UXS1	UDP-glucuronate decarboxylase 1	Yes	No	0.0015	0	0	2.04829	5.58843	7.3875
396119	FST	follistatin	Yes	No	0.0062	0	0	0	2.66213	7.3276
395210	SPP1	osteopontin	Yes	Yes	1.7e-07	0	10.6525	17.493	141.4	7.1359
418601	PRDX4	peroxiredoxin 4	Yes	Yes	7e-05	0	0.363	9.478	2.9705	6.9845
421131	PENK	proenkephalin	Yes	Yes	4.8e-06	0	0	0	4.4393	6.868
415476	KIAA1199	KIAA1199	Yes	Yes	2.3e-05	0	0	0	40.9777	6.7811
100189558	ANGPTL3	angiopoietin-like 3	Yes	No	0.002	0	0	0.510717	19.3096	6.4802
417332	METRNL	meteorin, glial cell differentiation regulator-like	Yes	No	0.23	3.0152	5.85783	3.3396	2.08233	6.4633
100049058	DAG1	dystroglycan 1 (dystrophin-associated glycoprotein 1)	Yes	Yes	8.8e-08	0	0.361067	3.10929	41.705	6.4239
415860	CDH1	cadherin 1, type 1, E-cadherin (epithelial)	Yes	Yes	0.0087	13.2496	30.16	19.4383	12.4344	6.4072
414745	CDH2	cadherin 2, type 1, N-cadherin (neuronal)	Yes	No	1.4e-09	0	0	0.259347	18.9247	6.2135
419681	PPT1	palmitoyl-protein thioesterase 1	Yes	No	0.0038	0	3.7096	9.0037	5.60777	5.9921
	Ig-lambda-1	immunoglobulin lambda chain, partial	Yes	Yes	0.0032	1.91167	3.63867	10.274	4.14697	5.5976
417255	TUBB2C	tubulin, beta 2C	Yes	Yes	5.4e-05	0	0	14.3127	4.13253	5.424
417758	FAM3C	family with sequence similarity 3, member C	Yes	Yes	0.093	0	0	0	0.893007	5.3555
768427	PPIC	peptidylprolyl isomerase C (cyclophilin C)	No	No	0.00021	0.499933	15.4367	11.293	2.62837	5.3555
424908	IL1RAP	interleukin 1 receptor accessory protein	Yes	Yes	0.0014	4.68127	2.9289	1.28078	13.0333	5.2977
396297	ANXA2	annexin A2	Yes	Yes	1.7e-07	0	0	0	3.84263	5.1957
424568	PTPRF	protein tyrosine phosphatase, receptor type, F	Yes	Yes	8.3e-08	0	0	21.5657	57.986	5.0788
420720	GLB1	galactosidase, beta 1	Yes	Yes	0.016	0	1.8437	13.2583	16.7324	4.6122
395828	CHRD	chordin	Yes	Yes	7.2e-09	0	0	0	18.3383	4.5039
396277	TTR	Chain A, Transthyretin (Formerly Known As Prealbumin)	Yes	Yes	0.42	3.202	1.08513	1.27153	2.97693	4.4935
419731	ST14	suppression of tumorigenicity 14 (colon carcinoma)	Yes	Yes	0.11	0	1.08513	2.31147	5.056	4.3435
396133	FN1	fibronectin 1	Yes	Yes	5.9e-08	0	0	27.975	29.885	4.1512
424854	GAL3ST2	galactose-3-O-sulfotransferase 2	Yes	Yes	7e-05	0	0	0	4.7372	4.0828
416469	CHST12	carbohydrate (chondroitin 4) sulfotransferase 12	Yes	No	0.00012	0	0	6.15797	2.3658	3.9835
100859439	LOC100859439	syntenin-2-like	No	Yes	0.00063	0	0	0	5.02063	3.9731
395935	VTN	vitronectin	Yes	Yes	0.00026	0.499933	12.5125	9.00107	9.47523	3.7899
378894	TNFSF10	tumor necrosis factor (ligand) superfamily, member 10	No	No	9.3e-05	0	1.8437	20.3603	1.4768	3.7288
418430	PROS1	protein S (alpha)	Yes	No	0.0011	0	0	0.510717	3.2355	3.5193
424956	AHSG	alpha-2-HS-glycoprotein	Yes	Yes	7.7e-05	0	8.07217	11.2983	1.46237	3.4571
396127	MFI2	antigen p97 (melanoma associated) identified by monoclonal antibodies 133.2 and 96.5	Yes	Yes	0.0022	0	1.86193	7.41767	3.5294	3.2041
417829	GNS	glucosamine (N-acetyl)-6-sulfatase	Yes	No	0.019	0	0	6.63677	3.53987	3.1913
422876	HGFAC	HGF activator	Yes	Yes	9.1e-10	0	0	0	9.4624	3.0486
422199	F8	coagulation factor VIII, procoagulant component	Yes	No	3.6e-09	0	34.0527	227.917	8.84877	3.036
415575	CASC4	cancer susceptibility candidate 4	Yes	Yes	0.0055	0	0	2.5603	4.16383	3.0006
374110	PTGDS	prostaglandin D2 synthase 21kDa (brain)	Yes	Yes	0.00031	7.45777	2.94903	0.509437	2.95764	2.991
396292	COL6A2	collagen, type VI, alpha 2	Yes	Yes	1.3e-08	0	0	10.7622	15.6683	2.9574
395404	FETUB	fetuin B	Yes	Yes	0.00022	0	0	0	2.67017	2.8893
422727	ASAH1	N-acylsphingosine amidohydrolase (acid ceramidase) 1	Yes	Yes	0.0075	0	0	0.750267	2.9665	2.8515
396166	RBP4	retinol binding protein 4, plasma	Yes	Yes	0.11	1.3961	3.2919	1.29259	0.586233	2.7636
	OVOG2	ovoglobulinG2 type AA	Yes	Yes	3.5e-06	1.0155	0.3793	1.29134	8.26907	2.6765
396169	ST6GAL1	ST6 beta-galactosamide alpha-2,6-sialyltranferase 1	Yes	Yes	0.03	0	0	2.32999	0.5798	2.6765
423418	LGMN	legumain	Yes	No	0.017	0	0	4.91007	2.68303	2.5692
423629	LOC423629	uncharacterized LOC423629	Yes	Yes	0.22	3.54643	4.0505	3.06977	2.0735	2.5443
395356	MINPP1	multiple inositol-polyphosphate phosphatase 1	Yes	Yes	0.06	0	0	0	2.05503	2.5217
	TUBA	tubuline alpha	Yes	Yes	0.00018	0	0	4.1215	0.590237	2.5159
423394	GALC	galactosylceramidase	Yes	Yes	0.00018	0	14.6283	21.2813	3.52784	2.5104
416069	FAM3D	family with sequence similarity 3, member D	Yes	Yes	0.14	9.0045	7.37887	4.60857	3.53587	2.4749
418469	HSPA13	heat shock protein 70kDa family, member 13	Yes	No	1e-05	0	0	5.1311	7.66593	2.4262
424461	OLFM3	olfactomedin 3	Yes	No	1.3e-05	0	0	1.02014	2.95607	2.3943
100859916	LOC100859916	mucin-5AC-like	Yes	Yes	0.00075	0.4481	17.5311	13.6047	38.08	2.3193
417297	DPP7	dipeptidyl-peptidase 7	Yes	No	0.0016	0	0	0.25009	1.47281	2.313
419413	VWA1	von Willebrand factor A domain containing 1	Yes	Yes	1.1e-05	0	0	0	3.53587	2.3032
418228	SCUBE1	signal peptide, CUB domain, EGF-like 1	Yes	Yes	0.032	0	0	0	4.74453	2.2963
373899	PDIA3	protein disulfide isomerase family A, member 3	No	No	0.001	0	0	0	2.3658	2.2416
426673	ATP5B	ATP synthase, H+ transporting, mitochondrial F1 complex, beta polypeptide	Yes	No	1.6e-05	0	1.10143	11.0179	0.592667	2.2233
374091	P4HB	prolyl 4-hydroxylase, beta polypeptide	Yes	No	0.0065	0	0	3.35937	1.7836	2.1487
420639	BTD	biotinidase	Yes	Yes	0.4	0	1.08323	2.32742	1.19737	2.1195
416445	FAM20C	family with sequence similarity 20, member C	Yes	No	0.006	0	0	0	2.6573	2.1195
395069	COL2A1	collagen, type II, alpha 1	Yes	No	0.00063	0	4.0726	13.366	7.99203	2.1096
424770	GPC1	glypican 1	Yes	No	0.0019	0	0	6.38417	4.14297	2.0594
424220	IGFBP5	insulin-like growth factor binding protein 5	Yes	No	2e-08	0	0	22.8703	0	2.0549
425201	RTN4RL2	reticulon 4 receptor-like 2	Yes	No	0.0047	0	0	7.4754	3.24193	2.0212
420790	IGFBP3	insulin-like growth factor binding protein 3	Yes	No	0.036	0	0	2.04829	0.5798	1.9802
421569	RNASET2	ribonuclease T2	No	No	0.00027	0	0	2.8104	0.590237	1.9802
395381	LOC395381	ovomucin, alpha subunit	Yes	Yes	1e-06	0	2.17227	1.28078	13.2943	1.8945
395096	TNFRSF6B	tumor necrosis factor receptor superfamily, member 6b, decoy	No	Yes	0.002	13.4832	8.03803	2.03777	0.596677	1.8459
386571	SPARC	secreted protein, acidic, cysteine-rich (osteonectin)	Yes	No	0.0005	0	6.27353	6.92803	0.8697	1.8092
395511	RDX	radixin	Yes	Yes	2.8e-06	0	0	0.25009	13.8597	1.7656
419111	ITIH5	inter-alpha-trypsin inhibitor heavy chain family, member 5	Yes	Yes	0.00072	0	0	0	2.35293	1.7535
420448	DNAJB6	DnaJ (Hsp40) homolog, subfamily B, member 6	Yes	Yes	2.6e-06	0	2.20673	6.17107	1.1829	1.6807
373979	FBLN1	fibulin 1	Yes	No	0.066	0	0	0	1.48967	1.6481
396140	ST3GAL1	ST3 beta-galactoside alpha-2,3-sialyltransferase 1	Yes	Yes	1.5e-06	0	0	9.4933	0.586233	1.5559
374090	SEMA3C	sema domain, immunoglobulin domain (Ig), short basic domain, secreted, (semaphorin) 3C	Yes	Yes	9.2e-07	0	0	2.5603	3.84263	1.4544
422188	GLA	galactosidase, alpha	Yes	Yes	0.011	0	0	0.750267	2.67017	1.3347
	CALR	calreticuline	Yes	No	0.0011	0	2.56783	3.34883	0.30034	1.309
395214	RGMA	RGM domain family, member A	Yes	No	0.061	0	0	1.54939	1.4688	1.2843
424533	VTG2	vitellogenin 2	Yes	Yes	1.1e-07	41.4163	9.55113	0	3.24997	1.2124
428251	HYOU1	hypoxia up-regulated 1	Yes	No	1.3e-05	0	0	5.63927	3.85307	1.0991
396503	COL17A1	collagen, type XVII, alpha 1	Yes	Yes	0.0064	0	0	1.28078	6.45803	1.0742
421726	MAN1A1	mannosidase, alpha, class 1A, member 1	Yes	No	0.013	0	0.740367	5.85103	0.882563	1.0512
422859	MAN2B2	mannosidase, alpha, class 2B, member 2	Yes	No	6.4e-06	0	3.67703	48.387	1.76271	1.0383
417967	PLBD1	phospholipase B domain containing 1	No	No	0.013	4.9269	5.54943	6.42243	1.17648	0.91051
426826	DMBT1L	deleted in malignant brain tumors 1 protein-like	No	Yes	6.2e-08	49.4487	108.8	126.433	2.06947	0.90748
395531	NID1	nidogen 1	Yes	Yes	0.0039	0	0	0	4.1245	0.90009
425757	OVSTL	ovostatin-like	Yes	Yes	0.047	0	0.361067	1.04125	3.5447	0.72312
374163	HSP90B1	heat shock protein 90kDa beta (Grp94), member 1	Yes	No	0.4	0	0.722133	1.02942	0.586233	0.66802
420585	THSD7A	thrombospondin, type I, domain containing 7A	Yes	No	0.022	0	1.46253	3.08027	0.897003	0.3297
424547	VTG1	vitellogenin 1	Yes	Yes	0.009	23.634	0	0	0.88014	0.288
429806	HSPG2	heparan sulfate proteoglycan 2	Yes	Yes	1.9e-05	0	0	0	2.06947	0.28081
