# Supplementary material for: Data set for the proteomic inventory and quantitative analysis of chicken eggshell matrix proteins during the primary events of eggshell mineralization and the active growth phase of calcification
Source: Data Brief. 2015 Jul 7;4:430–6. doi: 10.1016/j.dib.2015.06.019 (PMC4534581; doi:10.1016/j.dib.2015.06.019)
Supplement: Supplementary file 1 — Supplementary data. Supplementary Table 1: Excel file describing the 216 non redundant eggshell matrix proteins. Newly identified proteins are underlined. Supplementary Table 2: Excel file describing the emPAI and quantitative values at each individual stage (5, 6, 7 and 16 hours post ovulation). Supplementary Table 3: Excel file describing eggshell matrix proteins potentially antimicrobials. Supplementary Table 4: Excel file describing eggshell matrix proteins which could not be ascribed to functional role related to mineralization or antimicrobial properties. [file mmc1.zip › Supplementary Table 3.xlsx]

## Sheet: Feuil1
Symbols	Accession Ids*	Description	Cluster	Other potential function in uterus
SPARC	386571	Secreted protein, acidic, cysteine-rich (osteonectin), protease inhibitor, Kazal-like domain	A	Mineralization, Regulation of process
Ig-alpha-heavy	gi|5705960	Immunoglobulin alpha heavy chain, fragment of immunoglobulin	B
Ig-lambda-1	gi|13990883	Immunoglobulin lambda chain, partial, fragment of immunoglobulin	C
Ig-lambda-2	gi|16902172	Immunoglobulin lambda light chain, fragment of immunoglobulin	C
Ig-light-1	gi|104728	Ig light chain precursor V-J region - chicken (fragment), fragment of immunoglobulin	C
Ig-mu-heavy	gi|127513	Ig mu chain C region, fragment of immunoglobulin	C
MFI2	396127	Antigen p97 (melanoma associated), iron binding properties	C
OCX32	gi|257357680	Ovocalyxin-32, eggshell matrix protein, protease inhibitor, antibacterial	C	Mineralization, Regulation of process
OVST	396151	Ovostatin, multi-classs protease inhibitor	C	Regulation of processs
SERPIND1	395877	Serpin peptidase inhibitor, clade D (heparin cofactor), member 1, serine protease inhibitor	C	Mineralization, Regulation of process
SERPINF2	100857105	Serpin peptidase inhibitor, clade F (alpha-2 antiplasmin, pigment epithelium derived factor), member 2, serine protease inhibitor	C	Regulation of processs
LOC771972	771972	Ovocalyxin-25, eggshell matrix protein, protease inhibitor domains	D	Regulation of processs
BPIFCB	771461	BPI fold containing family C, member B, member of the LBP/BIP/PLUNC superfamily	E
CST3	396497	Cystatin C, cysteine protease inhibitor	E	Regulation of processs
FST	396119	Follistatin, protease inhibitor, Kazal-liike domain	E	Regulation of processs
FSTL1	395349	Follistatin-like 1, protease inhibitor, Kazal-like domain	E	Mineralization, Regulation of process
IGFBP7	422620	Insulin-like growth factor binding protein 7, binds insulin-like growth factors, protease inhibitor, Kazal-like domains	E	Regulation of processs
OCX36	419289	Ovocalyxin-36, eggshell matrix protein, LBP/BPI/PLUNC superfamily	E
OVOG2	gi|385145527	OvoglobulinG2 type AA, member of the LBP/BIP/PLUNC superfamily	E
SERPINE2	424805	Serpin peptidase inhibitor, clade E (nexin, plasminogen activator inhibitor type 1), member 2, serine protease inhibitor	E	Regulation of processs
SERPING1	423132	Serpin peptidase inhibitor, clade G (C1 inhibitor), member 1, serine protease inhibitor	E	Regulation of processs
SERPINI1	425002	Serpin peptidase inhibitor, clade I (neuroserpin), member 1, serine protease inhibitor	E	Regulation of processs
OIH	416235	Ovoinhibitor, serine protease inhibitor, Kazal-like domain	F	Regulation of processs
GC	395696	Group-specific component (vitamin D binding protein), vitamin binding properties	G
Ig-gamma-heavy	gi|86318	Ig gamma chain (clone 36), fragment of immunoglobulin	H
OC-17	100313508	Ovocleidin-17, major eggshell matrix protein, C-type lectin protein, exhibiting antimicrobial properties	H	Mineralization
RIBO	gi|352173	Protein,riboflavin binding, vitamin binding properties	H
AVBD11	414876	Gallicin 11, avian beta definsin, small cationic antibacterial peptide	I
Ig-light-2	gi|460417553	Chain L, Crystal Structure Of A Humanised 3d6 Fab Bound To Amyloid Beta Peptide, fragment of immunoglobulin	I
LYZ	396218	Lysozyme, antimicrobial egg white protein, hydrolyze bacterial paroies	I	Mineralization
OVAX	420898	Ovalbumin-related protein X, serpin family member exhibiting antimicrobial properties	I
OVM	416236	Ovomucoid, serine protease inhibitor, Kazal-like domains	I	Regulation of processs
OVOT	gi|83754919	Ovotransferrin, egg white protein, able to chelate iron ions	I	Mineralization
VTG1	424547	Vitellogenin 1, egg yolk protein, iron binding properties	I
VTG2	424533	Vitellogenin 2, egg yolk protein, iron binding properties	I
	* Accession ids are Entrez Gene IDs when available or protein sequence GI
